# Supplementary material for: The genetic framework of shoot regeneration in Arabidopsis comprises master regulators and conditional fine-tuning factors
Source: Commun Biol. 2020 Oct 2;3:549. doi: 10.1038/s42003-020-01274-9 (PMC7532540; doi:10.1038/s42003-020-01274-9)
Supplement: Supplementary file 3 — Supplementary Data 1 [file 42003_2020_1274_MOESM3_ESM.xlsx]

## Sheet: overview
Overview of top quantitative trait genes in the other sheets, showing significance, impact, amount and position of associated SNPs, as well as the number of phenotypes they underlie, the allele distribution between top and bottom accessions and information regarding T-DNA lines, expression levels and prior knowledge.
candidate gene	gene ID	gene description	signficance	SNP effect	SNP count	relative SNP position	phenotype count	allele distribution	T-DNA insertion	RT-qPCR	prior knowledge
WUS	AT2G17950	Protein WUSCHEL	2.82824e-09	0.805052	3	upstream, downstream	6	4/10 vs 0/10	loss of function is known to impair regeneration	significant effect	direct link
AT3G09925	AT3G09925	Pollen Ole e 1 allergen and extensin family protein	1.68721e-09	0.803341	9	genebody, downstream	8	5/9 vs 0/10	significant increase/decrease depending on protocol	-	possible link
IPS1	AT3G09922	induced by phosphate starvation1	1.68721e-09	0.803341	9	genebody, upstream, downstream	8	5/9 vs 0/10	-	-	possible link
MSL3	AT1G58200	Mechanosensitive ion channel protein 3, chloroplastic	7.86424e-09	0.67458	6	genebody	2	4/10 vs 3/10	-	-	direct link
RLP9	AT1G58190	Receptor like protein 9	7.86424e-09	0.67458	6	downstream	2	4/10 vs 3/10	significant increase/decrease depending on protocol	-	indirect link
MYB25	AT2G39880	Transcription factor	2.71817e-10	0.804492	2	upstream, downstream	2	6/10 vs 0/10	-	-	plausible link
MIR393A	AT2G39885	miRNA	2.71817e-10	0.804492	2	upstream	2	6/10 vs 0/10	-	-	direct link
PCK2	AT5G65690	phosphoenolpyruvate carboxykinase 2	1.42945e-08	0.588392	2	upstream	1	3/10 vs 0/8	-	-	no link
WAVH2	AT5G65683	C3H4 type zinc finger protein	1.42945e-08	0.588392	3	upstream, downstream	1	3/10 vs 0/8	significant increase under protocol b	-	possible link
IAA9	AT5G65670	Auxin-responsive protein IAA9	1.42945e-08	0.588392	3	upstream, downstream	1	3/10 vs 0/8	-	-	direct link
QUL2	AT2G03480	Probable methyltransferase PMT5	3.3199e-09	0.466479	6	downstream	3	8/8 vs 1/3	-	-	indirect link
EFM	AT2G03500	Myb family transcription factor	3.3199e-09	0.466479	6	upstream	3	8/8 vs 1/3	-	-	possible link
TCP8	AT1G58100	Transcription factor	3.41036e-08	1.00169	8	genebody	2	4/10 vs 0/10	no significant differences, increase under protocol c	-	indirect link
ARR22	AT3G04280	RR22	1.38334e-06	0.64073	6	genebody, downstream	1	2/10 vs 0/10	-	-	direct link
EGRET	AT5G60470	C2H2 and C2HC zinc fingers superfamily protein	3.08737e-07	0.663599	3	genebody, upstream	2	3/10 vs 1/9	no significant differences, decrease under protocol c	-	indirect link
ZHD12	AT5G60480	Zinc-finger homeodomain protein 12	3.08737e-07	0.663599	3	upstream	2	3/10 vs 1/9	-	-	no link
ARF4	AT5G60450	Auxin response factor 4	3.08737e-07	0.663599	5	upstream, downstream	1	3/10 vs 1/9	-	-	direct link
EDA40	AT4G37890	Zinc finger (C3HC4-type RING finger) family protein	6.04773e-06	0.476676	1	genebody	5	6/10 vs 0/10	-	-	possible link
DOF4.4	AT4G21050	Dof zinc finger protein DOF4.4	7.53099e-07	0.642783	1	upstream	4	5/9 vs 0/10	-	-	plausible link
UXS5	AT3G46440	UDP-glucuronic acid decarboxylase 5	7.47175e-06	0.396698	4	genebody	4	7/10 vs 2/10	-	-	possible link
URH1	AT2G36310	Uridine nucleosidase 1	1.39324e-10	0.791818	1	upstream	2	5/10 vs 0/10	-	-	plausible link
SAP4	AT2G36320	Zinc finger A20 and AN1 domain-containing stress-associated protein 4	1.39324e-10	0.791818	1	upstream	2	5/10 vs 0/10	no significant differences, decrease under protocol c	-	possible link
AT2G36720	AT2G36720	Acyl-CoA N-acyltransferase with RING/FYVE/PHD-type zinc finger domain-containing protein	3.0672e-08	0.707747	2	genebody, upstream	2	5/8 vs 0/9	-	-	no link
UBC28	AT1G64230	Ubiquitin-conjugating enzyme E2 28	1.03323e-06	0.332038	9	genebody, upstream, downstream	3	7/8 vs 0/10	no significant differences, decrease under protocol c	predicted effect	possible link
AT1G64235	AT1G64235	Bifunctional inhibitor/lipid-transfer protein/seed storage 2S albumin superfamily protein	1.03323e-06	0.332038	9	genebody, upstream	1	7/9 vs 0/10	-	-	no link
TOM7-2	AT1G64220	Mitochondrial import receptor subunit TOM7-2	1.03323e-06	0.332038	9	upstream, downstream	2	8/10 vs 1/10	-	predicted effect	no link
AT1G64210	AT1G64210	Putative inactive receptor-like protein kinase	1.03323e-06	0.332038	9	genebody, downstream	2	8/10 vs 1/10	-	-	no link
AT1G20300	AT1G20300	Pentatricopeptide repeat-containing protein, mitochondrial	8.714e-07	0.465938	18	genebody, upstream, downstream	2	5/10 vs 0/10	-	-	no link
AT1G20290	AT1G20290	SWI-SNF-related chromatin binding protein	8.714e-07	0.465938	18	genebody, upstream	1	3/9 vs 0/8	-	-	plausible link
AT1G20310	AT1G20310	Putative uncharacterized protein	8.714e-07	0.465938	18	genebody, upstream, downstream	2	3/9 vs 0/8	-	-	no link
SMT2	AT1G20330	24-methylenesterol C-methyltransferase 2	8.714e-07	0.465938	18	genebody, downstream	1	3/9 vs 0/8	-	-	possible link
DREB1A	AT4G25480	Dehydration-responsive element-binding protein 1A	8.99142e-06	0.353225	6	genebody	1	7/9 vs 0/8	-	-	possible link
ALT2	AT1G35250	Acyl-acyl carrier protein thioesterase ATL2, chloroplastic	6.85338e-09	0.806942	1	downstream	2	1/3 vs 0/10	-	-	possible link
ARF20	AT1G35240	auxin response factor 20	6.85338e-09	0.806942	1	upstream	2	1/3 vs 0/10	-	-	possible link
NIK3	AT1G60800	Protein NSP-INTERACTING KINASE 3	1.70818e-08	0.642312	6	genebody, upstream, downstream	2	2/9 vs 0/10	-	-	indirect link
ACLA-2	AT1G60810	ATP-citrate synthase alpha chain protein 2	1.70818e-08	0.642312	4	genebody, downstream	1	3/9 vs 1/10	-	-	no link
ATJ3	AT3G44110	DnaJ protein homolog atj3	3.48035e-08	0.65867	6	upstream	3	1/6 vs 0/4	-	-	plausible link
AT5G27607	AT5G27607	No description	2.99373e-08	0.69844	6	genebody, upstream	1	1/5 vs 0/7	-	-	possible link
AT2G13350	AT2G13350	No description	1.2202e-07	0.790435	20	genebody, downstream	3	-	-	-	no link
AT2G13295	AT2G13295	Protease inhibitor/seed storage/LTP family protein	1.2202e-07	0.790435	5	upstream, downstream	2	-	-	-	no link
AT2G13275	AT2G13275	No description	1.2202e-07	0.790435	2	genebody, upstream	4	-	-	-	no link
AT2G13290	AT2G13290	Beta-1,4-N-acetylglucosaminyltransferase-like protein	1.2202e-07	0.790435	5	upstream, downstream	2	-	-	-	no link
QKY	AT1G74720	Protein QUIRKY	8.8003e-07	0.674001	1	genebody	1	-	significant increase under protocol b	-	plausible link
MYB118	AT3G27785	Transcription factor MYB118	4.96478e-07	0.44744	1	genebody	2	5/10 vs 1/10	-	-	direct link
MIR394A	AT1G20375	miRNA	6.80355e-07	0.463901	1	upstream	2	4/10 vs 1/10	-	-	direct link
AT1G20380	AT1G20380	Prolyl oligopeptidase family protein	6.80355e-07	0.463901	1	upstream	2	4/10 vs 1/10	no significant differences	-	possible link
LSH4	AT3G23290	Protein LIGHT-DEPENDENT SHORT HYPOCOTYLS 4	2.76654e-06	0.648389	4	downstream	2	1/4 vs 0/5	-	-	direct link
PMT1	AT3G23300	S-adenosyl-L-methionine-dependent methyltransferases superfamily protein	2.76654e-06	0.648389	4	genebody, upstream	2	4/10 vs 0/10	-	-	no link
CLE2	AT4G18510	No description	2.69117e-06	-	1	downstream	1	-	-	-	direct link
ARR2	AT4G16110	response regulator 2	2.31062e-06	0.436496	1	upstream	1	-	-	-	direct link
ARR16	AT2G40670	Two-component response regulator	1.39616e-06	0.652662	1	downstream	2	3/7 vs 0/8	-	-	direct link
AT2G03850	AT2G03850	Late embryogenesis abundant protein	9.46326e-06	0.44603	1	upstream	1	4/9 vs 2/10	-	-	direct link
TET13	AT2G03840	TETRASPANIN13	9.46326e-06	0.44603	1	downstream	1	4/9 vs 2/10	-	-	indirect link
RGF8	AT2G03830	Probable root meristem growth factor 8	9.46326e-06	0.44603	1	downstream	1	4/9 vs 2/10	-	-	direct link
RID3	AT3G49180	Protein ROOT INITIATION DEFECTIVE 3	1.45366e-06	-	4	downstream	1	-	-	-	direct link
FUS3	AT3G26790	B3 domain-containing transcription factor FUS3	3.6517e-06	0.583463	1	downstream	1	2/9 vs 0/10	-	-	direct link
E2FB	AT5G22220	Transcription factor E2FB	6.40973e-06	-	2	upstream	1	-	-	-	direct link
TEL2	AT1G67770	F12A21.10	6.96631e-06	0.36021	1	genebody	1	-	-	-	direct link
AT1G67760	AT1G67760	Putative uncharacterized protein	6.96631e-06	0.36021	1	upstream	1	-	-	-	no link
CLE8	AT1G67775	CLAVATA3/ESR (CLE)-related protein 8	6.96631e-06	0.36021	1	downstream	1	-	-	-	indirect link
HTT3	AT5G18065	Unknown protein	1.72925e-09	0.79416	1	upstream	3	1/5 vs 0/8	-	-	no link
SAUR23	AT5G18060	SAUR23	1.73e-09	0.79416	1	downstream	3	1/5 vs 0/8	-	-	plausible link
AT2G40910	AT2G40910	F-box protein	3.30008e-08	0.76374	1	genebody	2	4/10 vs 0/9	-	-	plausible link
AT3G46990	AT3G46990	DUF740 family protein, putative (DUF740)	4.04982e-08	0.644593	1	upstream	3	4/7 vs 0/6	-	-	no link
PHT4;3	AT3G46980	Phosphate transporter 43	4.04982e-08	0.644593	1	upstream	3	4/7 vs 0/6	-	-	possible link
AT2G41390	AT2G41390	Pollen Ole e 1 allergen and extensin family protein	4.13454e-08	0.417321	4	upstream	3	1/6 vs 1/7	-	-	possible link
AT2G41380	AT2G41380	No description	4.13454e-08	0.417321	4	upstream, downstream	2	6/10 vs 3/10	-	-	no link
AT3G32190	AT3G32190	Myosin heavy chain-like protein	4.48697e-08	0.572517	1	upstream	3	1/2 vs 1/3	-	-	no link
GWD2	AT4G24450	Alpha-glucan water dikinase 2	9.2905e-07	0.647391	1	genebody	2	6/9 vs 0/10	-	-	no link
CLT2	AT4G24460	Protein CLT2, chloroplastic	9.2905e-07	0.647391	1	upstream	2	6/9 vs 0/10	-	-	no link
CYP71A20	AT4G13310	Cytochrome P450 71A20	7.431e-06	0.585067	1	upstream	2	5/9 vs 0/10	-	-	plausible link
TPS13	AT4G13300	(Z)-gamma-bisabolene synthase 2	7.431e-06	0.585067	1	upstream	2	5/9 vs 0/10	-	-	possible link
SBT3.9	AT4G10520	Subtilisin-like protease	1.2732e-07	0.500169	3	downstream	2	5/6 vs 0/5	-	-	plausible link
AT2G14695	AT2G14695	No description	5.03462e-07	0.605076	2	genebody	3	5/10 vs 2/10	-	-	no link
AT2G14700	AT2G14700	Putative uncharacterized protein	5.03462e-07	0.605076	2	upstream	2	2/7 vs 0/5	-	-	no link
XYN4	AT2G14690	1,4-beta-xylan endohydrolase	5.03462e-07	0.605076	2	upstream	1	7/9 vs 2/10	-	-	possible link
SUP	AT3G23130	Putative uncharacterized protein	2.32613e-06	0.621361	1	upstream	5	4/10 vs 1/10	-	-	indirect link
LCR85	AT4G22210	low-molecular-weight cysteine-rich 85	4.14767e-06	0.628787	1	downstream	4	3/10 vs 1/8	-	-	no link
ACS10	AT1G62960	Probable aminotransferase	2.37058e-06	0.551234	2	upstream	4	-	-	-	possible link
WAVE5	AT4G18600	Scar-like domain-containing protein WAVE 5	1.20198e-06	0.918367	1	upstream	1	0/4 vs 0/7	-	-	possible link
LSH9	AT4G18610	Protein LIGHT-DEPENDENT SHORT HYPOCOTYLS 9	1.20198e-06	0.918367	1	upstream	1	0/4 vs 0/7	-	-	indirect link
TOE2	AT5G60120	AP2-like ethylene-responsive transcription factor TOE2	2.59691e-06	0.898622	3	upstream, downstream	1	-	-	-	plausible link
AT5G35190	AT5G35190	Putative uncharacterized protein	6.67747e-07	0.803991	2	upstream, downstream	1	1/8 vs 0/8	-	-	no link
ENT7	AT1G61630	Equilibrative nucleotide transporter 7	3.45766e-07	0.526788	8	genebody, upstream	3	3/9 vs 1/10	-	-	plausible link
AT5G46520	AT5G46520	Disease resistance protein (TIR-NBS-LRR class) family	1.78298e-07	0.657334	6	genebody	1	-	-	-	no link
GPT	AT2G41490	No description	1.53676e-07	0.701246	5	upstream	3	2/10 vs 0/9	-	-	no link
PER25	AT2G41480	Peroxidase 25	1.53676e-07	0.701246	5	upstream, downstream	3	2/10 vs 0/9	-	-	plausible link
AT3G28050	AT3G28050	WAT1-related protein	6.62115e-06	0.552509	5	genebody	1	4/10 vs 0/10	-	-	possible link
PBL25	AT3G24790	Probable serine/threonine-protein kinase	1.00784e-07	0.5406	2	genebody	3	3/9 vs 0/10	-	-	possible link
CLE41	AT3G24770	CLAVATA3/ESR (CLE)-related protein 41	1.00784e-07	0.5406	3	genebody, downstream	2	3/9 vs 0/10	-	-	indirect link
KRP5	AT3G24810	Cyclin-dependent kinase inhibitor 5	1.00784e-07	0.5406	2	upstream	2	3/9 vs 0/10	-	-	indirect link
LDL2	AT3G13682	Lysine-specific histone demethylase 1 homolog 2	4.44279e-07	0.696619	2	upstream	1	4/9 vs 0/10	-	-	indirect link
MET3	AT4G13610	DNA (cytosine-5)-methyltransferase 3	9.10352e-07	0.420533	2	upstream	3	4/10 vs 0/10	-	-	indirect link
ARF14	AT3G25730	AP2/ERF and B3 domain-containing transcription factor	2.85668e-06	0.51259	1	genebody	1	-	-	-	indirect link
PIN8	AT5G15100	Auxin efflux carrier component 8	4.01216e-06	0.571102	1	upstream	2	3/4 vs 0/6	-	-	indirect link
LBD25	AT3G27650	LOB domain-containing protein 25	6.99324e-06	0.572387	1	genebody	1	-	-	-	indirect link
ERF061	AT1G64380	Ethylene-responsive transcription factor	9.01791e-06	0.531872	1	downstream	1	-	-	-	indirect link
RD21	AT1G47128	No description	3.31459e-07	0.410411	1	downstream	1	4/9 vs 0/10	-	-	no link
VFB1	AT1G47056	F-box protein	3.31459e-07	0.410411	1	upstream	1	4/9 vs 0/10	no significant differences, decrease under protocol c	-	plausible link
RPL8A	AT2G18020	EMB2296	4.56494e-07	0.705246	1	genebody	3	4/9 vs 0/9	-	-	plausible link
EXL6	AT3G02970	Protein EXORDIUM-like 6	6.34649e-07	0.590158	4	downstream	2	4/10 vs 0/10	-	-	plausible link
EXL3	AT5G51550	Protein EXORDIUM-like 3	7.59512e-07	0.627383	1	upstream	2	2/8 vs 0/8	-	-	plausible link
VRN2	AT4G16845	Polycomb group protein VERNALIZATION 2	3.03794e-06	0.585715	3	downstream	1	2/5 vs 0/5	-	-	plausible link
HDA10	AT3G44660	Putative histone deacetylase 10	3.91648e-06	0.305683	4	downstream	1	1/2 vs 1/2	-	-	plausible link
AGL62	AT5G60440	Agamous-like MADS-box protein AGL62	2.55563e-06	0.66412	3	genebody, downstream	1	0/9 vs 0/8	-	-	possible link
AT4G08630	AT4G08630	Unknown protein	3.30048e-06	0.5295	1	genebody	2	1/10 vs 0/10	no significant differences, decrease under protocol c	-	possible link
MYB21	AT3G27810	Transcription factor	3.32188e-06	0.689951	1	upstream	1	3/10 vs 0/8	-	-	possible link
WRKY61	AT1G18860	WRKY DNA-binding protein 61	3.91701e-06	0.406262	3	genebody, downstream	2	5/9 vs 2/9	-	-	no link
ICS2	AT1G18870	Isochorismate synthase 2, chloroplastic	3.91701e-06	0.406262	3	upstream	2	5/9 vs 2/9	-	-	possible link
TOR1L2	AT2G07170	TORTIFOLIA1-like protein 2	4.72682e-06	0.652186	1	upstream	3	3/9 vs 0/10	-	-	possible link
AGL92	AT1G31640	Agamous-like MADS-box protein AGL92	9.28298e-06	0.642877	1	upstream	3	3/9 vs 0/10	-	-	possible link
AT3G53270	AT3G53270	Putative uncharacterized protein	1.92916e-07	0.675042	2	genebody	1	4/10 vs 0/10	-	-
MYOB2	AT1G70750	Myosin-binding protein 2	2.46163e-07	0.550761	1	genebody	2	4/10 vs 1/10	-	-
AT2G23100	AT2G23100	Cysteine/histidine-rich C1 domain-containing protein	3.57834e-07	0.472431	1	upstream	2	4/10 vs 0/10	-	-
AT2G23110	AT2G23110	No description	3.57834e-07	0.472431	1	upstream	2	4/10 vs 0/10	-	-
AT3G59640	AT3G59640	Glycine-rich protein	3.67977e-07	0.641734	2	genebody	1	4/10 vs 0/9	-	-
AT3G59630	AT3G59630	AT3g59630/T16L24_180	3.67977e-07	0.641734	2	upstream	1	4/10 vs 0/9	-	-
AT1G64340	AT1G64340	Unknown protein	3.74683e-07	0.672666	3	upstream, downstream	2	2/5 vs 0/6	-	-
AT5G38565	AT5G38565	Probable FBD-associated F-box protein	5.14194e-07	0.66459	1	upstream	1	1/1 vs 0/2	-	-
TPS07	AT4G20200	Putative terpenoid synthase 7	5.92501e-07	0.45069	1	genebody	3	4/10 vs 0/10	-	-
HIPP08	AT3G02960	Heavy metal-associated isoprenylated plant protein 8	6.34649e-07	0.590158	4	genebody, upstream, downstream	2	4/10 vs 0/10	-	-
AT3G02975	AT3G02975	No description	6.34649e-07	0.590158	4	upstream	2	4/10 vs 0/10	-	-
AT5G37990	AT5G37990	Probable S-adenosylmethionine-dependent methyltransferase	6.74975e-07	0.463295	1	upstream	2	3/4 vs 1/3	-	-
AT2G05655	AT2G05655	No description	7.42575e-07	0.678918	4	genebody, downstream	2	4/9 vs 1/10	-	-
AT2G04945	AT2G04945	No description	7.42575e-07	0.678918	4	upstream	2	4/9 vs 1/10	-	-
AT1G62870	AT1G62870	F16P17.2 protein	7.65599e-07	0.659932	1	upstream	2	3/10 vs 0/10	-	-
AT1G60080	AT1G60080	3'-5'-exoribonuclease family protein	8.72485e-07	0.655316	1	genebody	2	3/10 vs 0/10	-	-
AT4G13600	AT4G13600	Carbohydrate-binding X8 domain-containing protein	9.10352e-07	0.420533	3	genebody, downstream	3	4/10 vs 0/10	-	-
GLY1	AT2G40690	Glycerol-3-phosphate dehydrogenase [NAD(+)] 2, chloroplastic	1.39616e-06	0.652662	1	upstream	2	3/7 vs 0/8	-	-

## Sheet: shoots a
Genes within 10 kb of SNPs significantly associated to regenerated shoot numbers after 21 days under protocol a (Pvalue <= 1e-05, SNPs per peak > 0, beta >= 0.0, MAF >= 0.05).
ID	name	description	strand	#upstreamSNPs	#genebodySNPs	#downstreamSNPs	distance(bp)	minPvalue	absBeta	MAF
AT3G09925	No name	Pollen Ole e 1 allergen and extensin family protein [Source:UniProtKB/TrEMBL;Acc:F4J2H2]	-	0	4	5	0	1.68721e-09	0.803341	0.0542636
AT3G09922	IPS1	induced by phosphate starvation1 [Source:TAIR;Acc:AT3G09922]	+	2	2	5	137	1.68721e-09	0.803341	0.0542636
AT3G09930	No name	GDSL esterase/lipase At3g09930 [Source:UniProtKB/Swiss-Prot;Acc:Q9SF94]	+	9	0	0	1569	1.68721e-09	0.803341	0.0542636
AT3G09940	MDAR3	Monodehydroascorbate reductase 3 [Source:UniProtKB/Swiss-Prot;Acc:Q9SR59]	-	0	0	9	4707	1.68721e-09	0.803341	0.0542636
AT3G09920	PIP5K9	Phosphatidylinositol 4-phosphate 5-kinase 9 [Source:UniProtKB/Swiss-Prot;Acc:Q8L850]	-	9	0	0	6678	1.68721e-09	0.803341	0.0542636
AT3G09950	No name	At3g09950 [Source:UniProtKB/TrEMBL;Acc:Q9SR60]	-	0	0	9	8422	1.68721e-09	0.803341	0.0542636
AT5G18065	No name	unknown protein; BEST Arabidopsis thaliana protein match is: unknown protein (TAIR:AT4G29760.1); Has 30201 Blast hits to 17322 proteins in 780 species: Archae - 12; Bacteria - 1396; Metazoa - 17338; Fungi - 3422; Plants - 5037; Viruses - 0; Other Eu /.../es - 2996 (source: NCBI BLink). [Source:TAIR;Acc:AT5G18065]	+	1	0	0	365	1.72925e-09	0.79416	0.0775194
AT5G18060	SAUR23	SAUR23 [Source:UniProtKB/TrEMBL;Acc:A0A178UM65]	+	0	0	1	1591	1.72925e-09	0.79416	0.0775194
AT5G18070	DRT101	Phosphoacetylglucosamine mutase [Source:UniProtKB/Swiss-Prot;Acc:P57750]	+	1	0	0	2588	1.72925e-09	0.79416	0.0775194
AT5G18050	SAUR22	Auxin-responsive protein SAUR22 [Source:UniProtKB/Swiss-Prot;Acc:Q9FJF7]	-	1	0	0	3093	1.72925e-09	0.79416	0.0775194
AT5G18040	No name	Putative uncharacterized protein [Source:UniProtKB/TrEMBL;Acc:Q9FJF8]	+	0	0	1	3953	1.72925e-09	0.79416	0.0775194
AT5G18080	SAUR24	Auxin-responsive protein SAUR24 [Source:UniProtKB/Swiss-Prot;Acc:Q9FK62]	+	1	0	0	5502	1.72925e-09	0.79416	0.0775194
AT5G18037	No name	NAC (No Apical Meristem) domain transcriptional regulator superfamily protein [Source:UniProtKB/TrEMBL;Acc:B3H7D8]	-	1	0	0	6614	1.72925e-09	0.79416	0.0775194
AT5G18090	No name	B3 domain-containing protein At5g18090 [Source:UniProtKB/Swiss-Prot;Acc:Q9FK61]	+	1	0	0	7131	1.72925e-09	0.79416	0.0775194
AT5G18030	SAUR21	Auxin-responsive protein SAUR21 [Source:UniProtKB/Swiss-Prot;Acc:Q9FJF9]	+	0	0	1	8990	1.72925e-09	0.79416	0.0775194
AT5G18100	CSD3	Superoxide dismutase [Cu-Zn] 3 [Source:UniProtKB/Swiss-Prot;Acc:Q9FK60]	+	1	0	0	9006	1.72925e-09	0.79416	0.0775194
AT5G02875	No name	No description	-	0	0	1	9308	1.72925e-09	0.79416	0.0775194
AT3G30820	No name	Retrotransposon ORF-1 protein [Source:UniProtKB/TrEMBL;Acc:F4J7V3]	+	0	1	0	0	3.63672e-09	0.651363	0.0775194
AT1G58200	MSL3	Mechanosensitive ion channel protein 3, chloroplastic [Source:UniProtKB/Swiss-Prot;Acc:Q8L7W1]	-	0	6	0	0	7.86424e-09	0.67458	0.0620155
AT1G58190	AtRLP9	Receptor like protein 9 [Source:UniProtKB/TrEMBL;Acc:F4I9S2]	+	0	0	6	257	7.86424e-09	0.67458	0.0620155
AT1G58210	EMB1674	Protein EMBRYO DEFECTIVE 1674 [Source:UniProtKB/Swiss-Prot;Acc:Q8RWD7]	+	6	0	0	5160	7.86424e-09	0.67458	0.0620155
AT1G58215	NET2A	Protein NETWORKED 2A [Source:UniProtKB/Swiss-Prot;Acc:P0DMS1]	+	6	0	0	6550	7.86424e-09	0.67458	0.0620155
AT1G58180	BCA6	Beta carbonic anhydrase 6, mitochondrial [Source:UniProtKB/Swiss-Prot;Acc:Q9C6F5]	-	3	0	0	8338	7.86424e-09	0.67458	0.0620155
AT1G58220	No name	At1g58220 [Source:UniProtKB/TrEMBL;Acc:Q8GZ96]	-	0	0	6	9866	7.86424e-09	0.67458	0.0620155
AT1G58223	No name	No description	+	5	0	0	6692	1.24418e-08	0.581863	0.0930233
AT5G65690	PCK2	phosphoenolpyruvate carboxykinase 2 [Source:TAIR;Acc:AT5G65690]	+	2	0	0	400	1.42945e-08	0.588392	0.0930233
AT5G65683	No name	C3H4 type zinc finger protein [Source:UniProtKB/TrEMBL;Acc:Q0WQX9]	+	1	0	2	1609	1.42945e-08	0.588392	0.0930233
AT5G65687	No name	Probable sphingolipid transporter spinster homolog 1 [Source:UniProtKB/Swiss-Prot;Acc:Q6NMN6]	-	0	0	2	4028	1.42945e-08	0.588392	0.0930233
AT5G65685	No name	UDP-Glycosyltransferase superfamily protein [Source:TAIR;Acc:AT5G65685]	-	0	0	2	7254	1.42945e-08	0.588392	0.0930233
AT5G65670	IAA9	Auxin-responsive protein IAA9 [Source:UniProtKB/Swiss-Prot;Acc:Q38827]	+	1	0	2	9235	1.42945e-08	0.588392	0.0930233
AT1G60800	NIK3	Protein NSP-INTERACTING KINASE 3 [Source:UniProtKB/Swiss-Prot;Acc:Q93ZS4]	-	1	3	2	0	1.70818e-08	0.642312	0.0620155
AT1G60810	ACLA-2	ATP-citrate synthase alpha chain protein 2 [Source:UniProtKB/Swiss-Prot;Acc:O22718]	-	0	1	3	2477	1.70818e-08	0.642312	0.0620155
AT1G60790	TBL2	Protein trichome birefringence-like 2 [Source:UniProtKB/Swiss-Prot;Acc:Q8VYR3]	-	4	0	2	3627	1.70818e-08	0.642312	0.0620155
AT1G60787	No name	No description	-	3	0	2	6068	1.70818e-08	0.642312	0.0620155
AT1G60815	RALFL7	Protein RALF-like 7 [Source:UniProtKB/Swiss-Prot;Acc:A8MRD4]	+	4	0	0	6679	1.70818e-08	0.642312	0.0620155
AT1G60830	No name	RNA recognition motif-containing protein [Source:UniProtKB/TrEMBL;Acc:Q9C6C1]	-	0	0	3	8953	1.70818e-08	0.642312	0.0620155
AT5G27607	No name	No description	+	4	2	0	0	2.99373e-08	0.69844	0.0542636
AT5G27610	ALY1	Protein ALWAYS EARLY 1 [Source:UniProtKB/Swiss-Prot;Acc:Q6A331]	+	6	0	0	3411	2.99373e-08	0.69844	0.0542636
AT5G27606	No name	unknown protein; Has 30201 Blast hits to 17322 proteins in 780 species: Archae - 12; Bacteria - 1396; Metazoa - 17338; Fungi - 3422; Plants - 5037; Viruses - 0; Other Eukaryotes - 2996 (source: NCBI BLink). [Source:TAIR;Acc:AT5G27606]	+	0	0	6	7319	2.99373e-08	0.69844	0.0542636
AT2G40910	No name	F-box protein At2g40910 [Source:UniProtKB/Swiss-Prot;Acc:Q3EBI7]	-	0	1	0	0	3.30008e-08	0.76374	0.0542636
AT2G40920	No name	F-box/LRR-repeat protein At2g40920 [Source:UniProtKB/Swiss-Prot;Acc:Q2V414]	-	0	0	1	1108	3.30008e-08	0.76374	0.0542636
AT2G40925	No name	F-box protein At2g40925 [Source:UniProtKB/Swiss-Prot;Acc:Q3E7D1]	-	0	0	1	3661	3.30008e-08	0.76374	0.0542636
AT2G40930	UBP5	UBP5 [Source:UniProtKB/TrEMBL;Acc:A0A178VRF5]	-	0	0	1	5067	3.30008e-08	0.76374	0.0542636
AT2G40900	No name	WAT1-related protein At2g40900 [Source:UniProtKB/Swiss-Prot;Acc:F4IJ08]	-	1	0	0	5430	3.30008e-08	0.76374	0.0542636
AT3G44110	ATJ3	DnaJ protein homolog atj3 [Source:UniProtKB/TrEMBL;Acc:Q0WW92]	-	6	0	0	71	3.48035e-08	0.65867	0.0620155
AT3G06745	No name	No description	-	0	0	6	598	3.48035e-08	0.65867	0.0620155
AT3G44115	No name	ECA1 gametogenesis family protein (DUF784) [Source:UniProtKB/TrEMBL;Acc:Q3EAQ3]	+	6	0	0	3590	3.48035e-08	0.65867	0.0620155
AT3G44100	No name	At3g44100 [Source:UniProtKB/TrEMBL;Acc:Q9LXQ2]	-	6	0	0	3793	3.48035e-08	0.65867	0.0620155
AT3G44120	No name	F-box/kelch-repeat protein At3g44120 [Source:UniProtKB/Swiss-Prot;Acc:Q9LXQ1]	-	0	0	6	7071	3.48035e-08	0.65867	0.0620155
AT2G41390	No name	Pollen Ole e 1 allergen and extensin family protein [Source:UniProtKB/TrEMBL;Acc:F4IK06]	+	4	0	0	1712	4.13454e-08	0.417321	0.186047
AT2G41380	No name	At2g41380 [Source:UniProtKB/TrEMBL;Acc:Q9ZVC3]	+	1	0	3	2473	4.13454e-08	0.417321	0.186047
AT2G41400	No name	At2g41400 [Source:UniProtKB/TrEMBL;Acc:Q6DBF8]	+	4	0	0	3789	4.13454e-08	0.417321	0.186047
AT2G09260	No name	No description	-	0	0	4	4691	4.13454e-08	0.417321	0.186047
AT2G09265	No name	No description	+	4	0	0	5230	4.13454e-08	0.417321	0.186047
AT2G41410	CML35	Probable calcium-binding protein CML35 [Source:UniProtKB/Swiss-Prot;Acc:P30188]	-	0	0	4	6060	4.13454e-08	0.417321	0.186047
AT2G09270	No name	No description	+	1	0	0	8194	4.13454e-08	0.417321	0.186047
AT2G41415	ESFL4	EMBRYO SURROUNDING FACTOR 1-like protein 4 [Source:UniProtKB/Swiss-Prot;Acc:Q1G3R6]	-	1	0	1	8653	4.13454e-08	0.417321	0.186047
AT2G41417	No name	No description	+	1	0	0	8844	4.13454e-08	0.417321	0.186047
AT3G32190	No name	Myosin heavy chain-like protein [Source:UniProtKB/TrEMBL;Acc:F4JA81]	-	1	0	0	608	4.48697e-08	0.572517	0.100775
AT3G32180	No name	unknown protein; BEST Arabidopsis thaliana protein match is: unknown protein (TAIR:AT3G32160.1); Has 37 Blast hits to 25 proteins in 2 species: Archae - 0; Bacteria - 0; Metazoa - 0; Fungi - 0; Plants - 37; Viruses - 0; Other Eukaryotes - 0 (source: /.../BLink). [Source:TAIR;Acc:AT3G32180]	-	1	0	0	2378	4.48697e-08	0.572517	0.100775
AT3G32200	No name	Myosin heavy chain-like protein [Source:UniProtKB/TrEMBL;Acc:Q3EAT4]	-	0	0	1	5915	4.48697e-08	0.572517	0.100775
AT3G30770	No name	Eukaryotic aspartyl protease family protein [Source:UniProtKB/TrEMBL;Acc:F4J7U9]	+	1	0	0	9457	6.96155e-08	0.646601	0.0620155
AT2G09255	No name	No description	-	3	0	0	8061	7.9569e-08	0.497186	0.108527
AT2G17950	WUS	Protein WUSCHEL [Source:UniProtKB/Swiss-Prot;Acc:Q9SB92]	-	1	1	3	52	1.25372e-07	0.672444	0.0620155
AT2G17960	No name	Putative uncharacterized protein At2g17960 [Source:UniProtKB/TrEMBL;Acc:Q9SL50]	-	0	0	5	1516	1.25372e-07	0.672444	0.0620155
AT2G17940	No name	WEB family protein At2g17940 [Source:UniProtKB/Swiss-Prot;Acc:O48822]	+	0	0	5	6904	1.25372e-07	0.672444	0.0620155
AT2G17970	No name	2-oxoglutarate (2OG) and Fe(II)-dependent oxygenase-like protein [Source:UniProtKB/TrEMBL;Acc:Q9SL49]	-	0	0	2	7954	1.25372e-07	0.672444	0.0620155
AT2G17930	No name	Phosphatidylinositol 3-and 4-kinase family protein with FAT domain [Source:UniProtKB/TrEMBL;Acc:F4IPJ1]	-	5	0	0	8259	1.25372e-07	0.672444	0.0620155
AT2G41490	GPT	GPT [Source:UniProtKB/TrEMBL;Acc:O22211]	+	5	0	0	1079	1.53676e-07	0.701246	0.0542636
AT2G41480	PER25	Peroxidase 25 [Source:UniProtKB/Swiss-Prot;Acc:O80822]	-	3	0	2	1767	1.53676e-07	0.701246	0.0542636
AT2G41500	LIS	LIS [Source:UniProtKB/TrEMBL;Acc:A0A178VMW2]	-	0	0	3	3637	1.53676e-07	0.701246	0.0542636
AT2G41475	ATS3A	Embryo-specific protein ATS3A [Source:UniProtKB/Swiss-Prot;Acc:Q681K2]	-	3	0	2	3927	1.53676e-07	0.701246	0.0542636
AT2G41473	No name	F-box family protein [Source:UniProtKB/TrEMBL;Acc:F4IKW4]	-	3	0	2	5764	1.53676e-07	0.701246	0.0542636
AT2G41470	No name	unknown protein; FUNCTIONS IN: molecular_function unknown; INVOLVED IN: biological_process unknown; LOCATED IN: vacuole; BEST Arabidopsis thaliana protein match is: unknown protein (TAIR:AT2G41440.1); Has 1066 Blast hits to 825 proteins in 144 speci /.../chae - 7; Bacteria - 46; Metazoa - 465; Fungi - 36; Plants - 67; Viruses - 4; Other Eukaryotes - 441 (source: NCBI BLink). [Source:TAIR;Acc:AT2G…	-	3	2	3	6743	1.53676e-07	0.701246	0.0542636
AT5G46520	No name	Disease resistance protein (TIR-NBS-LRR class) family [Source:TAIR;Acc:AT5G46520]	+	0	6	0	0	1.78298e-07	0.657334	0.0542636
AT5G46530	No name	AWPM-19-like family protein [Source:UniProtKB/TrEMBL;Acc:F4KHI4]	+	6	0	0	3668	1.78298e-07	0.657334	0.0542636
AT5G46510	No name	Disease resistance protein-like [Source:UniProtKB/TrEMBL;Acc:Q9FHF4]	+	0	0	6	4698	1.78298e-07	0.657334	0.0542636
AT5G46540	ABCB7	ABC transporter B family member 7 [Source:UniProtKB/Swiss-Prot;Acc:Q9FHF1]	-	0	0	6	5376	1.78298e-07	0.657334	0.0542636
AT3G53270	No name	Putative uncharacterized protein [Source:UniProtKB/TrEMBL;Acc:Q8RXK3]	-	0	2	0	0	1.92916e-07	0.675042	0.0620155
AT3G53280	CYP71B5	Cytochrome P450 71B5 [Source:UniProtKB/Swiss-Prot;Acc:O65784]	+	2	0	0	2554	1.92916e-07	0.675042	0.0620155
AT3G53290	CYP71B30P	CYTOCHROME P450-like protein [Source:UniProtKB/TrEMBL;Acc:Q9SCN3]	+	2	0	0	5022	1.92916e-07	0.675042	0.0620155
AT3G53260	PAL2	Phenylalanine ammonia-lyase 2 [Source:UniProtKB/Swiss-Prot;Acc:P45724]	-	2	0	0	6020	1.92916e-07	0.675042	0.0620155
AT3G53294	No name	unknown protein; Has 30201 Blast hits to 17322 proteins in 780 species: Archae - 12; Bacteria - 1396; Metazoa - 17338; Fungi - 3422; Plants - 5037; Viruses - 0; Other Eukaryotes - 2996 (source: NCBI BLink). [Source:TAIR;Acc:AT3G53294]	-	0	0	2	6848	1.92916e-07	0.675042	0.0620155
AT3G08335	No name	No description	-	0	0	2	7119	1.92916e-07	0.675042	0.0620155
AT3G53300	CYP71B31	Cytochrome P450 71B31 [Source:UniProtKB/Swiss-Prot;Acc:Q9SCN2]	+	2	0	0	7340	1.92916e-07	0.675042	0.0620155
AT3G53250	No name	SAUR-like auxin-responsive protein family [Source:UniProtKB/TrEMBL;Acc:A0A1I9LQF0]	+	0	0	2	9551	1.92916e-07	0.675042	0.0620155
AT3G29560	No name	unknown protein; Has 0 Blast hits to 0 proteins in 0 species (source: NCBI BLink). [Source:TAIR;Acc:AT3G29560]	-	0	0	1	1646	1.95511e-07	0.646138	0.0697674
AT3G29570	No name	unknown protein; Has 271 Blast hits to 164 proteins in 59 species: Archae - 0; Bacteria - 19; Metazoa - 88; Fungi - 42; Plants - 45; Viruses - 9; Other Eukaryotes - 68 (source: NCBI BLink). [Source:TAIR;Acc:AT3G29570]	-	0	0	1	5940	1.95511e-07	0.646138	0.0697674
AT3G29455	No name	No description	+	0	0	1	7598	1.95511e-07	0.646138	0.0697674
AT1G60850	ATRPAC42	ATRPAC42 [Source:UniProtKB/TrEMBL;Acc:Q9C6C2]	-	0	0	1	7300	2.92386e-07	0.670197	0.0620155
AT5G60470	No name	C2H2 and C2HC zinc fingers superfamily protein [Source:TAIR;Acc:AT5G60470]	+	2	1	0	0	3.08737e-07	0.663599	0.0697674
AT5G60480	ZHD12	Zinc-finger homeodomain protein 12 [Source:UniProtKB/Swiss-Prot;Acc:Q9FKJ9]	+	3	0	0	843	3.08737e-07	0.663599	0.0697674
AT5G60490	FLA12	Fasciclin-like arabinogalactan protein 12 [Source:UniProtKB/Swiss-Prot;Acc:Q8LEE9]	-	0	0	2	2929	3.08737e-07	0.663599	0.0697674
AT5G60460	No name	Protein transport protein SEC61 subunit beta [Source:UniProtKB/TrEMBL;Acc:Q9FKK1]	-	2	0	1	4286	3.08737e-07	0.663599	0.0697674
AT5G60500	No name	Dehydrodolichyl diphosphate synthase 7 [Source:UniProtKB/Swiss-Prot;Acc:Q8LED0]	+	2	0	0	6229	3.08737e-07	0.663599	0.0697674
AT5G60510	No name	Dehydrodolichyl diphosphate synthase 8 [Source:UniProtKB/Swiss-Prot;Acc:Q8LAR7]	+	1	0	1	7810	3.08737e-07	0.663599	0.0697674
AT5G60520	No name	At5g60520 [Source:UniProtKB/TrEMBL;Acc:Q9FKJ5]	-	1	0	1	9142	3.08737e-07	0.663599	0.0697674
AT5G60450	ARF4	Auxin response factor 4 [Source:UniProtKB/Swiss-Prot;Acc:Q9ZTX9]	-	3	0	2	9743	3.08737e-07	0.663599	0.0697674
AT1G47128	RD21A	RD21A [Source:UniProtKB/TrEMBL;Acc:A0A178WIH7]	-	0	0	1	1980	3.31459e-07	0.410411	0.209302
AT1G07317	No name	No description	+	0	0	1	2009	3.31459e-07	0.410411	0.209302
AT1G47056	VFB1	F-box protein At1g47056 [Source:UniProtKB/Swiss-Prot;Acc:Q9C626]	-	1	0	0	2929	3.31459e-07	0.410411	0.209302
AT1G46984	No name	Putative F-box protein At1g46984 [Source:UniProtKB/Swiss-Prot;Acc:Q9C627]	+	0	0	1	4934	3.31459e-07	0.410411	0.209302
AT1G46912	No name	F-box associated ubiquitination effector family protein [Source:UniProtKB/TrEMBL;Acc:Q9C628]	+	0	0	1	7139	3.31459e-07	0.410411	0.209302
AT1G46840	No name	Putative F-box protein At1g46840 [Source:UniProtKB/Swiss-Prot;Acc:Q9C629]	+	0	0	1	9062	3.31459e-07	0.410411	0.209302
AT1G08417	No name	No description	-	4	1	3	504	3.45766e-07	0.526788	0.0930233
AT1G08413	No name	No description	-	7	0	1	745	3.45766e-07	0.526788	0.0930233
AT1G08403	No name	No description	+	0	1	7	851	3.45766e-07	0.526788	0.0930233
AT1G61630	ENT7	Equilibrative nucleotide transporter 7 [Source:UniProtKB/Swiss-Prot;Acc:Q944P0]	+	7	1	0	1539	3.45766e-07	0.526788	0.0930233
AT1G08397	No name	No description	-	8	0	0	1844	3.45766e-07	0.526788	0.0930233
AT1G61620	No name	Nitric oxide synthase-interacting protein homolog [Source:UniProtKB/TrEMBL;Acc:Q9SY88]	+	0	0	8	3224	3.45766e-07	0.526788	0.0930233
AT1G61640	No name	AarF domain-containing kinase [Source:UniProtKB/TrEMBL;Acc:Q8L6Y8]	-	0	0	8	3672	3.45766e-07	0.526788	0.0930233
AT1G61610	No name	Serine/threonine-protein kinase [Source:UniProtKB/TrEMBL;Acc:A0A178W8X6]	+	0	0	8	5809	3.45766e-07	0.526788	0.0930233
AT1G61660	BHLH112	Transcription factor bHLH112 [Source:UniProtKB/Swiss-Prot;Acc:Q94JL3]	-	0	0	4	9896	3.45766e-07	0.526788	0.0930233
AT2G23100	No name	Cysteine/histidine-rich C1 domain-containing protein [Source:UniProtKB/TrEMBL;Acc:F4ILF9]	-	1	0	0	80	3.57834e-07	0.472431	0.116279
AT2G23110	No name	At2g23110 [Source:UniProtKB/TrEMBL;Acc:O64820]	+	1	0	0	551	3.57834e-07	0.472431	0.116279
AT2G23120	No name	Expressed protein [Source:UniProtKB/TrEMBL;Acc:Q8S8R1]	+	1	0	0	1937	3.57834e-07	0.472431	0.116279
AT2G23118	No name	unknown protein; Has 30201 Blast hits to 17322 proteins in 780 species: Archae - 12; Bacteria - 1396; Metazoa - 17338; Fungi - 3422; Plants - 5037; Viruses - 0; Other Eukaryotes - 2996 (source: NCBI BLink). [Source:TAIR;Acc:AT2G23118]	-	0	0	1	1977	3.57834e-07	0.472431	0.116279
AT2G23096	P4H13	Prolyl 4-hydroxylase 13 [Source:UniProtKB/Swiss-Prot;Acc:F4ILF8]	-	1	0	0	3595	3.57834e-07	0.472431	0.116279
AT2G23130	AGP17	Lysine-rich arabinogalactan protein 17 [Source:UniProtKB/Swiss-Prot;Acc:O22194]	+	1	0	0	4229	3.57834e-07	0.472431	0.116279
AT2G23093	No name	Major facilitator protein [Source:UniProtKB/TrEMBL;Acc:Q8GXH4]	+	0	0	1	5165	3.57834e-07	0.472431	0.116279
AT2G23140	No name	RING/U-box domain and ARM repeat-containing protein [Source:UniProtKB/TrEMBL;Acc:F4ILG6]	-	0	0	1	5505	3.57834e-07	0.472431	0.116279
AT2G23090	No name	Uncharacterized protein At2g23090 [Source:UniProtKB/Swiss-Prot;Acc:O64818]	-	1	0	0	9470	3.57834e-07	0.472431	0.116279
AT2G07875	No name	No description	+	0	0	1	9830	3.57834e-07	0.472431	0.116279
AT1G64340	No name	unknown protein; BEST Arabidopsis thaliana protein match is: unknown protein (TAIR:AT5G41810.1); Has 30201 Blast hits to 17322 proteins in 780 species: Archae - 12; Bacteria - 1396; Metazoa - 17338; Fungi - 3422; Plants - 5037; Viruses - 0; Other Eu /.../es - 2996 (source: NCBI BLink). [Source:TAIR;Acc:AT1G64340]	+	2	0	1	1595	3.74683e-07	0.672666	0.0775194
AT1G64330	No name	At1g64330 [Source:UniProtKB/TrEMBL;Acc:Q9C7V7]	+	0	0	2	2269	3.74683e-07	0.672666	0.0775194
AT1G64350	SEH1	Protein SEH1 [Source:UniProtKB/Swiss-Prot;Acc:Q93VR9]	+	2	0	1	5041	3.74683e-07	0.672666	0.0775194
AT1G64320	No name	myosin heavy chain-related [Source:TAIR;Acc:AT1G64320]	+	0	0	2	5767	3.74683e-07	0.672666	0.0775194
AT1G64310	PCMP-E65	Putative pentatricopeptide repeat-containing protein At1g64310 [Source:UniProtKB/Swiss-Prot;Acc:Q9C7V5]	+	0	0	2	8759	3.74683e-07	0.672666	0.0775194
AT1G64355	No name	At1g64350/F15H21_2 [Source:UniProtKB/TrEMBL;Acc:Q8S9I8]	+	2	1	0	9511	3.74683e-07	0.672666	0.0775194
AT3G13682	LDL2	Lysine-specific histone demethylase 1 homolog 2 [Source:UniProtKB/Swiss-Prot;Acc:Q9LID0]	-	2	0	0	1073	4.44279e-07	0.696619	0.0542636
AT3G13690	No name	Kinase with adenine nucleotide alpha hydrolases-like domain-containing protein [Source:UniProtKB/TrEMBL;Acc:Q9LIC9]	+	2	0	0	2782	4.44279e-07	0.696619	0.0542636
AT3G13680	No name	F-box/kelch-repeat protein At3g13680 [Source:UniProtKB/Swiss-Prot;Acc:Q9LID1]	-	2	0	0	4089	4.44279e-07	0.696619	0.0542636
AT3G13677	No name	unknown protein; Has 24 Blast hits to 24 proteins in 11 species: Archae - 0; Bacteria - 0; Metazoa - 0; Fungi - 0; Plants - 24; Viruses - 0; Other Eukaryotes - 0 (source: NCBI BLink). [Source:TAIR;Acc:AT3G13677]	+	0	0	2	5748	4.44279e-07	0.696619	0.0542636
AT3G13674	No name	unknown protein; FUNCTIONS IN: molecular_function unknown; INVOLVED IN: biological_process unknown; LOCATED IN: chloroplast; EXPRESSED IN: 17 plant structures; EXPRESSED DURING: 11 growth stages; BEST Arabidopsis thaliana protein match is: unknown p /.../ (TAIR:AT1G55205.1); Has 76 Blast hits to 76 proteins in 10 species: Archae - 0; Bacteria - 0; Metazoa - 0; Fungi - 0; Plants - 76; Viruses - 0;…	-	2	0	0	6861	4.44279e-07	0.696619	0.0542636
AT3G13700	No name	RNA-binding (RRM/RBD/RNP motifs) family protein [Source:UniProtKB/TrEMBL;Acc:B3H4P0]	-	0	0	2	7787	4.44279e-07	0.696619	0.0542636
AT3G13710	PRA1F4	PRA1 family protein F4 [Source:UniProtKB/Swiss-Prot;Acc:Q9LIC7]	-	0	0	2	7787	4.44279e-07	0.696619	0.0542636
AT3G13672	No name	E3 ubiquitin-protein ligase [Source:UniProtKB/TrEMBL;Acc:F4JDF6]	-	2	0	0	8462	4.44279e-07	0.696619	0.0542636
AT3G13670	No name	Casein kinase-like protein [Source:UniProtKB/TrEMBL;Acc:Q9LID3]	+	0	0	2	9293	4.44279e-07	0.696619	0.0542636
AT2G14695	No name	No description	-	0	2	0	0	5.03462e-07	0.605076	0.0930233
AT2G14700	No name	Putative uncharacterized protein At2g14700 [Source:UniProtKB/TrEMBL;Acc:Q9ZVK9]	+	2	0	0	514	5.03462e-07	0.605076	0.0930233
AT2G14692	No name	unknown protein; Has 30201 Blast hits to 17322 proteins in 780 species: Archae - 12; Bacteria - 1396; Metazoa - 17338; Fungi - 3422; Plants - 5037; Viruses - 0; Other Eukaryotes - 2996 (source: NCBI BLink). [Source:TAIR;Acc:AT2G14692]	+	0	0	2	4069	5.03462e-07	0.605076	0.0930233
AT2G14690	No name	1,4-beta-xylan endohydrolase [Source:UniProtKB/TrEMBL;Acc:Q680B7]	-	2	0	0	5896	5.03462e-07	0.605076	0.0930233
AT2G14710	No name	F-box protein At2g14710 [Source:UniProtKB/Swiss-Prot;Acc:O80980]	+	2	0	0	6727	5.03462e-07	0.605076	0.0930233
AT2G14680	MEE13	Myosin heavy chain-related protein [Source:UniProtKB/TrEMBL;Acc:F4IGF6]	+	0	0	2	8011	5.03462e-07	0.605076	0.0930233
AT2G14720	VSR4	Vacuolar-sorting receptor 4 [Source:UniProtKB/Swiss-Prot;Acc:Q56ZQ3]	-	0	0	2	8536	5.03462e-07	0.605076	0.0930233
AT5G38565	No name	Probable FBD-associated F-box protein At5g38565 [Source:UniProtKB/Swiss-Prot;Acc:Q3E8L3]	-	1	0	0	335	5.14194e-07	0.66459	0.0542636
AT5G38570	No name	Putative FBD-associated F-box protein At5g38570 [Source:UniProtKB/Swiss-Prot;Acc:Q9FFW4]	-	0	0	1	2646	5.14194e-07	0.66459	0.0542636
AT5G38560	PERK8	Proline-rich receptor-like protein kinase PERK8 [Source:UniProtKB/Swiss-Prot;Acc:Q9FFW5]	+	0	0	1	3336	5.14194e-07	0.66459	0.0542636
AT5G38580	No name	FBD-like domain family protein [Source:UniProtKB/TrEMBL;Acc:Q9FFW3]	-	0	0	1	4531	5.14194e-07	0.66459	0.0542636
AT5G38590	No name	FBD-associated F-box protein At5g38590 [Source:UniProtKB/Swiss-Prot;Acc:Q9FFW2]	-	0	0	1	5277	5.14194e-07	0.66459	0.0542636
AT5G38600	No name	Proline-rich spliceosome-associated family protein / zinc knuckle (CCHC-type) family protein [Source:UniProtKB/TrEMBL;Acc:Q93YW4]	+	1	0	0	9887	5.14194e-07	0.66459	0.0542636
AT3G02960	HIPP08	Heavy metal-associated isoprenylated plant protein 8 [Source:UniProtKB/Swiss-Prot;Acc:Q9M8T7]	-	1	2	1	0	6.34649e-07	0.590158	0.0775194
AT3G02970	EXL6	Protein EXORDIUM-like 6 [Source:UniProtKB/Swiss-Prot;Acc:Q9M8T8]	-	0	0	4	441	6.34649e-07	0.590158	0.0775194
AT3G02975	No name	No description	+	4	0	0	618	6.34649e-07	0.590158	0.0775194
AT3G02950	THO7B	THO7 [Source:UniProtKB/TrEMBL;Acc:A0A178VDN6]	-	3	0	2	1634	6.34649e-07	0.590158	0.0775194
AT3G02980	MCC1	Histone acetyltransferase MCC1 [Source:UniProtKB/Swiss-Prot;Acc:Q9M8T9]	-	0	0	4	2100	6.34649e-07	0.590158	0.0775194
AT3G01225	No name	No description	+	4	0	0	3701	6.34649e-07	0.590158	0.0775194
AT3G02940	MYB107	At3g02940 [Source:UniProtKB/TrEMBL;Acc:Q9LDI5]	+	1	0	4	4545	6.34649e-07	0.590158	0.0775194
AT3G02990	HSFA1E	Heat stress transcription factor A-1e [Source:UniProtKB/Swiss-Prot;Acc:Q9SCW5]	+	4	0	0	4871	6.34649e-07	0.590158	0.0775194
AT3G03000	CML18	Probable calcium-binding protein CML18 [Source:UniProtKB/Swiss-Prot;Acc:Q9M8U1]	+	3	0	0	8683	6.34649e-07	0.590158	0.0775194
AT3G03010	No name	AT3G03010 protein [Source:UniProtKB/TrEMBL;Acc:Q9M8U2]	-	0	0	2	9625	6.34649e-07	0.590158	0.0775194
AT3G02930	No name	WEB family protein At3g02930, chloroplastic [Source:UniProtKB/Swiss-Prot;Acc:Q9M8T5]	+	0	1	3	9919	6.34649e-07	0.590158	0.0775194
AT5G35190	No name	Putative uncharacterized protein [Source:UniProtKB/TrEMBL;Acc:Q9LHS1]	+	1	0	1	1802	6.67747e-07	0.803991	0.0542636
AT5G35180	No name	Protein of unknown function (DUF1336) [Source:TAIR;Acc:AT5G35180]	+	0	0	2	4159	6.67747e-07	0.803991	0.0542636
AT1G20375	MIR394A	MIR394A; miRNA [Source:TAIR;Acc:AT1G20375]	+	1	0	0	1051	6.80355e-07	0.463901	0.147287
AT1G20370	No name	F14O10.3 protein [Source:UniProtKB/TrEMBL;Acc:Q9LN29]	-	1	0	0	3397	6.80355e-07	0.463901	0.147287
AT1G20380	No name	Prolyl oligopeptidase family protein [Source:UniProtKB/TrEMBL;Acc:F4HSS5]	+	1	0	0	4299	6.80355e-07	0.463901	0.147287
AT1G05547	No name	No description	+	0	0	1	6002	6.80355e-07	0.463901	0.147287
AT1G05543	No name	No description	+	0	0	1	7203	6.80355e-07	0.463901	0.147287
AT1G20360	No name	F-box protein At1g20360 [Source:UniProtKB/Swiss-Prot;Acc:Q84JN6]	-	1	0	9	9398	6.80355e-07	0.463901	0.147287
AT3G31402	No name	General transcription factor 2-related zinc finger protein [Source:UniProtKB/TrEMBL;Acc:F4J921]	-	1	0	0	9057	7.25855e-07	0.606529	0.0697674
AT4G21050	DOF4.4	Dof zinc finger protein DOF4.4 [Source:UniProtKB/Swiss-Prot;Acc:Q9SUA9]	+	1	0	0	767	7.53099e-07	0.642783	0.0620155
AT4G21040	DOF4.3	Dof zinc finger protein DOF4.3 [Source:UniProtKB/Swiss-Prot;Acc:Q9SUB0]	-	1	0	0	2168	7.53099e-07	0.642783	0.0620155
AT4G21060	No name	Galactosyltransferase family protein [Source:UniProtKB/TrEMBL;Acc:F4JIK9]	+	1	0	0	3056	7.53099e-07	0.642783	0.0620155
AT4G21030	DOF4.2	Dof zinc finger protein DOF4.2 [Source:UniProtKB/Swiss-Prot;Acc:Q9SUB1]	+	0	0	1	5675	7.53099e-07	0.642783	0.0620155
AT4G21063	No name	No description	+	1	0	0	7400	7.53099e-07	0.642783	0.0620155
AT4G06980	No name	No description	-	0	0	1	7582	7.53099e-07	0.642783	0.0620155
AT4G21020	No name	Late embryogenesis abundant protein (LEA) family protein [Source:UniProtKB/TrEMBL;Acc:Q9SUB2]	+	0	0	1	8057	7.53099e-07	0.642783	0.0620155
AT4G21065	PCMP-H28	Pentatricopeptide repeat-containing protein At4g21065 [Source:UniProtKB/Swiss-Prot;Acc:A8MQA3]	+	1	0	0	8116	7.53099e-07	0.642783	0.0620155
AT5G51550	EXL3	Protein EXORDIUM-like 3 [Source:UniProtKB/Swiss-Prot;Acc:Q9FHM9]	-	1	0	0	97	7.59512e-07	0.627383	0.0620155
AT5G51545	LPA2	Protein LOW PSII ACCUMULATION 2, chloroplastic [Source:UniProtKB/Swiss-Prot;Acc:F4KDA6]	+	0	0	1	3403	7.59512e-07	0.627383	0.0620155
AT5G51540	MIP	Probable mitochondrial intermediate peptidase, mitochondrial [Source:UniProtKB/Swiss-Prot;Acc:F4KDA5]	+	0	0	1	4579	7.59512e-07	0.627383	0.0620155
AT5G51560	No name	Leucine-rich repeat protein kinase [Source:UniProtKB/TrEMBL;Acc:Q9FHM8]	+	1	0	0	4683	7.59512e-07	0.627383	0.0620155
AT5G51570	HIR4	Hypersensitive-induced response protein 4 [Source:UniProtKB/Swiss-Prot;Acc:Q9FHM7]	+	1	0	0	8298	7.59512e-07	0.627383	0.0620155
AT5G51530	No name	Gb|AAD55616.1 [Source:UniProtKB/TrEMBL;Acc:Q9FHN1]	-	1	0	0	9106	7.59512e-07	0.627383	0.0620155
AT1G20300	No name	Pentatricopeptide repeat-containing protein At1g20300, mitochondrial [Source:UniProtKB/Swiss-Prot;Acc:Q9LN22]	+	2	5	11	0	8.714e-07	0.465938	0.193798
AT1G20290	No name	SWI-SNF-related chromatin binding protein [Source:UniProtKB/TrEMBL;Acc:F4HSR6]	-	15	3	0	1157	8.714e-07	0.465938	0.193798
AT1G20310	No name	Putative uncharacterized protein [Source:UniProtKB/TrEMBL;Acc:Q8L956]	+	7	2	9	1214	8.714e-07	0.465938	0.193798
AT1G20320	No name	F14O10.8 protein [Source:UniProtKB/TrEMBL;Acc:Q9LN24]	-	9	0	9	2801	8.714e-07	0.465938	0.193798
AT1G20280	No name	homeobox-leucine zipper protein-related [Source:TAIR;Acc:AT1G20280]	+	0	0	9	6416	8.714e-07	0.465938	0.193798
AT1G20330	SMT2	24-methylenesterol C-methyltransferase 2 [Source:UniProtKB/Swiss-Prot;Acc:Q39227]	-	0	3	15	7671	8.714e-07	0.465938	0.193798
AT1G20270	P4H3	Probable prolyl 4-hydroxylase 3 [Source:UniProtKB/Swiss-Prot;Acc:Q9LN20]	-	9	0	0	7693	8.714e-07	0.465938	0.193798
AT1G20260	VHA-B3	V-type proton ATPase subunit B3 [Source:UniProtKB/Swiss-Prot;Acc:Q8W4E2]	+	0	0	6	9010	8.714e-07	0.465938	0.193798
AT1G20340	DRT112	Plastocyanin major isoform, chloroplastic [Source:UniProtKB/Swiss-Prot;Acc:P42699]	-	0	0	11	9781	8.714e-07	0.465938	0.193798
AT1G74720	QKY	Protein QUIRKY [Source:UniProtKB/Swiss-Prot;Acc:B8XCH5]	+	0	1	0	0	8.8003e-07	0.674001	0.0542636
AT1G74710	EDS16	ADC synthase superfamily protein [Source:TAIR;Acc:AT1G74710]	+	0	0	1	2328	8.8003e-07	0.674001	0.0542636
AT1G74730	No name	Putative uncharacterized protein [Source:UniProtKB/TrEMBL;Acc:Q94F10]	+	1	0	0	2346	8.8003e-07	0.674001	0.0542636
AT1G09513	No name	No description	-	0	0	1	2597	8.8003e-07	0.674001	0.0542636
AT1G74740	CPK30	CPK30 [Source:UniProtKB/TrEMBL;Acc:A0A178W4G7]	-	0	0	1	3440	8.8003e-07	0.674001	0.0542636
AT1G74700	NUZ	At1g74700 [Source:UniProtKB/TrEMBL;Acc:Q1WW71]	+	0	0	1	9082	8.8003e-07	0.674001	0.0542636
AT1G74750	No name	Pentatricopeptide repeat-containing protein At1g74750 [Source:UniProtKB/Swiss-Prot;Acc:Q9SSF9]	+	1	0	0	9247	8.8003e-07	0.674001	0.0542636
AT4G06140	No name	No description	-	0	1	2	0	9.10352e-07	0.420533	0.155039
AT4G13600	No name	Carbohydrate-binding X8 domain-containing protein [Source:UniProtKB/TrEMBL;Acc:F4JT39]	-	0	0	3	1979	9.10352e-07	0.420533	0.155039
AT4G13590	PAM71-HL	Protein PAM71-homolog, chloroplastic [Source:UniProtKB/Swiss-Prot;Acc:Q9T0H9]	-	3	0	0	4997	9.10352e-07	0.420533	0.155039
AT4G13577	No name	No description	-	2	0	0	5771	9.10352e-07	0.420533	0.155039
AT4G13610	MET3	DNA (cytosine-5)-methyltransferase 3 [Source:UniProtKB/Swiss-Prot;Acc:Q9T0I1]	+	2	0	0	5982	9.10352e-07	0.420533	0.155039
AT4G13580	DIR18	Dirigent protein 18 [Source:UniProtKB/Swiss-Prot;Acc:Q9T0H8]	+	0	0	3	7711	9.10352e-07	0.420533	0.155039
AT4G06135	No name	No description	-	3	0	0	8241	9.10352e-07	0.420533	0.155039
AT2G41445	No name	unknown protein; FUNCTIONS IN: molecular_function unknown; INVOLVED IN: biological_process unknown; LOCATED IN: cellular_component unknown; BEST Arabidopsis thaliana protein match is: unknown protein (TAIR:AT2G41470.1); Has 30201 Blast hits to 17322 /.../ins in 780 species: Archae - 12; Bacteria - 1396; Metazoa - 17338; Fungi - 3422; Plants - 5037; Viruses - 0; Other Eukaryotes - 2996 (source: NC…	+	1	2	6	234	1.00608e-06	0.613727	0.0620155
AT2G41450	No name	N-acetyltransferase [Source:UniProtKB/TrEMBL;Acc:B3H6L5]	+	5	3	1	306	1.00608e-06	0.613727	0.0620155
AT2G41440	No name	unknown protein; BEST Arabidopsis thaliana protein match is: unknown protein (TAIR:AT2G41470.1); Has 30201 Blast hits to 17322 proteins in 780 species: Archae - 12; Bacteria - 1396; Metazoa - 17338; Fungi - 3422; Plants - 5037; Viruses - 0; Other Eu /.../es - 2996 (source: NCBI BLink). [Source:TAIR;Acc:AT2G41440]	+	0	0	9	3447	1.00608e-06	0.613727	0.0620155
AT2G41451	No name	Glycosyltransferase-like At2g41451 [Source:UniProtKB/Swiss-Prot;Acc:B3H5R0]	+	8	1	2	5026	1.00608e-06	0.613727	0.0620155
AT2G41430	ERD15	LSR1 [Source:UniProtKB/TrEMBL;Acc:A0A178VWR6]	+	0	0	6	7299	1.00608e-06	0.613727	0.0620155
AT2G41460	ARP	DNA-(apurinic or apyrimidinic site) lyase, chloroplastic [Source:UniProtKB/Swiss-Prot;Acc:P45951]	+	8	0	2	7628	1.00608e-06	0.613727	0.0620155
AT2G09280	No name	No description	-	2	0	8	7640	1.00608e-06	0.613727	0.0620155
AT2G41420	No name	Cysteine-rich and transmembrane domain-containing protein A [Source:UniProtKB/Swiss-Prot;Acc:Q8S8M0]	-	5	0	0	9641	1.00608e-06	0.613727	0.0620155
AT4G18600	WAVE5	Scar-like domain-containing protein WAVE 5 [Source:UniProtKB/Swiss-Prot;Acc:Q5XPK0]	-	1	0	0	385	1.20198e-06	0.918367	0.0542636
AT4G18610	LSH9	Protein LIGHT-DEPENDENT SHORT HYPOCOTYLS 9 [Source:UniProtKB/Swiss-Prot;Acc:Q9SN52]	+	1	0	0	2665	1.20198e-06	0.918367	0.0542636
AT4G06830	No name	No description	-	0	0	1	4019	1.20198e-06	0.918367	0.0542636
AT4G18596	No name	Pollen Ole e 1 allergen and extensin family protein [Source:TAIR;Acc:AT4G18596]	+	0	0	1	5960	1.20198e-06	0.918367	0.0542636
AT4G18620	PYL13	RCAR7 [Source:UniProtKB/TrEMBL;Acc:A0A178V4P0]	+	1	0	0	6423	1.20198e-06	0.918367	0.0542636
AT4G18630	No name	Putative uncharacterized protein At4g18630 [Source:UniProtKB/TrEMBL;Acc:Q8GYP4]	+	1	0	0	8841	1.20198e-06	0.918367	0.0542636
AT4G18593	No name	Probable inactive dual specificity protein phosphatase-like At4g18593 [Source:UniProtKB/Swiss-Prot;Acc:Q570P7]	+	0	0	1	9007	1.20198e-06	0.918367	0.0542636
AT3G02920	RPA2B	Replication protein A 32 kDa subunit B [Source:UniProtKB/Swiss-Prot;Acc:Q8LFJ8]	-	2	0	0	9887	1.31613e-06	0.564295	0.0775194
AT1G20350	TIM17-1	Mitochondrial import inner membrane translocase subunit TIM17-1 [Source:UniProtKB/Swiss-Prot;Acc:Q9LN27]	+	9	0	0	4649	1.32915e-06	0.43111	0.217054
AT1G05537	No name	No description	-	0	0	9	7144	1.32915e-06	0.43111	0.217054
AT4G11373	No name	No description	+	1	0	0	719	1.38173e-06	0.356295	0.224806
AT4G11370	RHA1A	Probable E3 ubiquitin-protein ligase RHA1A [Source:UniProtKB/Swiss-Prot;Acc:Q9SUS4]	+	0	0	1	4822	1.38173e-06	0.356295	0.224806
AT4G11360	RHA1B	E3 ubiquitin-protein ligase RHA1B [Source:UniProtKB/Swiss-Prot;Acc:Q9SUS5]	+	0	0	1	6408	1.38173e-06	0.356295	0.224806
AT4G11380	No name	Beta-adaptin-like protein B [Source:UniProtKB/TrEMBL;Acc:F4JNZ8]	+	1	0	0	6552	1.38173e-06	0.356295	0.224806
AT4G11350	No name	At4g11350 [Source:UniProtKB/TrEMBL;Acc:B6IDH2]	+	0	0	1	8838	1.38173e-06	0.356295	0.224806
AT3G04280	ARR22	RR22 [Source:UniProtKB/TrEMBL;Acc:A0A178VDZ9]	-	0	2	4	205	1.38334e-06	0.64073	0.0542636
AT3G04270	No name	Two-component response regulator ARR22-like protein [Source:UniProtKB/TrEMBL;Acc:F4J3M3]	-	6	0	0	1531	1.38334e-06	0.64073	0.0542636
AT3G04260	PTAC3	Plastid transcriptionally active 3 [Source:UniProtKB/TrEMBL;Acc:F4J3M2]	-	6	0	0	2075	1.38334e-06	0.64073	0.0542636
AT3G04290	LTL1	LTL1 [Source:UniProtKB/TrEMBL;Acc:A0A178VLC7]	-	0	0	6	3663	1.38334e-06	0.64073	0.0542636
AT3G04250	No name	F-box associated ubiquitination effector family protein [Source:UniProtKB/TrEMBL;Acc:Q9M8Y1]	+	0	0	6	6828	1.38334e-06	0.64073	0.0542636
AT3G04240	SEC	Probable UDP-N-acetylglucosamine--peptide N-acetylglucosaminyltransferase SEC [Source:UniProtKB/Swiss-Prot;Acc:Q9M8Y0]	-	6	0	0	8723	1.38334e-06	0.64073	0.0542636
AT3G04300	No name	At3g04300 [Source:UniProtKB/TrEMBL;Acc:Q9M8Y6]	+	1	0	0	9998	1.38334e-06	0.64073	0.0542636
AT2G16120	PLT1	Putative polyol transporter 1 [Source:UniProtKB/Swiss-Prot;Acc:Q9XIH7]	-	0	0	1	451	1.45003e-06	0.582284	0.0697674
AT2G16130	PLT2	Putative polyol transporter 2 [Source:UniProtKB/Swiss-Prot;Acc:Q9XIH6]	+	1	0	0	5896	1.45003e-06	0.582284	0.0697674
AT2G16090	ARI2	Probable E3 ubiquitin-protein ligase ARI2 [Source:UniProtKB/Swiss-Prot;Acc:Q84RR2]	-	1	0	0	6195	1.45003e-06	0.582284	0.0697674
AT4G13660	PRR2	Pinoresinol reductase 2 [Source:UniProtKB/Swiss-Prot;Acc:Q9SVP6]	+	1	0	0	327	1.49585e-06	0.573405	0.0542636
AT4G13650	PCMP-H42	Pentatricopeptide repeat-containing protein At4g13650 [Source:UniProtKB/Swiss-Prot;Acc:Q9SVP7]	-	1	0	0	2412	1.49585e-06	0.573405	0.0542636
AT4G13670	PTAC5	At4g13670 [Source:UniProtKB/TrEMBL;Acc:A1A6M1]	+	1	0	0	3223	1.49585e-06	0.573405	0.0542636
AT4G13680	No name	Putative uncharacterized protein [Source:UniProtKB/TrEMBL;Acc:Q9SVP4]	-	0	0	1	6135	1.49585e-06	0.573405	0.0542636
AT4G13640	UNE16	Homeodomain-like superfamily protein [Source:TAIR;Acc:AT4G13640]	-	1	0	0	6650	1.49585e-06	0.573405	0.0542636
AT4G13690	No name	Putative uncharacterized protein [Source:UniProtKB/TrEMBL;Acc:Q1PE84]	-	0	0	1	7940	1.49585e-06	0.573405	0.0542636
AT4G13630	No name	Protein of unknown function, DUF593 [Source:TAIR;Acc:AT4G13630]	-	1	0	0	8790	1.49585e-06	0.573405	0.0542636
AT5G24655	LSU4	Protein RESPONSE TO LOW SULFUR 4 [Source:UniProtKB/Swiss-Prot;Acc:Q8L8S2]	-	0	1	0	0	1.58364e-06	0.495945	0.108527
AT5G03815	No name	No description	+	0	0	1	872	1.58364e-06	0.495945	0.108527
AT5G24660	LSU2	Protein RESPONSE TO LOW SULFUR 2 [Source:UniProtKB/Swiss-Prot;Acc:Q9FIR9]	-	0	0	1	2043	1.58364e-06	0.495945	0.108527
AT5G24650	No name	AT5g24650/K18P6_19 [Source:UniProtKB/TrEMBL;Acc:Q9FLT9]	+	0	0	1	2131	1.58364e-06	0.495945	0.108527
AT5G24640	No name	Gb|AAC02775.1 [Source:UniProtKB/TrEMBL;Acc:Q9FLU0]	+	0	0	1	4340	1.58364e-06	0.495945	0.108527
AT5G24630	BIN4	DNA-binding protein BIN4 [Source:UniProtKB/Swiss-Prot;Acc:Q9FLU1]	-	1	0	0	5042	1.58364e-06	0.495945	0.108527
AT5G24670	No name	tRNA ADENOSINE DEAMINASE 3 [Source:UniProtKB/TrEMBL;Acc:F4KH85]	+	1	0	0	6142	1.58364e-06	0.495945	0.108527
AT5G24620	No name	Pathogenesis-related thaumatin superfamily protein [Source:TAIR;Acc:AT5G24620]	+	0	0	1	8821	1.58364e-06	0.495945	0.108527
AT5G03805	No name	No description	-	1	0	0	8839	1.58364e-06	0.495945	0.108527
AT1G75040	PR5	Pathogenesis-related protein 5 [Source:UniProtKB/Swiss-Prot;Acc:P28493]	+	1	1	0	0	1.71072e-06	0.616246	0.0620155
AT1G75030	ATLP-3	At1g75030 [Source:UniProtKB/TrEMBL;Acc:Q9C9P9]	+	1	0	1	2257	1.71072e-06	0.616246	0.0620155
AT1G75050	No name	Pathogenesis-related thaumatin-like protein protein [Source:UniProtKB/TrEMBL;Acc:Q1PFD2]	+	2	0	0	2343	1.71072e-06	0.616246	0.0620155
AT1G75060	No name	Putative uncharacterized protein [Source:UniProtKB/TrEMBL;Acc:Q9C9Q1]	-	0	0	2	3561	1.71072e-06	0.616246	0.0620155
AT1G75020	LPAT4	Probable 1-acyl-sn-glycerol-3-phosphate acyltransferase 4 [Source:UniProtKB/Swiss-Prot;Acc:Q8L4Y2]	+	0	1	1	4035	1.71072e-06	0.616246	0.0620155
AT1G75010	ARC3	Protein ACCUMULATION AND REPLICATION OF CHLOROPLASTS 3 [Source:UniProtKB/Swiss-Prot;Acc:Q6F6B5]	-	2	0	0	7600	1.71072e-06	0.616246	0.0620155
AT1G75080	BZR1	Protein BRASSINAZOLE-RESISTANT 1 [Source:UniProtKB/Swiss-Prot;Acc:Q8S307]	+	1	0	0	7790	1.71072e-06	0.616246	0.0620155
AT1G75000	No name	F25A4.4 [Source:UniProtKB/TrEMBL;Acc:Q9S804]	+	0	0	1	8140	1.71072e-06	0.616246	0.0620155
AT1G09523	No name	No description	-	0	0	1	8970	1.71072e-06	0.616246	0.0620155
AT1G75090	No name	Putative 3-methyladenine glycosylase I [Source:UniProtKB/TrEMBL;Acc:Q94CA9]	-	0	0	1	9733	1.71072e-06	0.616246	0.0620155
AT1G33950	IAN7	Immune-associated nucleotide-binding protein 7 [Source:UniProtKB/Swiss-Prot;Acc:Q9C8V2]	-	17	6	0	610	1.82708e-06	0.651734	0.0542636
AT1G33960	AIG1	P-loop containing nucleoside triphosphate hydrolases superfamily protein [Source:TAIR;Acc:AT1G33960]	+	23	0	0	5118	1.82708e-06	0.651734	0.0542636
AT1G33940	No name	Putative uncharacterized protein T3M13.4 [Source:UniProtKB/TrEMBL;Acc:Q9C8V1]	-	23	0	0	8234	1.82708e-06	0.651734	0.0542636
AT1G33970	IAN9	Immune-associated nucleotide-binding protein 9 [Source:UniProtKB/Swiss-Prot;Acc:F4HT21]	-	0	0	23	8284	1.82708e-06	0.651734	0.0542636
AT1G33945	No name	No description	+	0	0	23	8550	1.82708e-06	0.651734	0.0542636
AT1G33980	ATUPF3	Smg-4/UPF3 family protein [Source:TAIR;Acc:AT1G33980]	+	4	0	0	9890	1.82708e-06	0.651734	0.0542636
AT1G09573	No name	No description	+	1	0	0	132	1.98389e-06	0.471709	0.108527
AT1G75680	AtGH9B7	Endoglucanase 10 [Source:UniProtKB/Swiss-Prot;Acc:Q8LCP6]	-	1	0	0	555	1.98389e-06	0.471709	0.108527
AT1G75690	LQY1	LQY1 [Source:UniProtKB/TrEMBL;Acc:A0A178W9N8]	-	0	0	1	1539	1.98389e-06	0.471709	0.108527
AT1G75670	No name	DNA-directed RNA polymerase [Source:UniProtKB/TrEMBL;Acc:Q8H1F8]	-	1	0	0	3229	1.98389e-06	0.471709	0.108527
AT1G75700	HVA22G	HVA22-like protein G [Source:TAIR;Acc:AT1G75700]	+	1	0	0	3304	1.98389e-06	0.471709	0.108527
AT1G75660	XRN3	5'-3' exoribonuclease 3 [Source:UniProtKB/Swiss-Prot;Acc:Q9FQ03]	+	0	0	1	5072	1.98389e-06	0.471709	0.108527
AT1G75710	No name	C2H2-like zinc finger protein [Source:UniProtKB/TrEMBL;Acc:Q9LR10]	+	1	0	0	8480	1.98389e-06	0.471709	0.108527
AT1G60783	SMR15	Cyclin-dependent protein kinase inhibitor SMR15 [Source:UniProtKB/Swiss-Prot;Acc:Q1G3Y4]	+	2	0	1	8884	2.09091e-06	0.496626	0.0775194
AT3G05805	No name	No description	+	1	0	0	1348	2.20247e-06	0.599632	0.0775194
AT3G29630	UGT79B4	UDP-glycosyltransferase 79B4 [Source:UniProtKB/Swiss-Prot;Acc:Q9LJA6]	-	0	0	1	9542	2.20247e-06	0.599632	0.0775194
AT2G06975	No name	No description	-	4	0	2	4483	2.23669e-06	0.920851	0.0542636
AT2G06995	No name	No description	+	4	0	6	5365	2.23669e-06	0.920851	0.0542636
AT2G07005	No name	No description	+	2	0	10	9556	2.23669e-06	0.920851	0.0542636
AT2G07055	No name	No description	-	3	0	5	2195	2.23669e-06	0.920851	0.0542636
AT2G17510	EMB2763	Ribonuclease II family protein [Source:UniProtKB/TrEMBL;Acc:F4INI6]	-	2	1	0	6321	2.23669e-06	0.920851	0.0542636
AT2G17520	IRE1A	Serine/threonine-protein kinase/endoribonuclease IRE1a [Source:UniProtKB/Swiss-Prot;Acc:Q9C5S2]	+	1	1	4	6719	2.23669e-06	0.920851	0.0542636
AT2G17525	No name	Pentatricopeptide repeat-containing protein At2g17525, mitochondrial [Source:UniProtKB/Swiss-Prot;Acc:Q84VG6]	+	2	0	4	1662	2.23669e-06	0.920851	0.0542636
AT2G17530	No name	At2g17530 [Source:UniProtKB/TrEMBL;Acc:Q9SHL5]	+	2	1	4	0	2.23669e-06	0.920851	0.0542636
AT2G17540	No name	Putative uncharacterized protein At2g17540 [Source:UniProtKB/TrEMBL;Acc:Q9SHL4]	-	2	0	4	2512	2.23669e-06	0.920851	0.0542636
AT2G17550	No name	unknown protein; Has 264 Blast hits to 258 proteins in 65 species: Archae - 5; Bacteria - 5; Metazoa - 66; Fungi - 16; Plants - 107; Viruses - 0; Other Eukaryotes - 65 (source: NCBI BLink). [Source:TAIR;Acc:AT2G17550]	-	7	1	4	6277	2.23669e-06	0.920851	0.0542636
AT2G17560	HMGB4	High mobility group B protein 4 [Source:UniProtKB/Swiss-Prot;Acc:Q42344]	-	12	5	2	7326	2.23669e-06	0.920851	0.0542636
AT2G17570	No name	Dehydrodolichyl diphosphate synthase 6 [Source:UniProtKB/Swiss-Prot;Acc:Q8S2T1]	+	6	1	12	4791	2.23669e-06	0.920851	0.0542636
AT2G17580	No name	Polynucleotide adenylyltransferase family protein [Source:UniProtKB/TrEMBL;Acc:F4INK3]	+	7	2	12	678	2.23669e-06	0.920851	0.0542636
AT2G17590	No name	Cysteine/histidine-rich C1 domain-containing protein [Source:UniProtKB/TrEMBL;Acc:Q84X54]	-	14	2	9	0	2.23669e-06	0.920851	0.0542636
AT2G17600	No name	Cysteine/histidine-rich C1 domain-containing protein [Source:UniProtKB/TrEMBL;Acc:Q9SHK9]	-	10	0	13	3411	2.23669e-06	0.920851	0.0542636
AT2G17620	CYCB2-1	Cyclin-B2-1 [Source:UniProtKB/Swiss-Prot;Acc:Q39068]	+	10	0	0	999	2.23669e-06	0.920851	0.0542636
AT2G17630	PSAT2	Phosphoserine aminotransferase 2, chloroplastic [Source:UniProtKB/Swiss-Prot;Acc:Q9SHP0]	+	10	0	0	3492	2.23669e-06	0.920851	0.0542636
AT2G17640	SAT2	Serine acetyltransferase 2 [Source:UniProtKB/Swiss-Prot;Acc:Q8S895]	-	0	0	8	5022	2.23669e-06	0.920851	0.0542636
AT2G17650	AAE2	Probable acyl-activating enzyme 2 [Source:UniProtKB/Swiss-Prot;Acc:Q9SEY5]	+	8	0	0	7822	2.23669e-06	0.920851	0.0542636
AT2G17660	No name	At2g17660 [Source:UniProtKB/TrEMBL;Acc:Q9SEY4]	+	3	0	0	9303	2.23669e-06	0.920851	0.0542636
AT2G17690	SDC	F-box protein At2g17690 [Source:UniProtKB/Swiss-Prot;Acc:Q3EBY8]	+	0	0	4	8202	2.23669e-06	0.920851	0.0542636
AT2G17695	No name	FUNCTIONS IN: molecular_function unknown; INVOLVED IN: biological_process unknown; LOCATED IN: chloroplast; CONTAINS InterPro DOMAIN/s: Domain of unknown function DUF1990 (InterPro:IPR018960); Has 259 Blast hits to 259 proteins in 120 species: Archa /.../ Bacteria - 197; Metazoa - 0; Fungi - 0; Plants - 57; Viruses - 0; Other Eukaryotes - 5 (source: NCBI BLink). [Source:TAIR;Acc:AT2G17695]	-	5	0	0	8940	2.23669e-06	0.920851	0.0542636
AT2G17700	STY8	Serine/threonine-protein kinase STY8 [Source:UniProtKB/Swiss-Prot;Acc:O22558]	-	6	0	0	4697	2.23669e-06	0.920851	0.0542636
AT2G17705	No name	Putative uncharacterized protein [Source:UniProtKB/TrEMBL;Acc:Q6RF46]	+	3	1	2	889	2.23669e-06	0.920851	0.0542636
AT2G17710	No name	At2g17710/T17A5.17 [Source:UniProtKB/TrEMBL;Acc:Q8W1E8]	+	4	1	1	0	2.23669e-06	0.920851	0.0542636
AT2G17720	P4H5	Prolyl 4-hydroxylase 5 [Source:UniProtKB/Swiss-Prot;Acc:Q24JN5]	+	6	0	0	3168	2.23669e-06	0.920851	0.0542636
AT2G17723	No name	Putative defensin-like protein 256 [Source:UniProtKB/Swiss-Prot;Acc:Q2V483]	+	6	0	0	5991	2.23669e-06	0.920851	0.0542636
AT2G17730	NIP2	NEP1-interacting protein 2 [Source:UniProtKB/TrEMBL;Acc:F4INM3]	+	2	0	0	9662	2.23669e-06	0.920851	0.0542636
AT2G18180	SFH10	Phosphatidylinositol/phosphatidylcholine transfer protein SFH10 [Source:UniProtKB/Swiss-Prot;Acc:Q9SI13]	-	4	0	0	8866	2.23669e-06	0.920851	0.0542636
AT2G18190	No name	AAA-ATPase At2g18190 [Source:UniProtKB/Swiss-Prot;Acc:F4IQG2]	-	5	0	0	9532	2.23669e-06	0.920851	0.0542636
AT2G18193	No name	AAA-ATPase At2g18193 [Source:UniProtKB/Swiss-Prot;Acc:Q8GW96]	-	6	0	0	6059	2.23669e-06	0.920851	0.0542636
AT2G18196	HIPP30	Heavy metal-associated isoprenylated plant protein 30 [Source:UniProtKB/Swiss-Prot;Acc:F4IQG4]	-	4	3	0	2811	2.23669e-06	0.920851	0.0542636
AT2G18200	No name	Putative uncharacterized protein At2g18200 [Source:UniProtKB/TrEMBL;Acc:Q9ZPV3]	-	4	0	4	733	2.23669e-06	0.920851	0.0542636
AT2G18210	No name	At2g18210 [Source:UniProtKB/TrEMBL;Acc:Q9ZPV4]	-	3	1	4	0	2.23669e-06	0.920851	0.0542636
AT2G18220	No name	Nucleolar complex protein 2 homolog [Source:UniProtKB/Swiss-Prot;Acc:Q9ZPV5]	+	5	1	2	2610	2.23669e-06	0.920851	0.0542636
AT2G18230	PPA2	PPa2 [Source:UniProtKB/TrEMBL;Acc:A0A178VY12]	-	0	2	4	6518	2.23669e-06	0.920851	0.0542636
AT2G18240	No name	Protein RER1D [Source:UniProtKB/Swiss-Prot;Acc:Q9ZPV7]	+	4	0	0	9839	2.23669e-06	0.920851	0.0542636
AT2G18245	No name	At2g18245 [Source:UniProtKB/TrEMBL;Acc:Q8S8G6]	+	3	0	0	8892	2.23669e-06	0.920851	0.0542636
AT2G18250	COAD	Phosphopantetheine adenylyltransferase [Source:UniProtKB/Swiss-Prot;Acc:Q9ZPV8]	+	2	0	0	7795	2.23669e-06	0.920851	0.0542636
AT2G18260	SYP112	SYP112 [Source:UniProtKB/TrEMBL;Acc:A0A178VPA2]	+	2	0	0	9751	2.23669e-06	0.920851	0.0542636
AT3G08050	No name	No description	-	5	0	10	6760	2.23669e-06	0.920851	0.0542636
AT3G08055	No name	No description	+	10	0	5	6760	2.23669e-06	0.920851	0.0542636
AT3G49260	iqd21	IQ-domain 21 [Source:UniProtKB/TrEMBL;Acc:F4IWT1]	+	0	0	6	5230	2.23669e-06	0.920851	0.0542636
AT3G49270	No name	Extensin-like protein [Source:UniProtKB/TrEMBL;Acc:A8MRV7]	-	10	0	0	2980	2.23669e-06	0.920851	0.0542636
AT3G49290	ABIL2	At3g49290 [Source:UniProtKB/TrEMBL;Acc:Q147L2]	+	4	1	10	1031	2.23669e-06	0.920851	0.0542636
AT3G49300	No name	Proline-rich family protein [Source:UniProtKB/TrEMBL;Acc:F4IWT9]	-	6	2	7	5518	2.23669e-06	0.920851	0.0542636
AT3G49305	No name	Transmembrane protein [Source:UniProtKB/TrEMBL;Acc:Q3E7N2]	-	4	0	11	8370	2.23669e-06	0.920851	0.0542636
AT3G49307	No name	At3g49307 [Source:UniProtKB/TrEMBL;Acc:B1WCA5]	-	3	1	9	8128	2.23669e-06	0.920851	0.0542636
AT3G49310	No name	At3g49310 [Source:UniProtKB/TrEMBL;Acc:Q9CA11]	-	5	0	10	8186	2.23669e-06	0.920851	0.0542636
AT3G49320	No name	Metal-dependent protein hydrolase [Source:UniProtKB/TrEMBL;Acc:Q9SG17]	-	5	0	5	5039	2.23669e-06	0.920851	0.0542636
AT3G49330	No name	Plant invertase/pectin methylesterase inhibitor superfamily protein [Source:UniProtKB/TrEMBL;Acc:Q9CA10]	+	2	1	4	8206	2.23669e-06	0.920851	0.0542636
AT3G49340	No name	Cysteine protease-like protein [Source:UniProtKB/TrEMBL;Acc:Q9SG15]	-	2	1	3	2727	2.23669e-06	0.920851	0.0542636
AT3G49350	No name	At3g49350 [Source:UniProtKB/TrEMBL;Acc:Q4V3B4]	-	0	1	4	0	2.23669e-06	0.920851	0.0542636
AT3G49360	PGL2	Probable 6-phosphogluconolactonase 2 [Source:UniProtKB/Swiss-Prot;Acc:Q8LG70]	-	0	0	3	5658	2.23669e-06	0.920851	0.0542636
AT3G49370	CRK6	CDPK-related kinase 6 [Source:UniProtKB/Swiss-Prot;Acc:Q9SG12]	-	0	0	2	7288	2.23669e-06	0.920851	0.0542636
AT5G17920	MS1	5-methyltetrahydropteroyltriglutamate--homocysteine methyltransferase 1 [Source:UniProtKB/Swiss-Prot;Acc:O50008]	+	2	0	0	373	2.25858e-06	0.632812	0.0542636
AT5G17910	No name	Gb|AAC35233.1| [Source:UniProtKB/TrEMBL;Acc:Q9FKN5]	+	0	0	2	1707	2.25858e-06	0.632812	0.0542636
AT5G17930	No name	MIF4G domain and MA3 domain-containing protein [Source:UniProtKB/TrEMBL;Acc:Q67Z79]	-	0	0	2	5329	2.25858e-06	0.632812	0.0542636
AT5G17900	No name	Microfibril-associated protein-like [Source:UniProtKB/TrEMBL;Acc:Q9FKN6]	+	0	0	2	7623	2.25858e-06	0.632812	0.0542636
AT5G17950	No name	Putative uncharacterized protein [Source:UniProtKB/TrEMBL;Acc:Q9FJG6]	-	0	0	2	9888	2.25858e-06	0.632812	0.0542636
AT5G27530	No name	Pectin lyase-like superfamily protein [Source:UniProtKB/TrEMBL;Acc:F4K4C2]	+	11	0	0	48	2.27393e-06	0.469159	0.116279
AT5G27520	PNC2	PNC2 [Source:UniProtKB/TrEMBL;Acc:A0A178UG08]	-	1	3	7	1036	2.27393e-06	0.469159	0.116279
AT5G27510	No name	Protein kinase family protein [Source:UniProtKB/TrEMBL;Acc:Q3E909]	+	6	1	4	3376	2.27393e-06	0.469159	0.116279
AT5G27540	MIRO1	Mitochondrial Rho GTPase 1 [Source:UniProtKB/Swiss-Prot;Acc:Q8RXF8]	+	7	0	0	4961	2.27393e-06	0.469159	0.116279
AT5G27550	KIN14S	Kinesin-like protein KIN-14S [Source:UniProtKB/Swiss-Prot;Acc:F4K4C5]	-	0	0	1	9999	2.27393e-06	0.469159	0.116279
AT4G16045	No name	Meprin and TRAF homology domain-containing protein [Source:UniProtKB/TrEMBL;Acc:F4JKZ7]	+	0	1	0	0	2.49483e-06	0.622648	0.0542636
AT4G16050	No name	Aminotransferase-like, plant mobile domain family protein [Source:UniProtKB/TrEMBL;Acc:Q8RXC3]	+	1	0	0	1729	2.49483e-06	0.622648	0.0542636
AT4G16040	No name	unknown protein; Has 2 Blast hits to 2 proteins in 1 species: Archae - 0; Bacteria - 0; Metazoa - 0; Fungi - 0; Plants - 2; Viruses - 0; Other Eukaryotes - 0 (source: NCBI BLink). [Source:TAIR;Acc:AT4G16040]	-	1	0	0	3027	2.49483e-06	0.622648	0.0542636
AT4G16060	No name	unknown protein; FUNCTIONS IN: molecular_function unknown; INVOLVED IN: biological_process unknown; LOCATED IN: chloroplast, chloroplast stroma; EXPRESSED IN: 22 plant structures; EXPRESSED DURING: 13 growth stages; Has 42 Blast hits to 42 proteins /.../species: Archae - 0; Bacteria - 2; Metazoa - 0; Fungi - 0; Plants - 33; Viruses - 0; Other Eukaryotes - 7 (source: NCBI BLink). [Source:TAIR;Acc:…	+	1	0	0	3905	2.49483e-06	0.622648	0.0542636
AT4G06370	No name	No description	-	1	0	0	4724	2.49483e-06	0.622648	0.0542636
AT4G06365	No name	No description	+	0	0	1	4724	2.49483e-06	0.622648	0.0542636
AT4G16030	No name	Probable ribosomal protein [Source:UniProtKB/TrEMBL;Acc:Q680Q9]	+	0	0	1	5769	2.49483e-06	0.622648	0.0542636
AT4G16070	No name	Mono-/di-acylglycerol lipase, N-terminal;Lipase, class 3 [Source:TAIR;Acc:AT4G16070]	-	0	0	1	6037	2.49483e-06	0.622648	0.0542636
AT4G16024	No name	unknown protein; FUNCTIONS IN: molecular_function unknown; INVOLVED IN: biological_process unknown; LOCATED IN: cellular_component unknown; BEST Arabidopsis thaliana protein match is: unknown protein (TAIR:AT4G15990.1); Has 30201 Blast hits to 17322 /.../ins in 780 species: Archae - 12; Bacteria - 1396; Metazoa - 17338; Fungi - 3422; Plants - 5037; Viruses - 0; Other Eukaryotes - 2996 (source: NC…	-	1	0	0	9251	2.49483e-06	0.622648	0.0542636
AT5G60440	AGL62	Agamous-like MADS-box protein AGL62 [Source:UniProtKB/Swiss-Prot;Acc:Q9FKK2]	+	0	2	1	5971	2.55563e-06	0.66412	0.0620155
AT2G06615	No name	No description	-	1	0	10	1324	2.59691e-06	0.898622	0.0542636
AT2G16290	No name	Putative F-box protein At2g16290 [Source:UniProtKB/Swiss-Prot;Acc:Q9SIX0]	-	7	0	0	7251	2.59691e-06	0.898622	0.0542636
AT2G16300	No name	F-box protein At2g16300 [Source:UniProtKB/Swiss-Prot;Acc:Q9SIW9]	-	9	0	0	4457	2.59691e-06	0.898622	0.0542636
AT2G16340	No name	Putative uncharacterized protein At2g16340 [Source:UniProtKB/TrEMBL;Acc:Q9SIW7]	+	7	3	1	0	2.59691e-06	0.898622	0.0542636
AT2G16360	No name	Ribosomal protein S25 family protein [Source:TAIR;Acc:AT2G16360]	-	1	0	7	3323	2.59691e-06	0.898622	0.0542636
AT2G16365	No name	F-box protein At2g16365 [Source:UniProtKB/Swiss-Prot;Acc:Q84V03]	+	10	0	1	729	2.59691e-06	0.898622	0.0542636
AT2G16370	THY-1	Bifunctional dihydrofolate reductase-thymidylate synthase 1 [Source:UniProtKB/Swiss-Prot;Acc:Q05762]	-	0	1	3	8373	2.59691e-06	0.898622	0.0542636
AT2G16380	SFH7	Phosphatidylinositol/phosphatidylcholine transfer protein SFH7 [Source:UniProtKB/Swiss-Prot;Acc:Q9SIW3]	+	1	0	0	3767	2.59691e-06	0.898622	0.0542636
AT2G18760	CHR8	chromatin remodeling 8 [Source:TAIR;Acc:AT2G18760]	+	0	2	2	9967	2.59691e-06	0.898622	0.0542636
AT2G18770	No name	P-loop containing nucleoside triphosphate hydrolases superfamily protein [Source:TAIR;Acc:AT2G18770]	+	2	0	2	7722	2.59691e-06	0.898622	0.0542636
AT2G18780	No name	F-box protein At2g18780 [Source:UniProtKB/Swiss-Prot;Acc:Q84V15]	-	4	0	2	6226	2.59691e-06	0.898622	0.0542636
AT2G18790	PHYB	Phytochrome [Source:UniProtKB/TrEMBL;Acc:A0A178W0V4]	+	2	2	6	0	2.59691e-06	0.898622	0.0542636
AT2G18800	XTH21	Xyloglucan endotransglucosylase/hydrolase [Source:UniProtKB/TrEMBL;Acc:A0A178VQ29]	+	2	0	6	512	2.59691e-06	0.898622	0.0542636
AT2G18810	No name	Putative B3 domain-containing protein At2g18810 [Source:UniProtKB/Swiss-Prot;Acc:Q9ZV39]	-	3	2	3	3570	2.59691e-06	0.898622	0.0542636
AT5G08960	No name	No description	+	3	0	4	8103	2.59691e-06	0.898622	0.0542636
AT5G08965	No name	No description	+	4	0	0	1557	2.59691e-06	0.898622	0.0542636
AT5G60060	No name	Putative F-box protein At5g60060 [Source:UniProtKB/Swiss-Prot;Acc:Q9LVG8]	-	1	0	0	6494	2.59691e-06	0.898622	0.0542636
AT5G60070	No name	Ankyrin repeat family protein [Source:UniProtKB/TrEMBL;Acc:Q9LVG7]	-	1	0	0	3365	2.59691e-06	0.898622	0.0542636
AT5G60080	No name	Protein kinase family protein [Source:UniProtKB/TrEMBL;Acc:Q9LVG6]	-	2	0	0	1350	2.59691e-06	0.898622	0.0542636
AT5G60090	No name	Protein kinase family protein [Source:UniProtKB/TrEMBL;Acc:Q9LVG5]	-	1	1	0	0	2.59691e-06	0.898622	0.0542636
AT5G60100	PRR3	Pseudo-response regulator 3 [Source:UniProtKB/TrEMBL;Acc:F4JXG7]	-	1	0	1	1711	2.59691e-06	0.898622	0.0542636
AT5G60110	APUM18	Pumilio homolog 18 [Source:UniProtKB/Swiss-Prot;Acc:Q9LVG3]	+	1	0	1	5694	2.59691e-06	0.898622	0.0542636
AT5G60120	TOE2	AP2-like ethylene-responsive transcription factor TOE2 [Source:UniProtKB/TrEMBL;Acc:F4JXG9]	+	1	0	2	4031	2.59691e-06	0.898622	0.0542636
AT5G60130	No name	B3 domain-containing protein At5g60130 [Source:UniProtKB/Swiss-Prot;Acc:Q9LVG1]	-	2	0	1	8131	2.59691e-06	0.898622	0.0542636
AT5G60590	No name	DHBP synthase RibB-like alpha/beta domain-containing protein [Source:UniProtKB/TrEMBL;Acc:F4K0E6]	+	0	0	3	8364	2.59691e-06	0.898622	0.0542636
AT5G60600	ISPG	4-hydroxy-3-methylbut-2-en-1-yl diphosphate synthase (ferredoxin), chloroplastic [Source:UniProtKB/Swiss-Prot;Acc:F4K0E8]	+	0	1	3	3648	2.59691e-06	0.898622	0.0542636
AT5G60610	No name	FBD-associated F-box protein At5g60610 [Source:UniProtKB/Swiss-Prot;Acc:Q9FF58]	+	1	0	3	1518	2.59691e-06	0.898622	0.0542636
AT5G60615	No name	Putative defensin-like protein 274 [Source:UniProtKB/Swiss-Prot;Acc:Q2V2W7]	-	3	0	1	757	2.59691e-06	0.898622	0.0542636
AT5G60620	GPAT9	AtGPAT9 [Source:UniProtKB/TrEMBL;Acc:Q8GWG0]	+	2	1	4	8424	2.59691e-06	0.898622	0.0542636
AT5G60630	No name	At5g60630 [Source:UniProtKB/TrEMBL;Acc:Q9FF56]	-	4	0	3	7810	2.59691e-06	0.898622	0.0542636
AT5G60640	PDIL1-4	Protein disulfide-isomerase [Source:UniProtKB/TrEMBL;Acc:A0A178UQB2]	-	3	1	2	4116	2.59691e-06	0.898622	0.0542636
AT5G60650	No name	Putative uncharacterized protein [Source:UniProtKB/TrEMBL;Acc:Q9FF54]	-	3	0	3	3416	2.59691e-06	0.898622	0.0542636
AT5G60660	PIP2-4	PIP2F [Source:UniProtKB/TrEMBL;Acc:A0A178UG45]	-	3	0	3	1008	2.59691e-06	0.898622	0.0542636
AT5G60670	RPL12C	60S ribosomal protein L12-3 [Source:UniProtKB/Swiss-Prot;Acc:Q9FF52]	-	0	0	4	2289	2.59691e-06	0.898622	0.0542636
AT5G60680	No name	Emb|CAB72159.1 [Source:UniProtKB/TrEMBL;Acc:Q9FF51]	+	3	0	0	7795	2.59691e-06	0.898622	0.0542636
AT2G18750	CBP60C	Calmodulin-binding protein 60 C [Source:UniProtKB/Swiss-Prot;Acc:C0SV51]	+	0	0	2	2345	2.63971e-06	0.808302	0.0620155
AT2G18740	No name	Putative small nuclear ribonucleoprotein [Source:UniProtKB/TrEMBL;Acc:Q9ZV45]	+	0	0	2	5969	2.63971e-06	0.808302	0.0620155
AT2G18830	No name	Putative uncharacterized protein At2g18830 [Source:UniProtKB/TrEMBL;Acc:O64613]	-	0	0	6	7128	2.63971e-06	0.808302	0.0620155
AT2G18735	No name	other RNA [Source:TAIR;Acc:AT2G18735]	+	0	0	1	7971	2.63971e-06	0.808302	0.0620155
AT2G18840	No name	Protein YIPF [Source:UniProtKB/TrEMBL;Acc:O64614]	+	4	0	0	9030	2.63971e-06	0.808302	0.0620155
AT2G18730	DGK3	Diacylglycerol kinase 3 [Source:UniProtKB/Swiss-Prot;Acc:Q8VZG1]	+	0	0	1	9100	2.63971e-06	0.808302	0.0620155
AT2G18850	No name	At2g18850 [Source:UniProtKB/TrEMBL;Acc:Q5PNU0]	+	2	0	0	9131	2.63971e-06	0.808302	0.0620155
AT2G16835	No name	Aquaporin-like protein [Source:UniProtKB/TrEMBL;Acc:Q8RUB7]	+	0	0	3	270	2.96869e-06	0.479706	0.100775
AT2G16850	PIP2-8	Probable aquaporin PIP2-8 [Source:UniProtKB/Swiss-Prot;Acc:Q9ZVX8]	+	1	0	2	4745	2.96869e-06	0.479706	0.100775
AT2G16860	No name	Expressed protein [Source:UniProtKB/TrEMBL;Acc:Q9ZVX7]	-	0	1	2	7223	2.96869e-06	0.479706	0.100775
AT2G16810	FBX8	F-box only protein 8 [Source:UniProtKB/Swiss-Prot;Acc:Q84X43]	-	1	0	0	7643	2.96869e-06	0.479706	0.100775
AT2G16800	No name	Expressed protein [Source:UniProtKB/TrEMBL;Acc:Q9SLD9]	+	0	0	1	9195	2.96869e-06	0.479706	0.100775
AT4G16857	No name	No description	-	0	3	0	0	3.03794e-06	0.585715	0.0620155
AT4G16855	No name	unknown protein; LOCATED IN: endomembrane system; Has 30201 Blast hits to 17322 proteins in 780 species: Archae - 12; Bacteria - 1396; Metazoa - 17338; Fungi - 3422; Plants - 5037; Viruses - 0; Other Eukaryotes - 2996 (source: NCBI BLink). [Source:TAIR;Acc:AT4G16855]	+	0	0	3	268	3.03794e-06	0.585715	0.0620155
AT4G16850	No name	Putative uncharacterized protein At4g16850 [Source:UniProtKB/TrEMBL;Acc:Q0WQ99]	+	0	0	3	863	3.03794e-06	0.585715	0.0620155
AT4G16845	VRN2	Polycomb group protein VERNALIZATION 2 [Source:UniProtKB/Swiss-Prot;Acc:Q8W5B1]	+	0	0	3	2950	3.03794e-06	0.585715	0.0620155
AT4G16860	RPP4	Disease resistance protein RPP4 [Source:UniProtKB/Swiss-Prot;Acc:F4JNA9]	-	0	0	3	5637	3.03794e-06	0.585715	0.0620155
AT4G16840	No name	Putative uncharacterized protein [Source:UniProtKB/TrEMBL;Acc:Q8GWM8]	+	0	0	3	7129	3.03794e-06	0.585715	0.0620155
AT4G16835	DYW10	Pentatricopeptide repeat-containing protein At4g16835, mitochondrial [Source:UniProtKB/Swiss-Prot;Acc:Q9M4P3]	+	0	0	3	8025	3.03794e-06	0.585715	0.0620155
AT4G19230	CYP707A1	Abscisic acid 8'-hydroxylase 1 [Source:UniProtKB/TrEMBL;Acc:A8MRX5]	+	0	2	0	0	3.06324e-06	0.567266	0.0697674
AT4G19240	No name	Putative uncharacterized protein AT4g19240 [Source:UniProtKB/TrEMBL;Acc:O49681]	-	0	0	2	5792	3.06324e-06	0.567266	0.0697674
AT4G19250	No name	Kelch repeat-containing protein [Source:UniProtKB/TrEMBL;Acc:O65696]	+	2	0	0	9496	3.06324e-06	0.567266	0.0697674
AT3G23130	SUP	Putative uncharacterized protein At3g23130 [Source:UniProtKB/TrEMBL;Acc:C0SVC6]	+	0	0	1	828	3.1363e-06	0.631056	0.0542636
AT3G23140	URO	At3g23140 [Source:UniProtKB/TrEMBL;Acc:Q9LTD6]	+	1	0	0	6318	3.1363e-06	0.631056	0.0542636
AT3G23145	No name	ATP binding / aminoacyl-tRNA ligase/ nucleotide binding protein [Source:UniProtKB/TrEMBL;Acc:F4J2W0]	+	1	0	0	7937	3.1363e-06	0.631056	0.0542636
AT3G23125	MIR173	MIR173; miRNA [Source:TAIR;Acc:AT3G23125]	+	0	0	1	7946	3.1363e-06	0.631056	0.0542636
AT3G23122	No name	No description	+	0	0	1	9612	3.1363e-06	0.631056	0.0542636
AT3G23123	No name	Transmembrane protein [Source:UniProtKB/TrEMBL;Acc:A0A1I9LM80]	-	1	0	0	9641	3.1363e-06	0.631056	0.0542636
AT5G26270	No name	unknown protein; Has 1807 Blast hits to 1807 proteins in 277 species: Archae - 0; Bacteria - 0; Metazoa - 736; Fungi - 347; Plants - 385; Viruses - 0; Other Eukaryotes - 339 (source: NCBI BLink). [Source:TAIR;Acc:AT5G26270]	+	4	3	0	108	3.20439e-06	0.600101	0.0620155
AT5G04225	No name	No description	-	1	2	4	1453	3.20439e-06	0.600101	0.0620155
AT5G26280	No name	TRAF-like family protein [Source:TAIR;Acc:AT5G26280]	+	7	0	0	2306	3.20439e-06	0.600101	0.0620155
AT5G26262	No name	unknown protein; Has 30201 Blast hits to 17322 proteins in 780 species: Archae - 12; Bacteria - 1396; Metazoa - 17338; Fungi - 3422; Plants - 5037; Viruses - 0; Other Eukaryotes - 2996 (source: NCBI BLink). [Source:TAIR;Acc:AT5G26262]	-	7	0	0	2874	3.20439e-06	0.600101	0.0620155
AT5G26260	No name	F9D12.8 protein [Source:UniProtKB/TrEMBL;Acc:O81493]	+	0	0	7	3805	3.20439e-06	0.600101	0.0620155
AT5G26250	STP8	Sugar transport protein 8 [Source:UniProtKB/Swiss-Prot;Acc:Q9SBA7]	+	0	0	7	7465	3.20439e-06	0.600101	0.0620155
AT4G02290	AtGH9B13	Endoglucanase 17 [Source:UniProtKB/Swiss-Prot;Acc:O81416]	-	1	0	0	111	3.22447e-06	0.523759	0.0697674
AT4G04085	No name	No description	+	1	0	0	2846	3.22447e-06	0.523759	0.0697674
AT4G02300	PME39	Probable pectinesterase/pectinesterase inhibitor 39 [Source:UniProtKB/Swiss-Prot;Acc:O81415]	-	0	0	1	3884	3.22447e-06	0.523759	0.0697674
AT4G02280	SUS3	Sucrose synthase [Source:UniProtKB/TrEMBL;Acc:W8Q6L8]	+	0	0	1	6425	3.22447e-06	0.523759	0.0697674
AT4G02310	No name	Putative F-box/kelch-repeat protein At4g02310 [Source:UniProtKB/Swiss-Prot;Acc:O81414]	-	0	0	1	9263	3.22447e-06	0.523759	0.0697674
AT2G06815	No name	No description	+	0	0	1	2221	3.24505e-06	0.875784	0.0542636
AT2G17036	No name	F-box protein At2g17036 [Source:UniProtKB/Swiss-Prot;Acc:Q6DR20]	+	0	0	1	8974	3.24505e-06	0.875784	0.0542636
AT2G17040	anac036	NAC domain containing protein 36 [Source:UniProtKB/TrEMBL;Acc:F4IME8]	+	0	0	1	5843	3.24505e-06	0.875784	0.0542636
AT2G17043	No name	unknown protein; FUNCTIONS IN: molecular_function unknown; INVOLVED IN: biological_process unknown; LOCATED IN: cellular_component unknown; BEST Arabidopsis thaliana protein match is: Arabidopsis protein of unknown function (DUF241) (TAIR:AT2G17070. /.../s 22 Blast hits to 22 proteins in 2 species: Archae - 0; Bacteria - 0; Metazoa - 0; Fungi - 0; Plants - 22; Viruses - 0; Other Eukaryotes - 0 (s…	+	0	0	1	4654	3.24505e-06	0.875784	0.0542636
AT2G17050	No name	disease resistance protein (TIR-NBS-LRR class), putative [Source:TAIR;Acc:AT2G17050]	-	0	1	0	0	3.24505e-06	0.875784	0.0542636
AT2G17055	No name	Toll-Interleukin-Resistance (TIR) domain family protein [Source:UniProtKB/TrEMBL;Acc:Q3EBZ1]	-	0	0	1	3638	3.24505e-06	0.875784	0.0542636
AT2G17060	No name	TIR-NBS-LRR class disease resistance protein [Source:UniProtKB/TrEMBL;Acc:F4IMF2]	+	1	0	0	8099	3.24505e-06	0.875784	0.0542636
AT2G17080	No name	Putative uncharacterized protein [Source:UniProtKB/TrEMBL;Acc:Q1PF57]	-	1	0	0	9070	3.24505e-06	0.875784	0.0542636
AT2G17090	SSP	Probable inactive receptor-like kinase SSP [Source:UniProtKB/Swiss-Prot;Acc:Q7XJT7]	-	1	0	0	5928	3.24505e-06	0.875784	0.0542636
AT2G17110	No name	Protein of unknown function (DUF630 and DUF632) [Source:TAIR;Acc:AT2G17110]	-	0	1	0	0	3.24505e-06	0.875784	0.0542636
AT5G08955	No name	No description	-	0	0	2	7647	3.24505e-06	0.875784	0.0542636
AT5G60530	No name	At5g60530/muf9_180 [Source:UniProtKB/TrEMBL;Acc:Q9FKJ4]	-	2	0	0	4275	3.24505e-06	0.875784	0.0542636
AT5G60540	PDX2	PDX2 [Source:UniProtKB/TrEMBL;Acc:A0A178UA48]	-	2	0	0	1331	3.24505e-06	0.875784	0.0542636
AT5G60550	GRIK2	Serine/threonine-protein kinase GRIK2 [Source:UniProtKB/Swiss-Prot;Acc:Q5HZ38]	+	0	1	1	0	3.24505e-06	0.875784	0.0542636
AT5G60553	No name	Defensin-like protein 272 [Source:UniProtKB/Swiss-Prot;Acc:Q2V2W8]	+	1	0	1	3035	3.24505e-06	0.875784	0.0542636
AT5G60560	No name	Putative F-box protein At5g60560 [Source:UniProtKB/Swiss-Prot;Acc:Q9FKJ1]	+	2	0	0	5815	3.24505e-06	0.875784	0.0542636
AT5G60570	No name	F-box/kelch-repeat protein At5g60570 [Source:UniProtKB/Swiss-Prot;Acc:Q9FKJ0]	+	2	0	0	7649	3.24505e-06	0.875784	0.0542636
AT5G60580	No name	RING/U-box domain-containing protein [Source:UniProtKB/TrEMBL;Acc:F4K0E2]	+	1	0	1	9857	3.24505e-06	0.875784	0.0542636
AT2G03740	No name	At2g03740 [Source:UniProtKB/TrEMBL;Acc:Q9ZPQ7]	-	1	0	0	578	3.28013e-06	0.497775	0.0852713
AT2G03750	SOT11	Sulfotransferase [Source:UniProtKB/TrEMBL;Acc:A0A178VL58]	-	0	0	1	3207	3.28013e-06	0.497775	0.0852713
AT2G03730	ACR5	ACT domain-containing protein ACR5 [Source:UniProtKB/Swiss-Prot;Acc:Q9ZPQ8]	-	1	0	0	4362	3.28013e-06	0.497775	0.0852713
AT2G03760	SOT12	Cytosolic sulfotransferase 12 [Source:UniProtKB/Swiss-Prot;Acc:P52839]	-	0	0	1	4728	3.28013e-06	0.497775	0.0852713
AT2G03770	SOT13	Cytosolic sulfotransferase 13 [Source:UniProtKB/Swiss-Prot;Acc:Q9ZPQ5]	-	0	0	1	6304	3.28013e-06	0.497775	0.0852713
AT2G03780	No name	At2g03780 [Source:UniProtKB/TrEMBL;Acc:Q8GZ75]	-	0	0	1	7879	3.28013e-06	0.497775	0.0852713
AT4G08630	No name	unknown protein; BEST Arabidopsis thaliana protein match is: unknown protein (TAIR:AT3G48860.2); Has 1487 Blast hits to 747 proteins in 184 species: Archae - 0; Bacteria - 56; Metazoa - 305; Fungi - 197; Plants - 180; Viruses - 3; Other Eukaryotes - /.../source: NCBI BLink). [Source:TAIR;Acc:AT4G08630]	-	0	1	0	0	3.30048e-06	0.5295	0.100775
AT4G08640	No name	ATP binding protein [Source:UniProtKB/TrEMBL;Acc:F4JIB7]	+	1	0	0	2411	3.30048e-06	0.5295	0.100775
AT4G08620	SULTR1;1	Sulfate transporter 1.1 [Source:UniProtKB/Swiss-Prot;Acc:Q9SAY1]	+	0	0	1	4588	3.30048e-06	0.5295	0.100775
AT2G16870	No name	Disease resistance protein (TIR-NBS-LRR class), putative [Source:UniProtKB/TrEMBL;Acc:Q9ZVX6]	-	8	0	2	4237	3.3071e-06	0.519669	0.0852713
AT2G16880	No name	Pentatricopeptide repeat-containing protein At2g16880 [Source:UniProtKB/Swiss-Prot;Acc:Q9ZVX5]	-	8	0	2	8318	3.3071e-06	0.519669	0.0852713
AT3G26782	PCMP-H34	Pentatricopeptide repeat-containing protein At3g26782, mitochondrial [Source:UniProtKB/Swiss-Prot;Acc:Q9LW32]	+	0	1	0	0	3.6517e-06	0.583463	0.0620155
AT3G26790	FUS3	B3 domain-containing transcription factor FUS3 [Source:UniProtKB/Swiss-Prot;Acc:Q9LW31]	-	0	0	1	1493	3.6517e-06	0.583463	0.0620155
AT3G26780	No name	MEF14 [Source:UniProtKB/TrEMBL;Acc:Q9LW33]	+	0	0	1	1791	3.6517e-06	0.583463	0.0620155
AT3G26770	No name	Alcohol dehydrogenase-like protein [Source:UniProtKB/TrEMBL;Acc:Q9LW34]	+	0	0	1	5134	3.6517e-06	0.583463	0.0620155
AT3G26760	No name	Alcohol dehydrogenase-like protein [Source:UniProtKB/TrEMBL;Acc:Q9LW35]	+	0	0	1	7158	3.6517e-06	0.583463	0.0620155
AT3G05085	No name	No description	-	0	0	1	8330	3.6517e-06	0.583463	0.0620155
AT3G26800	No name	Transmembrane protein [Source:UniProtKB/TrEMBL;Acc:F4JDQ4]	+	1	0	0	9838	3.6517e-06	0.583463	0.0620155
AT2G05642	No name	Nucleic acid-binding, OB-fold-like protein [Source:UniProtKB/TrEMBL;Acc:F4IHC4]	-	1	1	0	0	3.65482e-06	0.581848	0.0620155
AT2G05645	No name	unknown protein; Has 30201 Blast hits to 17322 proteins in 780 species: Archae - 12; Bacteria - 1396; Metazoa - 17338; Fungi - 3422; Plants - 5037; Viruses - 0; Other Eukaryotes - 2996 (source: NCBI BLink). [Source:TAIR;Acc:AT2G05645]	-	0	0	2	448	3.65482e-06	0.581848	0.0620155
AT5G27495	No name	Defensin-like protein 113 [Source:UniProtKB/Swiss-Prot;Acc:Q2V342]	+	0	0	10	4902	3.83593e-06	0.519848	0.0852713
AT5G27490	No name	Protein YIPF [Source:UniProtKB/TrEMBL;Acc:F4K4B8]	-	7	0	0	6924	3.83593e-06	0.519848	0.0852713
AT5G27493	No name	No description	+	0	0	6	8121	3.83593e-06	0.519848	0.0852713
AT3G44660	HDA10	Putative histone deacetylase 10 [Source:UniProtKB/Swiss-Prot;Acc:Q9M1N8]	-	0	0	4	5950	3.91648e-06	0.305683	0.302326
AT3G44665	No name	Tyrosine phosphatase [Source:UniProtKB/TrEMBL;Acc:A0A1I9LQL8]	+	4	0	0	7083	3.91648e-06	0.305683	0.302326
AT3G44630	No name	Disease resistance protein (TIR-NBS-LRR class) family [Source:UniProtKB/TrEMBL;Acc:F4J359]	+	0	0	4	7788	3.91648e-06	0.305683	0.302326
AT3G44670	No name	Disease resistance protein (TIR-NBS-LRR class) family [Source:UniProtKB/TrEMBL;Acc:F4J361]	+	4	0	0	7792	3.91648e-06	0.305683	0.302326
AT3G44635	No name	No description	-	4	0	0	8918	3.91648e-06	0.305683	0.302326
AT1G18860	WRKY61	WRKY DNA-binding protein 61 [Source:TAIR;Acc:AT1G18860]	+	0	1	2	1702	3.91701e-06	0.406262	0.20155
AT1G18870	ICS2	Isochorismate synthase 2, chloroplastic [Source:UniProtKB/Swiss-Prot;Acc:Q9M9V6]	+	3	0	0	2273	3.91701e-06	0.406262	0.20155
AT1G05447	No name	No description	-	3	0	0	4087	3.91701e-06	0.406262	0.20155
AT1G18871	No name	unknown protein; LOCATED IN: endomembrane system; Has 30201 Blast hits to 17322 proteins in 780 species: Archae - 12; Bacteria - 1396; Metazoa - 17338; Fungi - 3422; Plants - 5037; Viruses - 0; Other Eukaryotes - 2996 (source: NCBI BLink). [Source:TAIR;Acc:AT1G18871]	-	0	0	3	6209	3.91701e-06	0.406262	0.20155
AT1G18850	No name	F6A14.6 protein [Source:UniProtKB/TrEMBL;Acc:Q9M9V4]	-	3	0	0	6557	3.91701e-06	0.406262	0.20155
AT1G18880	NPF2.9	Protein NRT1/ PTR FAMILY 2.9 [Source:UniProtKB/Swiss-Prot;Acc:Q9M9V7]	+	3	0	0	7621	3.91701e-06	0.406262	0.20155
AT1G18879	MIR837A	MIR837a; miRNA [Source:TAIR;Acc:AT1G18879]	+	3	0	0	7841	3.91701e-06	0.406262	0.20155
AT1G18840	IQD30	At1g18840 [Source:UniProtKB/TrEMBL;Acc:Q501D2]	-	3	0	0	8532	3.91701e-06	0.406262	0.20155
AT1G18890	CPK10	Calcium-dependent protein kinase 10 [Source:UniProtKB/Swiss-Prot;Acc:Q9M9V8]	-	0	0	2	9664	3.91701e-06	0.406262	0.20155
AT5G35170	No name	Adenylate kinase 5, chloroplastic [Source:UniProtKB/Swiss-Prot;Acc:Q8VYL1]	+	0	0	1	9458	3.93778e-06	0.465988	0.108527
AT3G10120	No name	At3g10120 [Source:UniProtKB/TrEMBL;Acc:Q8GY70]	+	0	4	0	0	3.96337e-06	0.612606	0.0620155
AT3G10130	No name	Heme-binding-like protein At3g10130, chloroplastic [Source:UniProtKB/Swiss-Prot;Acc:Q9SR77]	-	0	4	0	0	3.96337e-06	0.612606	0.0620155
AT3G02265	No name	No description	+	0	0	4	2734	3.96337e-06	0.612606	0.0620155
AT3G10116	No name	COBRA-like extracellular glycosyl-phosphatidyl inositol-anchored protein family [Source:UniProtKB/TrEMBL;Acc:F4J2J7]	+	0	0	4	3528	3.96337e-06	0.612606	0.0620155
AT3G10140	RECA3	DNA repair protein recA homolog 2, mitochondrial [Source:UniProtKB/Swiss-Prot;Acc:Q8RY99]	+	4	0	0	4725	3.96337e-06	0.612606	0.0620155
AT3G02235	No name	No description	-	4	0	0	6124	3.96337e-06	0.612606	0.0620155
AT3G02275	No name	No description	-	0	0	4	6772	3.96337e-06	0.612606	0.0620155
AT3G10150	ATPAP16	Purple acid phosphatase 16 [Source:UniProtKB/TrEMBL;Acc:A0A1I9LQV7]	-	0	0	4	7214	3.96337e-06	0.612606	0.0620155
AT3G02285	No name	No description	+	4	0	0	8384	3.96337e-06	0.612606	0.0620155
AT3G10160	FPGS2	Folylpolyglutamate synthase [Source:UniProtKB/Swiss-Prot;Acc:F4J2K2]	-	0	0	4	9235	3.96337e-06	0.612606	0.0620155
AT5G48175	No name	At5g48175 [Source:UniProtKB/TrEMBL;Acc:Q8L9E4]	+	6	1	0	0	4.05703e-06	0.553544	0.0852713
AT5G48180	NSP5	Nitrile-specifier protein 5 [Source:UniProtKB/Swiss-Prot;Acc:Q93XW5]	-	0	0	7	1695	4.05703e-06	0.553544	0.0852713
AT5G48190	No name	Gb|AAF02147.1 [Source:UniProtKB/TrEMBL;Acc:Q9LDS4]	+	7	0	0	3536	4.05703e-06	0.553544	0.0852713
AT5G48170	SNE	SNE [Source:UniProtKB/TrEMBL;Acc:A0A178UIU3]	-	7	0	0	5851	4.05703e-06	0.553544	0.0852713
AT5G48200	No name	Putative uncharacterized protein [Source:UniProtKB/TrEMBL;Acc:Q9LUB4]	+	7	0	0	6013	4.05703e-06	0.553544	0.0852713
AT5G48205	No name	Zinc ion binding protein [Source:UniProtKB/TrEMBL;Acc:F4K080]	-	0	0	7	6765	4.05703e-06	0.553544	0.0852713
AT5G48160	OBE2	Protein OBERON 2 [Source:UniProtKB/Swiss-Prot;Acc:Q9LUB7]	-	7	0	0	8811	4.05703e-06	0.553544	0.0852713
AT5G48210	No name	Putative uncharacterized protein [Source:UniProtKB/TrEMBL;Acc:Q9LUB3]	+	7	0	0	9172	4.05703e-06	0.553544	0.0852713
AT4G22210	LCR85	low-molecular-weight cysteine-rich 85 [Source:TAIR;Acc:AT4G22210]	+	0	0	1	265	4.14767e-06	0.628787	0.0542636
AT4G22212	No name	Defensin-like protein 98 [Source:UniProtKB/Swiss-Prot;Acc:Q94AZ8]	+	1	0	0	760	4.14767e-06	0.628787	0.0542636
AT4G22214	No name	Defensin-like protein 99 [Source:UniProtKB/Swiss-Prot;Acc:Q7X6T3]	+	1	0	0	1830	4.14767e-06	0.628787	0.0542636
AT4G22200	AKT2	Potassium channel AKT2/3 [Source:UniProtKB/Swiss-Prot;Acc:Q38898]	-	1	0	0	2383	4.14767e-06	0.628787	0.0542636
AT4G07055	No name	No description	-	0	0	1	4288	4.14767e-06	0.628787	0.0542636
AT4G07060	No name	No description	+	1	0	0	4358	4.14767e-06	0.628787	0.0542636
AT4G22217	No name	Defensin-like protein 100 [Source:UniProtKB/Swiss-Prot;Acc:Q3E6U0]	+	1	0	0	5496	4.14767e-06	0.628787	0.0542636
AT4G22220	ISU1	Iron-sulfur cluster assembly protein [Source:UniProtKB/TrEMBL;Acc:A0A178UZH3]	-	0	0	1	6021	4.14767e-06	0.628787	0.0542636
AT4G22230	No name	Defensin-like protein 96 [Source:UniProtKB/Swiss-Prot;Acc:Q8L7G7]	+	1	0	0	9151	4.14767e-06	0.628787	0.0542636
AT4G22190	No name	Putative uncharacterized protein At4g22190 [Source:UniProtKB/TrEMBL;Acc:Q8L4C5]	-	1	0	0	9763	4.14767e-06	0.628787	0.0542636
AT5G52920	PKP2	Pyruvate kinase [Source:UniProtKB/TrEMBL;Acc:A0A178U9G2]	+	0	0	3	497	4.19047e-06	0.478937	0.0930233
AT5G07945	No name	No description	+	2	0	1	609	4.19047e-06	0.478937	0.0930233
AT5G52930	No name	Expressed protein [Source:UniProtKB/TrEMBL;Acc:Q9FLW8]	+	3	0	0	2921	4.19047e-06	0.478937	0.0930233
AT5G52910	ATIM	timeless family protein [Source:TAIR;Acc:AT5G52910]	-	3	0	0	4050	4.19047e-06	0.478937	0.0930233
AT5G52940	No name	Putative uncharacterized protein [Source:UniProtKB/TrEMBL;Acc:Q9FLW7]	+	3	0	0	4725	4.19047e-06	0.478937	0.0930233
AT5G52950	No name	unknown protein; Has 30201 Blast hits to 17322 proteins in 780 species: Archae - 12; Bacteria - 1396; Metazoa - 17338; Fungi - 3422; Plants - 5037; Viruses - 0; Other Eukaryotes - 2996 (source: NCBI BLink). [Source:TAIR;Acc:AT5G52950]	-	0	0	3	6342	4.19047e-06	0.478937	0.0930233
AT5G52960	No name	At5g52960 [Source:UniProtKB/TrEMBL;Acc:Q9LVV6]	+	3	0	0	9738	4.19047e-06	0.478937	0.0930233
AT1G75980	No name	At1g75980 [Source:UniProtKB/TrEMBL;Acc:A0JQ11]	-	0	3	0	0	4.19112e-06	0.40176	0.170543
AT1G75990	RPN3B	26S proteasome non-ATPase regulatory subunit 3 homolog B [Source:UniProtKB/Swiss-Prot;Acc:Q9LQR8]	-	0	0	3	1068	4.19112e-06	0.40176	0.170543
AT1G75960	AAE8	Probable acyl-activating enzyme 8 [Source:UniProtKB/Swiss-Prot;Acc:Q9LQS1]	+	0	0	3	3397	4.19112e-06	0.40176	0.170543
AT1G76010	No name	Alba DNA/RNA-binding protein [Source:UniProtKB/TrEMBL;Acc:Q93VA8]	-	0	0	3	4723	4.19112e-06	0.40176	0.170543
AT1G75950	SKP1A	SKP1-like protein 1A [Source:UniProtKB/Swiss-Prot;Acc:Q39255]	+	0	0	3	5439	4.19112e-06	0.40176	0.170543
AT1G75945	No name	No description	-	3	0	0	7419	4.19112e-06	0.40176	0.170543
AT1G76020	No name	At1g76020 [Source:UniProtKB/TrEMBL;Acc:A0JQ12]	-	0	0	3	8709	4.19112e-06	0.40176	0.170543
AT1G75940	BGLU20	Beta-glucosidase 20 [Source:UniProtKB/Swiss-Prot;Acc:Q84WV2]	+	0	0	3	9051	4.19112e-06	0.40176	0.170543
AT4G11655	No name	CASP-like protein [Source:UniProtKB/TrEMBL;Acc:A0A178USV5]	+	0	0	1	729	4.23687e-06	0.627581	0.0542636
AT4G11660	HSFB2B	Heat stress transcription factor B-2b [Source:UniProtKB/Swiss-Prot;Acc:Q9T0D3]	+	1	0	0	1701	4.23687e-06	0.627581	0.0542636
AT4G05910	No name	No description	-	0	0	1	3135	4.23687e-06	0.627581	0.0542636
AT4G11653	RALFL29	Protein RALF-like 29 [Source:UniProtKB/Swiss-Prot;Acc:A8MQP2]	-	1	0	0	3280	4.23687e-06	0.627581	0.0542636
AT4G11670	No name	Protein of unknown function (DUF810) [Source:TAIR;Acc:AT4G11670]	-	0	0	1	3748	4.23687e-06	0.627581	0.0542636
AT4G05915	No name	No description	+	1	0	0	8068	4.23687e-06	0.627581	0.0542636
AT2G17500	PILS5	Protein PIN-LIKES 5 [Source:UniProtKB/Swiss-Prot;Acc:Q9SHL8]	+	0	0	2	2737	4.42139e-06	0.812113	0.0620155
AT2G06955	No name	No description	+	0	0	1	7337	4.42139e-06	0.812113	0.0620155
AT2G06945	No name	No description	+	0	0	1	8366	4.42139e-06	0.812113	0.0620155
AT4G06440	No name	No description	-	1	0	0	105	4.51775e-06	0.816039	0.0542636
AT4G16920	No name	Disease resistance protein (TIR-NBS-LRR class) family [Source:TAIR;Acc:AT4G16920]	-	1	0	0	260	4.51775e-06	0.816039	0.0542636
AT4G06445	No name	No description	-	0	0	1	523	4.51775e-06	0.816039	0.0542636
AT4G06455	No name	No description	+	1	0	0	2441	4.51775e-06	0.816039	0.0542636
AT4G06450	No name	No description	-	0	0	1	2441	4.51775e-06	0.816039	0.0542636
AT4G16930	No name	Disease resistance RPP5 like protein [Source:UniProtKB/TrEMBL;Acc:O23534]	-	0	0	1	3503	4.51775e-06	0.816039	0.0542636
AT4G06460	No name	No description	+	1	0	0	4201	4.51775e-06	0.816039	0.0542636
AT4G16940	No name	Disease resistance protein (TIR-NBS-LRR class) family [Source:TAIR;Acc:AT4G16940]	-	0	0	1	5312	4.51775e-06	0.816039	0.0542636
AT4G16915	No name	unknown protein; FUNCTIONS IN: molecular_function unknown; INVOLVED IN: biological_process unknown; LOCATED IN: cellular_component unknown; Has 0 Blast hits to 0 proteins in 0 species (source: NCBI BLink). [Source:TAIR;Acc:AT4G16915]	+	0	0	1	7363	4.51775e-06	0.816039	0.0542636
AT4G16900	No name	TIR-NBS-LRR class disease resistance protein [Source:UniProtKB/TrEMBL;Acc:F4JNB2]	-	1	0	0	9372	4.51775e-06	0.816039	0.0542636
AT1G08343	No name	No description	+	0	0	2	1902	4.76499e-06	0.48072	0.100775
AT1G08337	No name	No description	+	0	0	2	2114	4.76499e-06	0.48072	0.100775
AT1G60780	AP1M2	AP-1 complex subunit mu-2 [Source:UniProtKB/Swiss-Prot;Acc:O22715]	-	2	0	0	2469	4.76499e-06	0.48072	0.100775
AT1G60770	No name	Pentatricopeptide repeat-containing protein At1g60770 [Source:UniProtKB/Swiss-Prot;Acc:O22714]	-	2	0	0	5978	4.76499e-06	0.48072	0.100775
AT1G60760	No name	F8A5.27 protein [Source:UniProtKB/TrEMBL;Acc:O22713]	+	0	0	2	8094	4.76499e-06	0.48072	0.100775
AT1G48095	No name	Putative uncharacterized protein T2J15.1 [Source:UniProtKB/TrEMBL;Acc:Q9C7Z7]	+	1	0	0	580	4.90105e-06	0.636964	0.0542636
AT1G48090	No name	calcium-dependent lipid-binding family protein [Source:TAIR;Acc:AT1G48090]	-	1	3	0	1053	4.90105e-06	0.636964	0.0542636
AT1G07467	No name	No description	+	1	0	0	3268	4.90105e-06	0.636964	0.0542636
AT1G48100	No name	Polygalacturonase At1g48100 [Source:UniProtKB/Swiss-Prot;Acc:Q949Z1]	+	1	0	0	7176	4.90105e-06	0.636964	0.0542636
AT1G07477	No name	No description	-	0	0	1	9474	4.90105e-06	0.636964	0.0542636
AT4G17960	No name	Putative uncharacterized protein AT4g17960 [Source:UniProtKB/TrEMBL;Acc:O49695]	+	1	0	0	686	5.02829e-06	0.617713	0.0620155
AT4G17950	AHL13	AT-hook motif nuclear-localized protein 13 [Source:UniProtKB/Swiss-Prot;Acc:Q940I0]	-	1	0	0	879	5.02829e-06	0.617713	0.0620155
AT4G17940	No name	Putative uncharacterized protein At4g17940 [Source:UniProtKB/TrEMBL;Acc:Q0WUZ1]	+	0	0	1	3098	5.02829e-06	0.617713	0.0620155
AT4G17970	ALMT12	Aluminum-activated malate transporter 12 [Source:UniProtKB/Swiss-Prot;Acc:O49696]	+	1	0	0	5253	5.02829e-06	0.617713	0.0620155
AT4G17920	ATL29	RING-H2 finger protein ATL29 [Source:UniProtKB/Swiss-Prot;Acc:O49691]	-	1	0	0	6021	5.02829e-06	0.617713	0.0620155
AT4G17980	anac071	NAC domain containing protein 71 [Source:TAIR;Acc:AT4G17980]	-	0	0	1	8591	5.02829e-06	0.617713	0.0620155
AT1G62500	No name	Bifunctional inhibitor/lipid-transfer protein/seed storage 2S albumin superfamily protein [Source:UniProtKB/TrEMBL;Acc:Q9SXE7]	+	0	2	1	0	5.20331e-06	0.610364	0.0542636
AT1G62490	No name	Mitochondrial transcription termination factor family protein [Source:UniProtKB/TrEMBL;Acc:Q9SXE8]	-	3	0	0	1969	5.20331e-06	0.610364	0.0542636
AT1G62510	No name	At1g62510 [Source:UniProtKB/TrEMBL;Acc:Q9SXE6]	-	1	0	2	2863	5.20331e-06	0.610364	0.0542636
AT1G62515	No name	No description	+	2	0	1	3217	5.20331e-06	0.610364	0.0542636
AT1G62480	No name	At1g62480/T3P18_4 [Source:UniProtKB/TrEMBL;Acc:Q9SXE9]	+	0	0	3	3743	5.20331e-06	0.610364	0.0542636
AT1G62520	No name	Putative uncharacterized protein At1g62520 [Source:UniProtKB/TrEMBL;Acc:Q9SXE5]	+	1	0	0	5034	5.20331e-06	0.610364	0.0542636
AT1G62530	No name	Putative uncharacterized protein [Source:UniProtKB/TrEMBL;Acc:Q1PFH6]	-	0	0	1	6849	5.20331e-06	0.610364	0.0542636
AT3G60920	No name	Beige/BEACH domain protein [Source:UniProtKB/TrEMBL;Acc:A0A1I9LM19]	-	0	1	0	0	5.38153e-06	0.585716	0.0620155
AT3G60910	No name	Putative uncharacterized protein At3g60910 [Source:UniProtKB/TrEMBL;Acc:Q8RXT8]	+	0	0	1	42	5.38153e-06	0.585716	0.0620155
AT3G09495	No name	No description	-	1	0	0	856	5.38153e-06	0.585716	0.0620155
AT3G60900	FLA10	Fasciclin-like arabinogalactan protein 10 [Source:UniProtKB/Swiss-Prot;Acc:Q9LZX4]	-	1	0	0	2175	5.38153e-06	0.585716	0.0620155
AT3G60890	ZPR2	Binding protein [Source:UniProtKB/TrEMBL;Acc:B3H6W5]	-	1	0	0	5315	5.38153e-06	0.585716	0.0620155
AT3G60880	DHDPS1	4-hydroxy-tetrahydrodipicolinate synthase 1, chloroplastic [Source:UniProtKB/Swiss-Prot;Acc:Q9LZX6]	+	0	0	1	6717	5.38153e-06	0.585716	0.0620155
AT3G60870	AHL18	AT-hook motif nuclear-localized protein 18 [Source:UniProtKB/Swiss-Prot;Acc:Q9LZX7]	+	0	0	1	9161	5.38153e-06	0.585716	0.0620155
AT5G52965	No name	Putative uncharacterized protein [Source:UniProtKB/TrEMBL;Acc:Q3E709]	+	1	0	0	9772	5.39153e-06	0.341401	0.24031
AT4G18350	NCED2	9-cis-epoxycarotenoid dioxygenase NCED2, chloroplastic [Source:UniProtKB/Swiss-Prot;Acc:O49505]	+	1	0	0	286	5.87363e-06	0.837464	0.0542636
AT4G18360	GLO5	Peroxisomal (S)-2-hydroxy-acid oxidase GLO5 [Source:UniProtKB/Swiss-Prot;Acc:O49506]	-	0	0	1	3926	5.87363e-06	0.837464	0.0542636
AT4G18370	DEGP5	Protease Do-like 5, chloroplastic [Source:UniProtKB/Swiss-Prot;Acc:Q9SEL7]	+	1	0	0	6982	5.87363e-06	0.837464	0.0542636
AT4G06770	No name	No description	-	0	0	1	8448	5.87363e-06	0.837464	0.0542636
AT4G18372	No name	Small nuclear ribonucleoprotein family protein [Source:UniProtKB/TrEMBL;Acc:F4JQU9]	-	0	0	1	9147	5.87363e-06	0.837464	0.0542636
AT4G06775	No name	No description	+	1	0	0	9720	5.87363e-06	0.837464	0.0542636
AT4G18340	No name	Beta-1,3-glucanase-like protein [Source:UniProtKB/TrEMBL;Acc:Q8L837]	-	1	0	0	9776	5.87363e-06	0.837464	0.0542636
AT3G44230	No name	Putative uncharacterized protein [Source:UniProtKB/TrEMBL;Acc:Q9LXM5]	+	1	0	0	778	5.89846e-06	0.719976	0.0542636
AT3G44220	No name	At3g44220 [Source:UniProtKB/TrEMBL;Acc:Q9LXM6]	+	0	0	1	1516	5.89846e-06	0.719976	0.0542636
AT3G44235	No name	Transmembrane protein [Source:UniProtKB/TrEMBL;Acc:F4J1W7]	+	1	0	0	1928	5.89846e-06	0.719976	0.0542636
AT3G44240	CAF1-8	Putative CCR4-associated factor 1 homolog 8 [Source:UniProtKB/Swiss-Prot;Acc:Q9LXM4]	+	1	0	0	8828	5.89846e-06	0.719976	0.0542636
AT4G37890	EDA40	Zinc finger (C3HC4-type RING finger) family protein [Source:UniProtKB/TrEMBL;Acc:F4JSV3]	-	0	1	0	0	6.04773e-06	0.476676	0.100775
AT4G37895	No name	other RNA [Source:TAIR;Acc:AT4G37895]	+	1	0	0	30	6.04773e-06	0.476676	0.100775
AT4G37880	No name	At4g37880 [Source:UniProtKB/TrEMBL;Acc:Q9T075]	+	0	0	1	1855	6.04773e-06	0.476676	0.100775
AT4G09675	No name	No description	-	0	0	1	2816	6.04773e-06	0.476676	0.100775
AT4G37870	PCKA	Phosphoenolpyruvate carboxykinase (ATP)-like protein [Source:UniProtKB/TrEMBL;Acc:Q0WWL8]	-	1	0	0	6809	6.04773e-06	0.476676	0.100775
AT4G37900	GRDP2	Glycine-rich domain-containing protein 2 [Source:UniProtKB/Swiss-Prot;Acc:Q9SZJ2]	-	0	0	1	7967	6.04773e-06	0.476676	0.100775
AT2G18020	RPL8A	EMB2296 [Source:UniProtKB/TrEMBL;Acc:A0A178VSS0]	+	0	1	0	0	6.09364e-06	0.615295	0.0542636
AT2G18025	No name	No description	+	1	0	0	416	6.09364e-06	0.615295	0.0542636
AT2G18030	MSRA5	Peptide methionine sulfoxide reductase A5 [Source:UniProtKB/Swiss-Prot;Acc:Q9SL43]	+	1	0	0	1680	6.09364e-06	0.615295	0.0542636
AT2G18040	PIN1	Peptidyl-prolyl cis-trans isomerase Pin1 [Source:UniProtKB/Swiss-Prot;Acc:Q9SL42]	+	1	0	0	3583	6.09364e-06	0.615295	0.0542636
AT2G18010	No name	Putative auxin-regulated protein [Source:UniProtKB/TrEMBL;Acc:Q9SL45]	+	0	0	1	3703	6.09364e-06	0.615295	0.0542636
AT2G07025	No name	No description	-	1	0	0	6950	6.09364e-06	0.615295	0.0542636
AT2G18000	TAF14	Transcription initiation factor TFIID subunit 14 [Source:UniProtKB/Swiss-Prot;Acc:F4IPK2]	+	0	0	1	7458	6.09364e-06	0.615295	0.0542636
AT2G18050	HIS1-3	HIS1-3 [Source:UniProtKB/TrEMBL;Acc:P94109]	+	1	0	0	7566	6.09364e-06	0.615295	0.0542636
AT2G17990	No name	BEST Arabidopsis thaliana protein match is: kinectin-related (TAIR:AT5G66250.3); Has 7578 Blast hits to 6129 proteins in 783 species: Archae - 220; Bacteria - 1045; Metazoa - 3605; Fungi - 575; Plants - 442; Viruses - 38; Other Eukaryotes - 1653 (so /.../NCBI BLink). [Source:TAIR;Acc:AT2G17990]	+	0	0	1	9529	6.09364e-06	0.615295	0.0542636
AT2G18060	NAC037	VND1 [Source:UniProtKB/TrEMBL;Acc:A0A178VM15]	-	0	0	1	9610	6.09364e-06	0.615295	0.0542636
AT4G20050	QRT3	Pectin lyase-like superfamily protein [Source:TAIR;Acc:AT4G20050]	-	0	2	1	0	6.09904e-06	0.658497	0.0542636
AT4G20040	No name	AT4g20040/F18F4_140 [Source:UniProtKB/TrEMBL;Acc:Q944M6]	-	3	0	0	679	6.09904e-06	0.658497	0.0542636
AT4G20030	No name	At4g20030 [Source:UniProtKB/TrEMBL;Acc:Q67XI5]	+	0	0	3	2402	6.09904e-06	0.658497	0.0542636
AT4G20020	MORF1	Multiple organellar RNA editing factor 1, mitochondrial [Source:UniProtKB/Swiss-Prot;Acc:O49429]	-	3	0	0	3631	6.09904e-06	0.658497	0.0542636
AT4G20060	EMB1895	Protein embryo defective 1895 [Source:UniProtKB/TrEMBL;Acc:O49433]	-	0	0	3	4692	6.09904e-06	0.658497	0.0542636
AT4G20010	OSB2	PTAC9 [Source:UniProtKB/TrEMBL;Acc:A0A178UX75]	+	0	0	3	5670	6.09904e-06	0.658497	0.0542636
AT3G29230	PCMP-E27	Pentatricopeptide repeat-containing protein At3g29230 [Source:UniProtKB/Swiss-Prot;Acc:Q9LS72]	+	1	0	0	1761	6.14926e-06	0.521961	0.0775194
AT3G29240	No name	AT3g29240/MXO21_9 [Source:UniProtKB/TrEMBL;Acc:Q9LS71]	+	1	0	0	4454	6.14926e-06	0.521961	0.0775194
AT3G29250	SDR4	Short-chain dehydrogenase reductase 4 [Source:UniProtKB/Swiss-Prot;Acc:F4J2Z7]	-	0	0	1	6580	6.14926e-06	0.521961	0.0775194
AT3G46658	No name	other RNA [Source:TAIR;Acc:AT3G46658]	+	0	1	0	0	6.15505e-06	0.611304	0.0620155
AT3G46660	UGT76E12	Glycosyltransferase [Source:UniProtKB/TrEMBL;Acc:W8QNL7]	-	0	1	0	0	6.15505e-06	0.611304	0.0620155
AT3G46666	No name	Putative uncharacterized protein [Source:UniProtKB/TrEMBL;Acc:Q1G398]	-	0	0	1	1693	6.15505e-06	0.611304	0.0620155
AT3G46668	No name	other RNA [Source:TAIR;Acc:AT3G46668]	+	1	0	0	1763	6.15505e-06	0.611304	0.0620155
AT3G46650	No name	UDP-Glycosyltransferase superfamily protein [Source:UniProtKB/TrEMBL;Acc:F4J962]	-	1	0	0	2083	6.15505e-06	0.611304	0.0620155
AT3G46670	UGT76E11	Glycosyltransferase [Source:UniProtKB/TrEMBL;Acc:W8PUR9]	-	0	0	1	2684	6.15505e-06	0.611304	0.0620155
AT3G46640	PCL1	Homeodomain-like superfamily protein [Source:UniProtKB/TrEMBL;Acc:F4J959]	+	0	0	1	2945	6.15505e-06	0.611304	0.0620155
AT3G46680	UGT76E6	Glycosyltransferase [Source:UniProtKB/TrEMBL;Acc:W8PVB4]	-	0	0	1	5413	6.15505e-06	0.611304	0.0620155
AT3G46630	No name	DCL protein (DUF3223) [Source:UniProtKB/TrEMBL;Acc:Q9SNB5]	-	1	0	0	7344	6.15505e-06	0.611304	0.0620155
AT3G46690	UGT76E4	Glycosyltransferase [Source:UniProtKB/TrEMBL;Acc:W8Q337]	-	0	0	1	7538	6.15505e-06	0.611304	0.0620155
AT3G46620	RDUF1	E3 ubiquitin-protein ligase RDUF1 [Source:UniProtKB/Swiss-Prot;Acc:Q9SNB6]	-	1	0	0	9345	6.15505e-06	0.611304	0.0620155
AT1G08150	CHX5	Cation/H(+) antiporter 5 [Source:UniProtKB/Swiss-Prot;Acc:Q3EDG3]	-	0	1	0	0	6.18854e-06	0.826668	0.0542636
AT1G08160	No name	Uncharacterized protein At1g08160 [Source:UniProtKB/Swiss-Prot;Acc:Q8VZ13]	-	0	0	1	384	6.18854e-06	0.826668	0.0542636
AT1G08165	No name	unknown protein; FUNCTIONS IN: molecular_function unknown; INVOLVED IN: biological_process unknown; LOCATED IN: cellular_component unknown; Has 30201 Blast hits to 17322 proteins in 780 species: Archae - 12; Bacteria - 1396; Metazoa - 17338; Fungi - /.../ Plants - 5037; Viruses - 0; Other Eukaryotes - 2996 (source: NCBI BLink). [Source:TAIR;Acc:AT1G08165]	-	0	0	1	2420	6.18854e-06	0.826668	0.0542636
AT1G08170	No name	Histone H2B.2 [Source:UniProtKB/Swiss-Prot;Acc:Q9SGE3]	-	0	0	1	3740	6.18854e-06	0.826668	0.0542636
AT1G08140	CHX6A	Cation/H(+) antiporter 6A [Source:UniProtKB/Swiss-Prot;Acc:Q8GX92]	-	1	0	0	3799	6.18854e-06	0.826668	0.0542636
AT1G08180	SMR2	Cyclin-dependent protein kinase inhibitor SMR2 [Source:UniProtKB/Swiss-Prot;Acc:Q9SGE2]	-	0	0	1	5332	6.18854e-06	0.826668	0.0542636
AT1G08135	CHX6B	Cation/H(+) antiporter 6B [Source:UniProtKB/Swiss-Prot;Acc:P0CG16]	-	1	0	0	7484	6.18854e-06	0.826668	0.0542636
AT1G08190	VPS41	Vacuolar protein sorting-associated protein 41 homolog [Source:UniProtKB/Swiss-Prot;Acc:P93043]	+	1	0	0	8391	6.18854e-06	0.826668	0.0542636
AT2G14760	No name	Transcription factor bHLH84 [Source:UniProtKB/TrEMBL;Acc:F4IGG9]	-	1	0	0	2590	6.39647e-06	0.607817	0.0620155
AT2G14755	No name	No description	-	1	0	0	8400	6.39647e-06	0.607817	0.0620155
AT2G14750	APK1	Adenylyl-sulfate kinase [Source:UniProtKB/TrEMBL;Acc:A0A178VLM3]	+	0	0	1	9940	6.39647e-06	0.607817	0.0620155
AT4G15120	No name	Putative uncharacterized protein AT4g15120 [Source:UniProtKB/TrEMBL;Acc:O23366]	+	1	0	0	131	6.71544e-06	0.543419	0.0697674
AT4G15110	CYP97B3	CYP97B3 [Source:UniProtKB/TrEMBL;Acc:A0A178V2Z2]	-	1	0	0	1258	6.71544e-06	0.543419	0.0697674
AT4G06290	No name	No description	+	1	0	0	1701	6.71544e-06	0.543419	0.0697674
AT4G15130	ATCCT2	phosphorylcholine cytidylyltransferase2 [Source:TAIR;Acc:AT4G15130]	+	1	0	0	3289	6.71544e-06	0.543419	0.0697674
AT4G15100	SCPL30	Putative serine carboxypeptidase-like 30 [Source:UniProtKB/Swiss-Prot;Acc:O23364]	+	0	0	1	4756	6.71544e-06	0.543419	0.0697674
AT4G15140	No name	AT4g15140/dl3615c [Source:UniProtKB/TrEMBL;Acc:Q94JV9]	-	0	0	1	5047	6.71544e-06	0.543419	0.0697674
AT4G15150	No name	Glycine-rich protein [Source:UniProtKB/TrEMBL;Acc:O23369]	-	0	0	1	7122	6.71544e-06	0.543419	0.0697674
AT1G61560	MLO6	MLO-like protein 6 [Source:UniProtKB/Swiss-Prot;Acc:Q94KB7]	-	0	1	0	0	6.74687e-06	0.542215	0.0620155
AT1G61562	No name	No description	+	0	0	1	1705	6.74687e-06	0.542215	0.0620155
AT1G61563	RALFL8	Protein RALF-like 8 [Source:UniProtKB/Swiss-Prot;Acc:Q1ECR9]	-	0	0	1	3093	6.74687e-06	0.542215	0.0620155
AT1G61565	No name	No description	+	1	0	0	3247	6.74687e-06	0.542215	0.0620155
AT1G61550	No name	G-type lectin S-receptor-like serine/threonine-protein kinase At1g61550 [Source:UniProtKB/Swiss-Prot;Acc:Q9SY95]	-	1	0	0	3998	6.74687e-06	0.542215	0.0620155
AT1G61566	RALFL9	RALFL9 [Source:UniProtKB/TrEMBL;Acc:A0A178WI89]	-	0	0	1	5232	6.74687e-06	0.542215	0.0620155
AT1G61570	TIM13	Mitochondrial import inner membrane translocase subunit TIM13 [Source:UniProtKB/Swiss-Prot;Acc:Q9XH48]	-	0	0	1	6634	6.74687e-06	0.542215	0.0620155
AT1G61575	No name	Putative uncharacterized protein [Source:UniProtKB/TrEMBL;Acc:Q1G3Y2]	+	1	0	0	7937	6.74687e-06	0.542215	0.0620155
AT1G61540	No name	Putative F-box/kelch-repeat protein At1g61540 [Source:UniProtKB/Swiss-Prot;Acc:Q9SY96]	+	0	0	1	8121	6.74687e-06	0.542215	0.0620155
AT1G61580	ARP2	60S ribosomal protein L3-2 [Source:UniProtKB/Swiss-Prot;Acc:P22738]	-	0	0	1	8732	6.74687e-06	0.542215	0.0620155
AT5G60140	No name	B3 domain-containing protein At5g60140 [Source:UniProtKB/Swiss-Prot;Acc:Q9FHB0]	-	1	1	0	0	6.78767e-06	0.79646	0.0620155
AT5G60142	No name	B3 domain-containing protein At5g60142 [Source:UniProtKB/Swiss-Prot;Acc:Q9LST3]	-	1	0	1	1033	6.78767e-06	0.79646	0.0620155
AT5G09425	No name	No description	-	0	0	1	1780	6.78767e-06	0.79646	0.0620155
AT5G60430	No name	Antiporter/ drug transporter [Source:UniProtKB/TrEMBL;Acc:Q9FKK3]	+	0	0	2	2401	6.78767e-06	0.79646	0.0620155
AT5G60150	No name	unknown protein; Has 1807 Blast hits to 1807 proteins in 277 species: Archae - 0; Bacteria - 0; Metazoa - 736; Fungi - 347; Plants - 385; Viruses - 0; Other Eukaryotes - 339 (source: NCBI BLink). [Source:TAIR;Acc:AT5G60150]	+	1	1	0	3068	6.78767e-06	0.79646	0.0620155
AT5G09415	No name	No description	-	1	0	0	4145	6.78767e-06	0.79646	0.0620155
AT5G65660	No name	Uncharacterized protein At5g65660 [Source:UniProtKB/Swiss-Prot;Acc:Q9LSK9]	-	1	0	0	4499	6.78767e-06	0.79646	0.0620155
AT5G60410	ATSIZ1	DNA-binding protein with MIZ/SP-RING zinc finger, PHD-finger and SAP domain [Source:TAIR;Acc:AT5G60410]	+	0	0	2	4613	6.78767e-06	0.79646	0.0620155
AT5G60170	No name	RNA binding (RRM/RBD/RNP motifs) family protein [Source:UniProtKB/TrEMBL;Acc:F4JXH7]	+	1	0	0	6623	6.78767e-06	0.79646	0.0620155
AT5G60160	No name	AT5g60160/f15l12_20 [Source:UniProtKB/TrEMBL;Acc:Q9LST0]	-	0	0	2	8733	6.78767e-06	0.79646	0.0620155
AT5G65650	No name	Putative uncharacterized protein [Source:UniProtKB/TrEMBL;Acc:Q8LFK6]	+	0	0	1	9942	6.78767e-06	0.79646	0.0620155
AT4G39020	No name	Putative uncharacterized protein AT4g39020 [Source:UniProtKB/TrEMBL;Acc:Q9SVJ1]	+	0	1	0	0	6.99513e-06	0.600398	0.0542636
AT4G39030	DTX47	Protein DETOXIFICATION 47, chloroplastic [Source:UniProtKB/Swiss-Prot;Acc:Q945F0]	+	1	0	0	1149	6.99513e-06	0.600398	0.0542636
AT4G39040	No name	At4g39040 [Source:UniProtKB/TrEMBL;Acc:Q9SVI9]	-	0	0	1	4724	6.99513e-06	0.600398	0.0542636
AT4G39010	AtGH9B18	Endoglucanase 24 [Source:UniProtKB/Swiss-Prot;Acc:Q93YQ7]	-	1	0	0	5021	6.99513e-06	0.600398	0.0542636
AT4G09785	No name	No description	+	1	0	0	5307	6.99513e-06	0.600398	0.0542636
AT4G39050	KIN7D	Kinesin-like protein KIN-7D, mitochondrial [Source:UniProtKB/Swiss-Prot;Acc:Q8W5R5]	+	1	0	0	8787	6.99513e-06	0.600398	0.0542636
AT4G03830	No name	Putative uncharacterized protein AT4g03830 [Source:UniProtKB/TrEMBL;Acc:Q9M107]	+	0	0	1	1537	7.04835e-06	0.581775	0.0620155
AT4G04765	No name	No description	+	0	0	1	7556	7.04835e-06	0.581775	0.0620155
AT4G04755	No name	No description	-	1	0	0	7591	7.04835e-06	0.581775	0.0620155
AT3G18050	No name	GPI-anchored protein [Source:UniProtKB/TrEMBL;Acc:Q9LV36]	+	0	0	1	164	7.06275e-06	0.465782	0.108527
AT3G18060	AIP1-2	Actin-interacting protein 1-2 [Source:UniProtKB/Swiss-Prot;Acc:Q9LV35]	+	1	0	0	548	7.06275e-06	0.465782	0.108527
AT3G03605	No name	No description	-	1	0	0	3728	7.06275e-06	0.465782	0.108527
AT3G18070	BGLU43	Beta-glucosidase 43 [Source:UniProtKB/Swiss-Prot;Acc:Q9LV34]	+	1	0	0	4203	7.06275e-06	0.465782	0.108527
AT3G18040	MPK9	MAP kinase 9 [Source:UniProtKB/TrEMBL;Acc:A0A1I9LRW0]	+	0	0	1	4529	7.06275e-06	0.465782	0.108527
AT3G03615	No name	No description	+	1	0	0	7505	7.06275e-06	0.465782	0.108527
AT3G18080	BGLU44	Beta-glucosidase 44 [Source:UniProtKB/Swiss-Prot;Acc:Q9LV33]	+	1	0	0	8397	7.06275e-06	0.465782	0.108527
AT3G49600	UBP26	Ubiquitin carboxyl-terminal hydrolase 26 [Source:UniProtKB/Swiss-Prot;Acc:Q9SCJ9]	-	0	3	4	0	7.10436e-06	0.802961	0.0620155
AT3G49570	LSU3	Protein RESPONSE TO LOW SULFUR 3 [Source:UniProtKB/Swiss-Prot;Acc:Q9SCK2]	-	4	0	0	2040	7.10436e-06	0.802961	0.0620155
AT3G49560	No name	At3g49560 [Source:UniProtKB/TrEMBL;Acc:Q9SCK3]	+	0	0	4	3048	7.10436e-06	0.802961	0.0620155
AT3G49590	No name	Autophagy-related protein 13 [Source:UniProtKB/TrEMBL;Acc:F4IXZ6]	+	3	1	3	3295	7.10436e-06	0.802961	0.0620155
AT3G49601	No name	Pre-mRNA-splicing factor [Source:UniProtKB/TrEMBL;Acc:B3H6J5]	-	0	0	4	3602	7.10436e-06	0.802961	0.0620155
AT3G08065	No name	No description	-	4	0	0	5255	7.10436e-06	0.802961	0.0620155
AT3G49551	No name	unknown protein; Has 30201 Blast hits to 17322 proteins in 780 species: Archae - 12; Bacteria - 1396; Metazoa - 17338; Fungi - 3422; Plants - 5037; Viruses - 0; Other Eukaryotes - 2996 (source: NCBI BLink). [Source:TAIR;Acc:AT3G49551]	-	4	0	0	6199	7.10436e-06	0.802961	0.0620155
AT3G49550	No name	At3g49550 [Source:UniProtKB/TrEMBL;Acc:Q9SCK4]	+	0	0	4	6287	7.10436e-06	0.802961	0.0620155
AT3G49610	No name	Putative B3 domain-containing protein At3g49610 [Source:UniProtKB/Swiss-Prot;Acc:Q9SCJ8]	-	0	0	3	6748	7.10436e-06	0.802961	0.0620155
AT3G49580	LSU1	LSU1 [Source:UniProtKB/TrEMBL;Acc:A0A178VF66]	-	3	3	0	7724	7.10436e-06	0.802961	0.0620155
AT3G49540	No name	At3g49540 [Source:UniProtKB/TrEMBL;Acc:Q9SCK5]	+	0	0	3	8521	7.10436e-06	0.802961	0.0620155
AT3G49620	DIN11	Probable 2-oxoglutarate-dependent dioxygenase DIN11 [Source:UniProtKB/Swiss-Prot;Acc:Q8H113]	+	2	0	0	8957	7.10436e-06	0.802961	0.0620155
AT1G08300	NVL	No vein-like protein [Source:UniProtKB/TrEMBL;Acc:F4HW09]	+	0	1	0	0	7.17138e-06	0.831806	0.0542636
AT1G08310	No name	Alpha/beta-Hydrolases superfamily protein [Source:UniProtKB/TrEMBL;Acc:A8MRK8]	+	1	0	0	2456	7.17138e-06	0.831806	0.0542636
AT1G08290	WIP3	Zinc finger protein WIP3 [Source:UniProtKB/Swiss-Prot;Acc:Q9SGD1]	-	1	0	0	2813	7.17138e-06	0.831806	0.0542636
AT1G08315	No name	Armadillo/beta-catenin-like repeat-containing protein [Source:UniProtKB/TrEMBL;Acc:Q0WNZ8]	-	0	0	1	4144	7.17138e-06	0.831806	0.0542636
AT1G04647	No name	No description	+	1	0	0	4248	7.17138e-06	0.831806	0.0542636
AT1G08320	TGA9	Transcription factor TGA9 [Source:UniProtKB/Swiss-Prot;Acc:Q93XM6]	-	0	0	1	5669	7.17138e-06	0.831806	0.0542636
AT1G08280	GALT29A	Beta-1,6-galactosyltransferase GALT29A [Source:UniProtKB/Swiss-Prot;Acc:Q9SGD2]	+	0	0	1	6219	7.17138e-06	0.831806	0.0542636
AT1G08270	No name	CONTAINS InterPro DOMAIN/s: MIT (InterPro:IPR007330); BEST Arabidopsis thaliana protein match is: AAA-type ATPase family protein (TAIR:AT2G27600.1); Has 35333 Blast hits to 34131 proteins in 2444 species: Archae - 798; Bacteria - 22429; Metazoa - 97 /.../gi - 991; Plants - 531; Viruses - 0; Other Eukaryotes - 9610 (source: NCBI BLink). [Source:TAIR;Acc:AT1G08270]	-	1	0	0	8683	7.17138e-06	0.831806	0.0542636
AT1G08260	POL2A	DNA polymerase epsilon catalytic subunit A [Source:UniProtKB/Swiss-Prot;Acc:F4HW04]	+	0	0	1	9298	7.17138e-06	0.831806	0.0542636
AT4G13310	CYP71A20	Cytochrome P450 71A20 [Source:UniProtKB/Swiss-Prot;Acc:Q9T0K2]	+	1	0	0	1693	7.431e-06	0.585067	0.0620155
AT4G13300	TPS13	(Z)-gamma-bisabolene synthase 2 [Source:UniProtKB/Swiss-Prot;Acc:Q9T0K1]	-	1	0	0	2217	7.431e-06	0.585067	0.0620155
AT4G13330	No name	At4g13330 [Source:UniProtKB/TrEMBL;Acc:Q9T0K4]	-	0	0	1	4648	7.431e-06	0.585067	0.0620155
AT4G13320	No name	At4g13320 [Source:UniProtKB/TrEMBL;Acc:Q9T0K3]	+	1	0	0	4699	7.431e-06	0.585067	0.0620155
AT4G13290	CYP71A19	Cytochrome P450 71A19 [Source:UniProtKB/Swiss-Prot;Acc:Q9T0K0]	+	0	0	1	5476	7.431e-06	0.585067	0.0620155
AT4G13340	LRX3	Leucine-rich repeat extensin-like protein 3 [Source:UniProtKB/Swiss-Prot;Acc:Q9T0K5]	+	1	0	0	9663	7.431e-06	0.585067	0.0620155
AT3G46440	UXS5	UDP-glucuronic acid decarboxylase 5 [Source:UniProtKB/Swiss-Prot;Acc:Q9SN95]	-	0	4	0	0	7.47175e-06	0.396698	0.155039
AT3G46450	No name	SEC14 cytosolic factor family protein / phosphoglyceride transfer family protein [Source:UniProtKB/TrEMBL;Acc:F4J934]	-	0	0	4	1186	7.47175e-06	0.396698	0.155039
AT3G46430	No name	AT3g46430/F18L15_150 [Source:UniProtKB/TrEMBL;Acc:Q9SN96]	+	0	0	4	2908	7.47175e-06	0.396698	0.155039
AT3G46460	UBC13	UBC13 [Source:UniProtKB/TrEMBL;Acc:A0A178V960]	-	0	0	4	4044	7.47175e-06	0.396698	0.155039
AT3G46420	No name	Leucine-rich repeat protein kinase family protein [Source:UniProtKB/TrEMBL;Acc:Q9SN97]	+	0	0	4	5127	7.47175e-06	0.396698	0.155039
AT3G46470	No name	Putative uncharacterized protein F18L15.190 [Source:UniProtKB/TrEMBL;Acc:Q9SN93]	-	0	0	4	8254	7.47175e-06	0.396698	0.155039
AT2G16890	UGT90A1	UDP-glycosyltransferase 90A1 [Source:UniProtKB/Swiss-Prot;Acc:Q9ZVX4]	+	0	5	3	0	7.56988e-06	0.537113	0.0852713
AT2G16900	No name	Expressed protein [Source:UniProtKB/TrEMBL;Acc:Q9ZVX3]	-	0	0	8	5616	7.56988e-06	0.537113	0.0852713
AT2G06785	No name	No description	-	0	0	2	9811	7.56988e-06	0.537113	0.0852713
AT1G48070	No name	At1g48070 [Source:UniProtKB/TrEMBL;Acc:Q6NM39]	-	2	0	0	3698	7.69255e-06	0.583003	0.0620155
AT1G48060	No name	F-box and associated interaction domains-containing protein [Source:TAIR;Acc:AT1G48060]	+	0	0	1	5753	7.69255e-06	0.583003	0.0620155
AT1G48050	KU80	ATP-dependent DNA helicase 2 subunit KU80 [Source:UniProtKB/Swiss-Prot;Acc:Q9FQ09]	+	0	0	1	7612	7.69255e-06	0.583003	0.0620155
AT5G28500	RAF1.1	Rubisco accumulation factor 1.1, chloroplastic [Source:UniProtKB/Swiss-Prot;Acc:Q9LKR8]	+	1	0	0	9614	7.91134e-06	0.740304	0.0620155
AT5G01190	LAC10	Laccase-10 [Source:UniProtKB/Swiss-Prot;Acc:Q6ID18]	+	0	1	0	0	7.93154e-06	0.539244	0.0930233
AT5G01200	No name	Duplicated SANT DNA-binding domain-containing protein [Source:UniProtKB/TrEMBL;Acc:Q9LFB6]	+	1	0	0	2725	7.93154e-06	0.539244	0.0930233
AT5G14700	No name	Cinnamoyl CoA reductase-like protein [Source:UniProtKB/TrEMBL;Acc:Q9LYJ0]	-	1	0	0	1105	8.1442e-06	0.919269	0.0542636
AT5G14710	No name	Proteasome assembly chaperone 3-domain protein [Source:UniProtKB/TrEMBL;Acc:Q9LER5]	+	1	0	0	1619	8.1442e-06	0.919269	0.0542636
AT5G14720	No name	Protein kinase family protein [Source:UniProtKB/TrEMBL;Acc:Q84WU5]	-	0	0	1	3215	8.1442e-06	0.919269	0.0542636
AT5G14690	No name	At5g14690 [Source:UniProtKB/TrEMBL;Acc:Q9LYJ1]	-	1	0	0	7999	8.1442e-06	0.919269	0.0542636
AT5G41570	WRKY24	Probable WRKY transcription factor 24 [Source:UniProtKB/Swiss-Prot;Acc:Q9FFS3]	+	0	1	0	0	8.54082e-06	0.470667	0.0930233
AT5G41580	PIAL2	E4 SUMO-protein ligase PIAL2 [Source:UniProtKB/Swiss-Prot;Acc:F4JYG0]	-	0	0	1	730	8.54082e-06	0.470667	0.0930233
AT5G41560	No name	At5g41560 [Source:UniProtKB/TrEMBL;Acc:Q9FFS4]	-	1	0	0	2697	8.54082e-06	0.470667	0.0930233
AT5G41550	No name	Disease resistance protein-like [Source:UniProtKB/TrEMBL;Acc:Q9FFS5]	-	1	0	0	4630	8.54082e-06	0.470667	0.0930233
AT5G41590	No name	Protein LURP-one-related 17 [Source:UniProtKB/Swiss-Prot;Acc:A0MFL4]	-	0	0	1	6631	8.54082e-06	0.470667	0.0930233
AT5G41540	No name	Disease resistance protein-like [Source:UniProtKB/TrEMBL;Acc:Q9FFS6]	-	1	0	0	9391	8.54082e-06	0.470667	0.0930233
AT3G01215	No name	No description	+	0	0	1	4758	8.57456e-06	0.503271	0.0852713
AT3G01205	No name	No description	-	1	0	0	6155	8.57456e-06	0.503271	0.0852713
AT3G02910	No name	Putative gamma-glutamylcyclotransferase At3g02910 [Source:UniProtKB/Swiss-Prot;Acc:Q9M8T3]	+	0	0	1	6167	8.57456e-06	0.503271	0.0852713
AT3G02900	No name	Low-density receptor-like protein [Source:UniProtKB/TrEMBL;Acc:F4IYH7]	+	0	0	1	9404	8.57456e-06	0.503271	0.0852713
AT2G40610	EXPA8	Expansin-A8 [Source:UniProtKB/Swiss-Prot;Acc:O22874]	-	3	0	0	1244	8.64183e-06	0.496553	0.0620155
AT2G40620	No name	BZIP transcription factor [Source:UniProtKB/TrEMBL;Acc:O22873]	-	0	1	2	2468	8.64183e-06	0.496553	0.0620155
AT2G40600	No name	Appr-1-p processing enzyme family protein [Source:UniProtKB/TrEMBL;Acc:Q8H114]	-	3	0	0	3237	8.64183e-06	0.496553	0.0620155
AT2G40590	RPS26A	40S ribosomal protein S26 [Source:UniProtKB/TrEMBL;Acc:A0A178VPZ6]	-	3	0	0	5401	8.64183e-06	0.496553	0.0620155
AT2G40630	No name	At2g40630/T2P4.2 [Source:UniProtKB/TrEMBL;Acc:Q94EI6]	+	3	0	0	5931	8.64183e-06	0.496553	0.0620155
AT2G40580	No name	At2g40580 [Source:UniProtKB/TrEMBL;Acc:O22877]	+	0	0	2	6946	8.64183e-06	0.496553	0.0620155
AT2G40570	No name	At2g40570 [Source:UniProtKB/TrEMBL;Acc:Q7Y230]	+	0	0	2	8434	8.64183e-06	0.496553	0.0620155
AT2G40640	PUB63	U-box domain-containing protein 63 [Source:UniProtKB/Swiss-Prot;Acc:Q58FY4]	-	0	0	3	9014	8.64183e-06	0.496553	0.0620155
AT5G25770	No name	Alpha/beta-Hydrolases superfamily protein [Source:UniProtKB/TrEMBL;Acc:A8MQE3]	-	0	4	0	0	8.73007e-06	0.57568	0.0542636
AT5G25760	PEX4	Protein PEROXIN-4 [Source:UniProtKB/Swiss-Prot;Acc:Q8LGF7]	+	0	0	4	89	8.73007e-06	0.57568	0.0542636
AT5G25757	No name	Eukaryotic translation initiation factor 3 subunit L [Source:UniProtKB/TrEMBL;Acc:F4JY76]	-	4	0	0	1818	8.73007e-06	0.57568	0.0542636
AT5G25780	EIF3B-2	Eukaryotic translation initiation factor 3 subunit B [Source:UniProtKB/TrEMBL;Acc:Q8GUM1]	-	0	0	4	3788	8.73007e-06	0.57568	0.0542636
AT5G04065	No name	No description	-	4	0	0	5655	8.73007e-06	0.57568	0.0542636
AT5G04075	No name	No description	+	0	0	4	5943	8.73007e-06	0.57568	0.0542636
AT5G25756	No name	No description	-	4	0	0	6308	8.73007e-06	0.57568	0.0542636
AT5G25790	No name	Tesmin/TSO1-like CXC domain-containing protein [Source:TAIR;Acc:AT5G25790]	-	0	0	4	7598	8.73007e-06	0.57568	0.0542636
AT5G25755	No name	No description	-	4	0	0	8490	8.73007e-06	0.57568	0.0542636
AT5G04055	No name	No description	+	0	0	4	9384	8.73007e-06	0.57568	0.0542636
AT5G25800	No name	Polynucleotidyl transferase, ribonuclease H-like superfamily protein [Source:TAIR;Acc:AT5G25800]	-	0	0	1	9848	8.73007e-06	0.57568	0.0542636
AT1G65060	4CL3	4-coumarate--CoA ligase 3 [Source:UniProtKB/Swiss-Prot;Acc:Q9S777]	-	0	1	0	0	9.01639e-06	0.342022	0.232558
AT1G65050	No name	TRAF-like superfamily protein [Source:TAIR;Acc:AT1G65050]	-	1	0	0	2551	9.01639e-06	0.342022	0.232558
AT1G65070	No name	DNA mismatch repair protein MutS2 [Source:UniProtKB/TrEMBL;Acc:Q9SS53]	-	0	0	1	4090	9.01639e-06	0.342022	0.232558
AT1G65040	HRD1B	ERAD-associated E3 ubiquitin-protein ligase HRD1B [Source:UniProtKB/Swiss-Prot;Acc:Q6NPT7]	-	1	0	0	4817	9.01639e-06	0.342022	0.232558
AT1G65080	ALB3L2	ALBINO3-like protein 2, chloroplastic [Source:UniProtKB/Swiss-Prot;Acc:Q8L718]	+	1	0	0	8076	9.01639e-06	0.342022	0.232558
AT1G65032	No name	unknown protein; FUNCTIONS IN: molecular_function unknown; INVOLVED IN: biological_process unknown; LOCATED IN: cellular_component unknown; Has 30201 Blast hits to 17322 proteins in 780 species: Archae - 12; Bacteria - 1396; Metazoa - 17338; Fungi - /.../ Plants - 5037; Viruses - 0; Other Eukaryotes - 2996 (source: NCBI BLink). [Source:TAIR;Acc:AT1G65032]	-	1	0	0	8851	9.01639e-06	0.342022	0.232558
AT1G65030	No name	At1g65030 [Source:UniProtKB/TrEMBL;Acc:Q5XEV4]	+	0	0	1	9811	9.01639e-06	0.342022	0.232558
AT1G64360	No name	At1g64360 [Source:UniProtKB/TrEMBL;Acc:Q9C7W0]	+	1	0	0	629	9.01791e-06	0.531872	0.0930233
AT1G64370	No name	Putative uncharacterized protein [Source:UniProtKB/TrEMBL;Acc:Q9C7W1]	+	1	0	0	1652	9.01791e-06	0.531872	0.0930233
AT1G64380	ERF061	Ethylene-responsive transcription factor ERF061 [Source:UniProtKB/Swiss-Prot;Acc:Q9C7W2]	-	0	0	1	3390	9.01791e-06	0.531872	0.0930233
AT1G08673	No name	No description	-	0	0	1	8480	9.01791e-06	0.531872	0.0930233
AT1G31660	No name	Putative bystin [Source:UniProtKB/TrEMBL;Acc:Q8RWS4]	-	0	1	0	0	9.28298e-06	0.642877	0.0542636
AT1G31650	ROPGEF14	Rop guanine nucleotide exchange factor 14 [Source:UniProtKB/Swiss-Prot;Acc:Q56WM6]	-	1	0	0	519	9.28298e-06	0.642877	0.0542636
AT1G31670	No name	Amine oxidase [Source:UniProtKB/TrEMBL;Acc:Q9C6V7]	+	1	0	0	6225	9.28298e-06	0.642877	0.0542636
AT1G31640	AGL92	Agamous-like MADS-box protein AGL92 [Source:UniProtKB/Swiss-Prot;Acc:Q9C6V4]	-	1	0	0	7134	9.28298e-06	0.642877	0.0542636
AT2G40650	PRP38	Pre-mRNA-splicing factor 38 [Source:UniProtKB/Swiss-Prot;Acc:Q8LB54]	-	0	0	2	8044	9.286e-06	0.523939	0.124031
AT4G21450	No name	PapD-like superfamily protein [Source:UniProtKB/TrEMBL;Acc:F4JJI7]	+	0	2	0	0	9.38824e-06	0.807369	0.0620155
AT4G21380	SD18	Receptor-like serine/threonine-protein kinase SD1-8 [Source:UniProtKB/Swiss-Prot;Acc:O81905]	-	0	1	1	496	9.38824e-06	0.807369	0.0620155
AT4G21410	CRK29	Cysteine-rich receptor-like protein kinase 29 [Source:UniProtKB/Swiss-Prot;Acc:Q8S9L6]	-	3	0	1	961	9.38824e-06	0.807369	0.0620155
AT4G21445	No name	At4g21445 [Source:UniProtKB/TrEMBL;Acc:Q8W1B3]	+	0	0	2	1173	9.38824e-06	0.807369	0.0620155
AT4G21460	No name	Ribosomal protein S24/S35, mitochondrial [Source:TAIR;Acc:AT4G21460]	+	2	0	0	1435	9.38824e-06	0.807369	0.0620155
AT4G21430	B160	Protein binding / transcription factor/ zinc ion binding protein [Source:UniProtKB/TrEMBL;Acc:Q8H1S7]	-	1	1	1	1607	9.38824e-06	0.807369	0.0620155
AT4G21400	CRK28	Cysteine-rich receptor-like protein kinase 28 [Source:UniProtKB/Swiss-Prot;Acc:O65405]	-	2	0	1	4016	9.38824e-06	0.807369	0.0620155
AT4G21470	FHY	FMN/FHY [Source:UniProtKB/TrEMBL;Acc:A0A178V341]	+	2	0	0	4094	9.38824e-06	0.807369	0.0620155
AT4G21366	No name	Protein kinase family protein [Source:UniProtKB/TrEMBL;Acc:F4JJH9]	+	0	0	2	4375	9.38824e-06	0.807369	0.0620155
AT4G21480	STP12	STP12 [Source:UniProtKB/TrEMBL;Acc:A0A178V2V7]	-	0	0	2	6293	9.38824e-06	0.807369	0.0620155
AT4G21440	ATMYB102	MYB transcription factor [Source:UniProtKB/TrEMBL;Acc:Q9LDR8]	-	2	0	2	7240	9.38824e-06	0.807369	0.0620155
AT4G21390	B120	Serine/threonine-protein kinase [Source:UniProtKB/TrEMBL;Acc:A0A178USE7]	-	1	0	2	8470	9.38824e-06	0.807369	0.0620155
AT4G21490	NDB3	External alternative NAD(P)H-ubiquinone oxidoreductase B3, mitochondrial [Source:UniProtKB/Swiss-Prot;Acc:F4JJJ3]	-	0	0	2	9316	9.38824e-06	0.807369	0.0620155
AT2G07085	No name	No description	+	1	0	0	86	9.66442e-06	0.740203	0.0620155
AT2G18690	No name	Expressed protein [Source:UniProtKB/TrEMBL;Acc:Q9ZV49]	+	0	0	1	1238	9.66442e-06	0.740203	0.0620155
AT2G18680	No name	unknown protein; FUNCTIONS IN: molecular_function unknown; INVOLVED IN: biological_process unknown; LOCATED IN: endomembrane system; EXPRESSED IN: male gametophyte, pollen tube; EXPRESSED DURING: L mature pollen stage, M germinated pollen stage; BES /.../idopsis thaliana protein match is: unknown protein (TAIR:AT2G18690.1); Has 30201 Blast hits to 17322 proteins in 780 species: Archae - 12; Bacte…	+	0	0	1	4852	9.66442e-06	0.740203	0.0620155
AT2G18685	No name	No description	-	1	0	0	5604	9.66442e-06	0.740203	0.0620155
AT2G18670	ATL56	RING-H2 finger protein ATL56 [Source:UniProtKB/Swiss-Prot;Acc:Q9ZV51]	+	0	0	1	5808	9.66442e-06	0.740203	0.0620155
AT2G18700	TPS11	Probable alpha,alpha-trehalose-phosphate synthase [UDP-forming] 11 [Source:UniProtKB/Swiss-Prot;Acc:Q9ZV48]	+	1	0	0	8266	9.66442e-06	0.740203	0.0620155
AT2G18660	EGC2	EG45-like domain containing protein 2 [Source:UniProtKB/Swiss-Prot;Acc:Q9ZV52]	-	1	0	0	8895	9.66442e-06	0.740203	0.0620155

## Sheet: shoots b
Genes within 10 kb of SNPs significantly associated to regenerated shoot numbers after 21 days under protocol b (Pvalue <= 1e-05, SNPs per peak > 0, beta >= 0.0, MAF >= 0.05).
ID	name	description	strand	#upstreamSNPs	#genebodySNPs	#downstreamSNPs	distance(bp)	minPvalue	absBeta	MAF
AT2G36310	URH1	Uridine nucleosidase 1 [Source:UniProtKB/Swiss-Prot;Acc:Q9SJM7]	-	1	0	0	51	1.39324e-10	0.791818	0.0604027
AT2G36320	SAP4	Zinc finger A20 and AN1 domain-containing stress-associated protein 4 [Source:UniProtKB/Swiss-Prot;Acc:Q9SJM6]	+	1	0	0	1386	1.39324e-10	0.791818	0.0604027
AT2G36325	No name	GDSL esterase/lipase At2g36325 [Source:UniProtKB/Swiss-Prot;Acc:Q8RWJ4]	+	1	0	0	4018	1.39324e-10	0.791818	0.0604027
AT2G36330	No name	CASP-like protein 4A3 [Source:UniProtKB/Swiss-Prot;Acc:Q84WP5]	+	1	0	0	6172	1.39324e-10	0.791818	0.0604027
AT2G36307	ZPR4	ZPR4 (LITTLE ZIPPER 4); other RNA [Source:TAIR;Acc:AT2G36307]	-	1	0	0	7912	1.39324e-10	0.791818	0.0604027
AT2G36340	GPL3	GLABROUS1 enhancer-binding protein-like 3 [Source:UniProtKB/Swiss-Prot;Acc:Q9SJM4]	+	1	0	0	8159	1.39324e-10	0.791818	0.0604027
AT2G39880	MYB25	Transcription factor MYB25 [Source:UniProtKB/Swiss-Prot;Acc:O04192]	-	1	0	1	182	2.71817e-10	0.804492	0.0671141
AT2G39885	MIR393A	MIR393A; miRNA [Source:TAIR;Acc:AT2G39885]	+	2	0	0	2391	2.71817e-10	0.804492	0.0671141
AT2G09085	No name	No description	-	0	0	2	3539	2.71817e-10	0.804492	0.0671141
AT2G39870	No name	At2g39870/T5I7.17 [Source:UniProtKB/TrEMBL;Acc:O04191]	+	0	0	2	3843	2.71817e-10	0.804492	0.0671141
AT2G39890	PROT1	Proline transporter 1 [Source:UniProtKB/Swiss-Prot;Acc:P92961]	+	2	0	0	5867	2.71817e-10	0.804492	0.0671141
AT2G39865	No name	unknown protein; Has 30201 Blast hits to 17322 proteins in 780 species: Archae - 12; Bacteria - 1396; Metazoa - 17338; Fungi - 3422; Plants - 5037; Viruses - 0; Other Eukaryotes - 2996 (source: NCBI BLink). [Source:TAIR;Acc:AT2G39865]	-	2	0	0	7802	2.71817e-10	0.804492	0.0671141
AT2G39900	WLIN2A	WLIM2a [Source:UniProtKB/TrEMBL;Acc:A0A178VU35]	+	1	0	0	8758	2.71817e-10	0.804492	0.0671141
AT2G17950	WUS	Protein WUSCHEL [Source:UniProtKB/Swiss-Prot;Acc:Q9SB92]	-	1	0	2	52	2.82824e-09	0.805052	0.0536913
AT2G17960	No name	Putative uncharacterized protein At2g17960 [Source:UniProtKB/TrEMBL;Acc:Q9SL50]	-	0	0	3	1516	2.82824e-09	0.805052	0.0536913
AT2G17940	No name	WEB family protein At2g17940 [Source:UniProtKB/Swiss-Prot;Acc:O48822]	+	0	0	3	6904	2.82824e-09	0.805052	0.0536913
AT2G17970	No name	2-oxoglutarate (2OG) and Fe(II)-dependent oxygenase-like protein [Source:UniProtKB/TrEMBL;Acc:Q9SL49]	-	0	0	1	7954	2.82824e-09	0.805052	0.0536913
AT2G17930	No name	Phosphatidylinositol 3-and 4-kinase family protein with FAT domain [Source:UniProtKB/TrEMBL;Acc:F4IPJ1]	-	3	0	0	8259	2.82824e-09	0.805052	0.0536913
AT2G03480	QUL2	Probable methyltransferase PMT5 [Source:UniProtKB/Swiss-Prot;Acc:Q3EC77]	+	0	0	6	927	3.3199e-09	0.466479	0.228188
AT2G03500	EFM	Myb family transcription factor EFM [Source:UniProtKB/Swiss-Prot;Acc:Q9ZQ85]	+	6	0	0	4004	3.3199e-09	0.466479	0.228188
AT2G03470	No name	ELM2 domain-containing protein [Source:UniProtKB/TrEMBL;Acc:Q9ZQ83]	-	6	0	0	7796	3.3199e-09	0.466479	0.228188
AT2G03505	No name	At2g03505 [Source:UniProtKB/TrEMBL;Acc:Q6NPI4]	+	6	0	0	8402	3.3199e-09	0.466479	0.228188
AT1G35250	ALT2	Acyl-acyl carrier protein thioesterase ATL2, chloroplastic [Source:UniProtKB/Swiss-Prot;Acc:Q9C7I8]	-	0	0	1	37	6.85338e-09	0.806942	0.0536913
AT1G35242	No name	unknown protein; LOCATED IN: endomembrane system; Has 30201 Blast hits to 17322 proteins in 780 species: Archae - 12; Bacteria - 1396; Metazoa - 17338; Fungi - 3422; Plants - 5037; Viruses - 0; Other Eukaryotes - 2996 (source: NCBI BLink). [Source:TAIR;Acc:AT1G35242]	+	0	0	1	431	6.85338e-09	0.806942	0.0536913
AT1G35240	ARF20	auxin response factor 20 [Source:TAIR;Acc:AT1G35240]	-	1	0	0	1463	6.85338e-09	0.806942	0.0536913
AT1G35255	No name	Putative uncharacterized protein [Source:UniProtKB/TrEMBL;Acc:Q1G3E8]	-	0	0	1	3660	6.85338e-09	0.806942	0.0536913
AT1G35260	MLP165	Putative uncharacterized protein At1g35260/T9I1_17 [Source:UniProtKB/TrEMBL;Acc:Q541X8]	-	0	0	1	4862	6.85338e-09	0.806942	0.0536913
AT1G06853	No name	No description	-	0	0	1	7084	6.85338e-09	0.806942	0.0536913
AT1G06837	No name	No description	+	0	0	1	8401	6.85338e-09	0.806942	0.0536913
AT2G36720	No name	Acyl-CoA N-acyltransferase with RING/FYVE/PHD-type zinc finger domain-containing protein [Source:UniProtKB/TrEMBL;Acc:Q8RWG0]	+	1	1	0	0	3.0672e-08	0.707747	0.0671141
AT2G36710	PME15	Probable pectinesterase 15 [Source:UniProtKB/Swiss-Prot;Acc:Q9ZQA3]	-	2	0	0	1852	3.0672e-08	0.707747	0.0671141
AT2G36700	PME14	Putative pectinesterase 14 [Source:UniProtKB/Swiss-Prot;Acc:Q9ZQA4]	-	2	0	0	6688	3.0672e-08	0.707747	0.0671141
AT2G36724	No name	Putative uncharacterized protein [Source:UniProtKB/TrEMBL;Acc:Q2V421]	+	2	0	0	8264	3.0672e-08	0.707747	0.0671141
AT2G36695	No name	unknown protein; FUNCTIONS IN: molecular_function unknown; INVOLVED IN: biological_process unknown; LOCATED IN: endomembrane system; Has 35333 Blast hits to 34131 proteins in 2444 species: Archae - 798; Bacteria - 22429; Metazoa - 974; Fungi - 991; /.../ - 531; Viruses - 0; Other Eukaryotes - 9610 (source: NCBI BLink). [Source:TAIR;Acc:AT2G36695]	+	0	0	2	9665	3.0672e-08	0.707747	0.0671141
AT1G58100	TCP8	Transcription factor TCP8 [Source:UniProtKB/Swiss-Prot;Acc:Q9C518]	-	0	8	0	0	3.41036e-08	1.00169	0.100671
AT1G58090	No name	Putative F-box protein At1g58090 [Source:UniProtKB/Swiss-Prot;Acc:Q9C6F7]	+	0	0	8	1178	3.41036e-08	1.00169	0.100671
AT1G58110	No name	BZIP transcription factor-like protein [Source:UniProtKB/TrEMBL;Acc:F4I9R1]	-	0	0	8	2601	3.41036e-08	1.00169	0.100671
AT1G58080	HISN1A	HISN1A [Source:UniProtKB/TrEMBL;Acc:A0A178WM39]	-	8	0	0	5124	3.41036e-08	1.00169	0.100671
AT1G58120	No name	Putative uncharacterized protein [Source:UniProtKB/TrEMBL;Acc:Q9C6F6]	+	8	0	0	7597	3.41036e-08	1.00169	0.100671
AT1G58070	No name	At1g58070 [Source:UniProtKB/TrEMBL;Acc:Q9C6F8]	+	0	0	8	8725	3.41036e-08	1.00169	0.100671
AT3G46990	No name	DUF740 family protein, putative (DUF740) [Source:UniProtKB/TrEMBL;Acc:Q9SD74]	+	1	0	0	575	4.04982e-08	0.644593	0.0671141
AT3G46980	PHT4;3	Phosphate transporter 43 [Source:UniProtKB/TrEMBL;Acc:A0A1I9LP04]	-	1	0	0	1028	4.04982e-08	0.644593	0.0671141
AT3G07615	No name	No description	-	0	0	1	1540	4.04982e-08	0.644593	0.0671141
AT3G47000	No name	At3g47000 [Source:UniProtKB/TrEMBL;Acc:Q9SD73]	-	0	0	1	2549	4.04982e-08	0.644593	0.0671141
AT3G46970	PHS2	Alpha-glucan phosphorylase 2, cytosolic [Source:UniProtKB/Swiss-Prot;Acc:Q9SD76]	-	1	0	0	4463	4.04982e-08	0.644593	0.0671141
AT3G07625	No name	No description	+	1	0	0	4669	4.04982e-08	0.644593	0.0671141
AT3G47010	No name	Beta-D-glucan exohydrolase-like protein [Source:UniProtKB/TrEMBL;Acc:Q9SD72]	-	0	0	1	5538	4.04982e-08	0.644593	0.0671141
AT3G47020	No name	Putative F-box protein At3g47020 [Source:UniProtKB/Swiss-Prot;Acc:Q9SD71]	+	1	0	0	8765	4.04982e-08	0.644593	0.0671141
AT5G27893	No name	No description	+	0	0	17	8479	5.28919e-08	0.579836	0.154362
AT3G24790	PBL25	Probable serine/threonine-protein kinase PBL25 [Source:UniProtKB/Swiss-Prot;Acc:Q9LRY1]	+	0	2	0	0	1.00784e-07	0.5406	0.107383
AT3G24800	PRT1	E3 ubiquitin-protein ligase PRT1 [Source:UniProtKB/Swiss-Prot;Acc:Q8LBL5]	+	2	0	0	1688	1.00784e-07	0.5406	0.107383
AT3G24780	No name	Putative uncharacterized protein [Source:UniProtKB/TrEMBL;Acc:Q1PEM2]	+	0	0	2	2068	1.00784e-07	0.5406	0.107383
AT3G04815	No name	No description	-	2	0	0	5205	1.00784e-07	0.5406	0.107383
AT3G24770	CLE41	CLAVATA3/ESR (CLE)-related protein 41 [Source:UniProtKB/Swiss-Prot;Acc:Q84W98]	+	0	0	2	6357	1.00784e-07	0.5406	0.107383
AT3G24810	KRP5	Cyclin-dependent kinase inhibitor 5 [Source:UniProtKB/Swiss-Prot;Acc:Q9LRY0]	+	2	0	0	7015	1.00784e-07	0.5406	0.107383
AT3G24820	No name	At3g24820 [Source:UniProtKB/TrEMBL;Acc:Q9LRX9]	-	0	0	2	8533	1.00784e-07	0.5406	0.107383
AT4G10520	SBT3.9	Subtilisin-like protease SBT3.9 [Source:UniProtKB/Swiss-Prot;Acc:Q9ZSB0]	+	0	0	3	1890	1.2732e-07	0.500169	0.107383
AT4G10530	No name	Subtilase family protein [Source:TAIR;Acc:AT4G10530]	+	3	0	0	3776	1.2732e-07	0.500169	0.107383
AT4G10510	SBT3.7	Subtilisin-like protease SBT3.7 [Source:UniProtKB/Swiss-Prot;Acc:Q9SZY2]	+	0	0	3	5618	1.2732e-07	0.500169	0.107383
AT4G10540	SBT3.8	Subtilisin-like protease SBT3.8 [Source:UniProtKB/Swiss-Prot;Acc:Q9SZY3]	-	0	0	3	7691	1.2732e-07	0.500169	0.107383
AT4G10507	No name	other RNA [Source:TAIR;Acc:AT4G10507]	+	0	0	3	9612	1.2732e-07	0.500169	0.107383
AT2G39855	No name	Putative uncharacterized protein At2g39855/T5I7.3 [Source:UniProtKB/TrEMBL;Acc:Q84WZ4]	+	0	0	1	7999	2.24112e-07	0.677271	0.0939597
AT1G70750	MYOB2	Myosin-binding protein 2 [Source:UniProtKB/Swiss-Prot;Acc:Q9CAC4]	-	0	1	0	0	2.46163e-07	0.550761	0.100671
AT1G70740	No name	At1g70740 [Source:UniProtKB/TrEMBL;Acc:B4F7N6]	-	1	0	0	5205	2.46163e-07	0.550761	0.100671
AT1G09193	No name	No description	-	0	0	1	5810	2.46163e-07	0.550761	0.100671
AT1G70760	ndhL	NAD(P)H-quinone oxidoreductase subunit L, chloroplastic [Source:UniProtKB/Swiss-Prot;Acc:Q9CAC5]	+	1	0	0	5954	2.46163e-07	0.550761	0.100671
AT1G70770	No name	AT1G70770 protein [Source:UniProtKB/TrEMBL;Acc:Q9S791]	-	0	0	1	6550	2.46163e-07	0.550761	0.100671
AT1G70730	PGM2	Phosphoglucomutase [Source:UniProtKB/TrEMBL;Acc:F4I6W4]	-	1	0	0	8081	2.46163e-07	0.550761	0.100671
AT3G59640	No name	Glycine-rich protein [Source:UniProtKB/TrEMBL;Acc:Q9M1A4]	+	0	2	0	0	3.67977e-07	0.641734	0.0536913
AT3G59630	No name	AT3g59630/T16L24_180 [Source:UniProtKB/TrEMBL;Acc:Q9M1A5]	-	2	0	0	134	3.67977e-07	0.641734	0.0536913
AT3G59620	JAL39	Jacalin-related lectin 39 [Source:UniProtKB/Swiss-Prot;Acc:Q9M1A6]	+	0	0	2	3957	3.67977e-07	0.641734	0.0536913
AT3G59650	No name	Mitochondrial ribosomal protein L51/S25/CI-B8 family protein [Source:UniProtKB/TrEMBL;Acc:F4J9E4]	+	2	0	0	4471	3.67977e-07	0.641734	0.0536913
AT3G59660	BAGP1	BAG-associated GRAM protein 1 [Source:UniProtKB/Swiss-Prot;Acc:Q8W4D4]	-	0	0	2	5513	3.67977e-07	0.641734	0.0536913
AT3G59610	JAL38	Jacalin-related lectin 38 [Source:UniProtKB/Swiss-Prot;Acc:Q9M1A7]	+	0	0	2	7349	3.67977e-07	0.641734	0.0536913
AT2G18020	RPL8A	EMB2296 [Source:UniProtKB/TrEMBL;Acc:A0A178VSS0]	+	0	1	0	0	4.56494e-07	0.705246	0.0536913
AT2G18025	No name	No description	+	1	0	0	416	4.56494e-07	0.705246	0.0536913
AT2G18030	MSRA5	Peptide methionine sulfoxide reductase A5 [Source:UniProtKB/Swiss-Prot;Acc:Q9SL43]	+	1	0	0	1680	4.56494e-07	0.705246	0.0536913
AT2G18040	PIN1	Peptidyl-prolyl cis-trans isomerase Pin1 [Source:UniProtKB/Swiss-Prot;Acc:Q9SL42]	+	1	0	0	3583	4.56494e-07	0.705246	0.0536913
AT2G18010	No name	Putative auxin-regulated protein [Source:UniProtKB/TrEMBL;Acc:Q9SL45]	+	0	0	1	3703	4.56494e-07	0.705246	0.0536913
AT2G07025	No name	No description	-	1	0	0	6950	4.56494e-07	0.705246	0.0536913
AT2G18000	TAF14	Transcription initiation factor TFIID subunit 14 [Source:UniProtKB/Swiss-Prot;Acc:F4IPK2]	+	0	0	1	7458	4.56494e-07	0.705246	0.0536913
AT2G18050	HIS1-3	HIS1-3 [Source:UniProtKB/TrEMBL;Acc:P94109]	+	1	0	0	7566	4.56494e-07	0.705246	0.0536913
AT2G17990	No name	BEST Arabidopsis thaliana protein match is: kinectin-related (TAIR:AT5G66250.3); Has 7578 Blast hits to 6129 proteins in 783 species: Archae - 220; Bacteria - 1045; Metazoa - 3605; Fungi - 575; Plants - 442; Viruses - 38; Other Eukaryotes - 1653 (so /.../NCBI BLink). [Source:TAIR;Acc:AT2G17990]	+	0	0	1	9529	4.56494e-07	0.705246	0.0536913
AT2G18060	NAC037	VND1 [Source:UniProtKB/TrEMBL;Acc:A0A178VM15]	-	0	0	1	9610	4.56494e-07	0.705246	0.0536913
AT3G27785	MYB118	Transcription factor MYB118 [Source:UniProtKB/Swiss-Prot;Acc:Q9LVW4]	-	0	1	0	0	4.96478e-07	0.44744	0.154362
AT3G27770	No name	AT3g27760/MGF10_16 [Source:UniProtKB/TrEMBL;Acc:Q8W4R6]	-	1	0	0	2978	4.96478e-07	0.44744	0.154362
AT3G27750	No name	PPR containing protein [Source:UniProtKB/TrEMBL;Acc:Q9LVW6]	+	0	0	1	5035	4.96478e-07	0.44744	0.154362
AT3G05285	No name	No description	-	1	0	0	5823	4.96478e-07	0.44744	0.154362
AT3G27740	CARA	Carbamoyl-phosphate synthase small chain, chloroplastic [Source:UniProtKB/Swiss-Prot;Acc:Q9LVW7]	-	1	0	0	6974	4.96478e-07	0.44744	0.154362
AT3G05295	No name	No description	+	1	0	1	9389	4.96478e-07	0.44744	0.154362
AT4G20200	TPS07	Putative terpenoid synthase 7 [Source:UniProtKB/Swiss-Prot;Acc:O65434]	-	0	1	0	0	5.92501e-07	0.45069	0.107383
AT4G20190	No name	Putative uncharacterized protein AT4g20190 [Source:UniProtKB/TrEMBL;Acc:O65433]	-	1	0	0	1504	5.92501e-07	0.45069	0.107383
AT4G06945	No name	No description	-	1	0	0	3639	5.92501e-07	0.45069	0.107383
AT4G06950	No name	No description	+	0	0	1	3639	5.92501e-07	0.45069	0.107383
AT4G20210	TPS08	Terpenoid synthase 8 [Source:UniProtKB/Swiss-Prot;Acc:O65435]	-	0	0	1	4243	5.92501e-07	0.45069	0.107383
AT4G20220	No name	Putative uncharacterized protein AT4g20220 [Source:UniProtKB/TrEMBL;Acc:O65436]	+	1	0	0	9449	5.92501e-07	0.45069	0.107383
AT5G37990	No name	Probable S-adenosylmethionine-dependent methyltransferase At5g37990 [Source:UniProtKB/Swiss-Prot;Acc:Q9FKC8]	-	1	0	0	1647	6.74975e-07	0.463295	0.107383
AT5G05605	No name	No description	-	0	0	1	2264	6.74975e-07	0.463295	0.107383
AT5G37980	No name	Allyl alcohol dehydrogenase; NADP-dependent oxidoreductase-like protein [Source:UniProtKB/TrEMBL;Acc:Q9FKC9]	+	0	0	1	3731	6.74975e-07	0.463295	0.107383
AT5G38000	No name	At5g38000 [Source:UniProtKB/TrEMBL;Acc:Q9LTB4]	+	1	0	0	4833	6.74975e-07	0.463295	0.107383
AT2G05655	No name	No description	+	0	1	3	0	7.42575e-07	0.678918	0.0536913
AT2G04945	No name	No description	-	4	0	0	714	7.42575e-07	0.678918	0.0536913
AT2G05710	ACO2	Aconitate hydratase 2, mitochondrial [Source:UniProtKB/Swiss-Prot;Acc:Q9SIB9]	+	2	0	0	5042	7.42575e-07	0.678918	0.0536913
AT1G62870	No name	F16P17.2 protein [Source:UniProtKB/TrEMBL;Acc:Q9LQ19]	-	1	0	0	1601	7.65599e-07	0.659932	0.0738255
AT1G62880	No name	Protein cornichon homolog 3 [Source:UniProtKB/Swiss-Prot;Acc:Q8GWT5]	+	1	0	0	3501	7.65599e-07	0.659932	0.0738255
AT1G62886	No name	Nucleotide excision repair, TFIIH, subunit TTDA [Source:UniProtKB/TrEMBL;Acc:B3H572]	+	1	0	0	6014	7.65599e-07	0.659932	0.0738255
AT1G62895	No name	No description	+	1	0	0	7590	7.65599e-07	0.659932	0.0738255
AT1G62900	No name	F16P17.4 protein [Source:UniProtKB/TrEMBL;Acc:Q9LQ17]	+	1	0	0	9321	7.65599e-07	0.659932	0.0738255
AT1G60080	No name	3'-5'-exoribonuclease family protein [Source:UniProtKB/TrEMBL;Acc:Q9ZUI4]	-	0	1	0	0	8.72485e-07	0.655316	0.0738255
AT1G08303	No name	No description	+	0	0	1	2242	8.72485e-07	0.655316	0.0738255
AT1G60073	MIR774A	MIR774a; miRNA [Source:TAIR;Acc:AT1G60073]	+	0	0	1	2475	8.72485e-07	0.655316	0.0738255
AT1G60072	MIR859A	MIR859a; miRNA [Source:TAIR;Acc:AT1G60072]	+	0	0	1	2665	8.72485e-07	0.655316	0.0738255
AT1G60070	No name	AP-1 complex subunit gamma-2 [Source:UniProtKB/TrEMBL;Acc:F4IEP9]	-	1	0	0	2981	8.72485e-07	0.655316	0.0738255
AT1G60090	BGLU4	Beta-glucosidase 4 [Source:UniProtKB/Swiss-Prot;Acc:Q9ZUI3]	+	1	0	0	3050	8.72485e-07	0.655316	0.0738255
AT1G60095	No name	Mannose-binding lectin superfamily protein [Source:TAIR;Acc:AT1G60095]	+	1	0	0	7185	8.72485e-07	0.655316	0.0738255
AT4G24450	GWD2	Alpha-glucan water dikinase 2 [Source:UniProtKB/Swiss-Prot;Acc:Q9STV0]	+	0	1	0	0	9.2905e-07	0.647391	0.0604027
AT4G24460	CLT2	Protein CLT2, chloroplastic [Source:UniProtKB/Swiss-Prot;Acc:A1L4X0]	+	1	0	0	858	9.2905e-07	0.647391	0.0604027
AT4G24470	ZIM	Putative GATA transcription factor [Source:UniProtKB/TrEMBL;Acc:F4JQX4]	+	1	0	0	3556	9.2905e-07	0.647391	0.0604027
AT4G24440	TFIIA-S	AT4G24440 protein [Source:UniProtKB/TrEMBL;Acc:Q53YU1]	+	0	0	1	7201	9.2905e-07	0.647391	0.0604027
AT4G24480	No name	Protein kinase family protein [Source:UniProtKB/TrEMBL;Acc:F4JQX7]	+	1	0	0	7999	9.2905e-07	0.647391	0.0604027
AT4G24430	No name	LG27/30-like gene [Source:UniProtKB/TrEMBL;Acc:Q9STV1]	+	0	0	1	8853	9.2905e-07	0.647391	0.0604027
AT1G64230	UBC28	Ubiquitin-conjugating enzyme E2 28 [Source:UniProtKB/TrEMBL;Acc:F4I5B8]	+	3	5	1	0	1.03323e-06	0.332038	0.416107
AT1G64235	No name	Bifunctional inhibitor/lipid-transfer protein/seed storage 2S albumin superfamily protein [Source:UniProtKB/TrEMBL;Acc:Q3E7C3]	+	8	1	0	651	1.03323e-06	0.332038	0.416107
AT1G64220	TOM7-2	Mitochondrial import receptor subunit TOM7-2 [Source:UniProtKB/Swiss-Prot;Acc:Q3ECI7]	-	6	0	3	2109	1.03323e-06	0.332038	0.416107
AT1G64210	No name	Putative inactive receptor-like protein kinase At1g64210 [Source:UniProtKB/Swiss-Prot;Acc:Q9SH71]	+	0	3	6	2639	1.03323e-06	0.332038	0.416107
AT1G64200	VHA-E3	vacuolar H+-ATPase subunit E isoform 3 [Source:TAIR;Acc:AT1G64200]	-	9	0	0	5402	1.03323e-06	0.332038	0.416107
AT1G64253	No name	No description	+	6	0	0	6716	1.03323e-06	0.332038	0.416107
AT1G64195	No name	Defensin-like protein 35 [Source:UniProtKB/Swiss-Prot;Acc:Q2V4F3]	-	9	0	0	7454	1.03323e-06	0.332038	0.416107
AT1G64190	No name	6-phosphogluconate dehydrogenase, decarboxylating 1, chloroplastic [Source:UniProtKB/Swiss-Prot;Acc:Q9SH69]	-	9	0	0	8366	1.03323e-06	0.332038	0.416107
AT1G08663	No name	No description	-	0	0	6	8487	1.03323e-06	0.332038	0.416107
AT1G08657	No name	No description	+	0	0	9	9275	1.03323e-06	0.332038	0.416107
AT1G64255	No name	MuDR family transposase [Source:UniProtKB/TrEMBL;Acc:F4I6P0]	+	6	0	0	9451	1.03323e-06	0.332038	0.416107
AT1G64185	No name	At1g64185 [Source:UniProtKB/TrEMBL;Acc:Q8LGF9]	+	0	0	4	9998	1.03323e-06	0.332038	0.416107
AT3G09925	No name	Pollen Ole e 1 allergen and extensin family protein [Source:UniProtKB/TrEMBL;Acc:F4J2H2]	-	0	10	5	0	1.35673e-06	0.660731	0.0671141
AT3G09922	IPS1	induced by phosphate starvation1 [Source:TAIR;Acc:AT3G09922]	+	1	3	11	137	1.35673e-06	0.660731	0.0671141
AT3G09930	No name	GDSL esterase/lipase At3g09930 [Source:UniProtKB/Swiss-Prot;Acc:Q9SF94]	+	15	0	0	1569	1.35673e-06	0.660731	0.0671141
AT3G09940	MDAR3	Monodehydroascorbate reductase 3 [Source:UniProtKB/Swiss-Prot;Acc:Q9SR59]	-	0	0	15	4707	1.35673e-06	0.660731	0.0671141
AT3G09920	PIP5K9	Phosphatidylinositol 4-phosphate 5-kinase 9 [Source:UniProtKB/Swiss-Prot;Acc:Q8L850]	-	15	0	0	6678	1.35673e-06	0.660731	0.0671141
AT3G09950	No name	At3g09950 [Source:UniProtKB/TrEMBL;Acc:Q9SR60]	-	0	0	15	8422	1.35673e-06	0.660731	0.0671141
AT2G40690	GLY1	Glycerol-3-phosphate dehydrogenase [NAD(+)] 2, chloroplastic [Source:UniProtKB/Swiss-Prot;Acc:Q949Q0]	+	1	0	0	145	1.39616e-06	0.652662	0.0536913
AT2G40670	ARR16	Two-component response regulator ARR16 [Source:UniProtKB/TrEMBL;Acc:F4II22]	+	0	0	1	1733	1.39616e-06	0.652662	0.0536913
AT2G40700	No name	P-loop containing nucleoside triphosphate hydrolases superfamily protein [Source:TAIR;Acc:AT2G40700]	+	1	0	0	2789	1.39616e-06	0.652662	0.0536913
AT2G40660	No name	Nucleic acid-binding, OB-fold-like protein [Source:UniProtKB/TrEMBL;Acc:Q93VB0]	+	0	0	1	4727	1.39616e-06	0.652662	0.0536913
AT2G09160	No name	No description	+	1	0	0	6589	1.39616e-06	0.652662	0.0536913
AT2G40710	No name	Haemolysin-III related integral membrane protein [Source:UniProtKB/TrEMBL;Acc:F4II26]	-	0	0	1	7096	1.39616e-06	0.652662	0.0536913
AT2G40711	No name	Putative uncharacterized protein [Source:UniProtKB/TrEMBL;Acc:Q1G3R8]	-	0	0	1	7651	1.39616e-06	0.652662	0.0536913
AT2G40650	PRP38	Pre-mRNA-splicing factor 38 [Source:UniProtKB/Swiss-Prot;Acc:Q8LB54]	-	1	0	0	8048	1.39616e-06	0.652662	0.0536913
AT2G09165	No name	No description	+	1	0	0	8883	1.39616e-06	0.652662	0.0536913
AT2G40715	No name	No description	-	0	0	1	9240	1.39616e-06	0.652662	0.0536913
AT5G45280	PAE11	Pectin acetylesterase 11 [Source:UniProtKB/Swiss-Prot;Acc:Q9FH82]	+	0	4	0	0	1.48672e-06	0.514124	0.114094
AT5G45290	No name	RING/U-box domain-containing protein [Source:UniProtKB/TrEMBL;Acc:F4KD57]	-	0	0	4	3039	1.48672e-06	0.514124	0.114094
AT5G45277	No name	No description	-	4	0	0	4817	1.48672e-06	0.514124	0.114094
AT5G45300	BMY2	beta-amylase 2 [Source:TAIR;Acc:AT5G45300]	+	4	0	0	6867	1.48672e-06	0.514124	0.114094
AT5G45275	No name	Major facilitator protein [Source:UniProtKB/TrEMBL;Acc:F4KD53]	-	4	0	0	9261	1.48672e-06	0.514124	0.114094
AT3G10340	PAL4	Phenylalanine ammonia-lyase 4 [Source:UniProtKB/Swiss-Prot;Acc:Q9SS45]	+	1	0	0	324	1.61738e-06	0.683712	0.0536913
AT3G10330	TFIIB2	Transcription initiation factor IIB-2 [Source:UniProtKB/Swiss-Prot;Acc:Q9SS44]	+	0	0	1	1697	1.61738e-06	0.683712	0.0536913
AT3G10350	No name	P-loop containing nucleoside triphosphate hydrolases superfamily protein [Source:UniProtKB/TrEMBL;Acc:F4J3Q8]	+	1	0	0	4569	1.61738e-06	0.683712	0.0536913
AT3G10320	No name	F14P13.8 protein [Source:UniProtKB/TrEMBL;Acc:Q9SS43]	-	1	0	0	6206	1.61738e-06	0.683712	0.0536913
AT3G10360	APUM4	Pumilio homolog 4 [Source:UniProtKB/Swiss-Prot;Acc:Q9SS47]	-	0	0	1	7220	1.61738e-06	0.683712	0.0536913
AT3G10310	No name	P-loop nucleoside triphosphate hydrolases superfamily protein with CH (Calponin Homology) domain-containing protein [Source:UniProtKB/TrEMBL;Acc:A0A1I9LMT1]	+	0	0	1	8361	1.61738e-06	0.683712	0.0536913
AT1G51172	No name	unknown protein; FUNCTIONS IN: molecular_function unknown; INVOLVED IN: biological_process unknown; LOCATED IN: cellular_component unknown; CONTAINS InterPro DOMAIN/s: Protein of unknown function DUF601 (InterPro:IPR006736); BEST Arabidopsis thalian /.../ein match is: Protein of unknown function, DUF601 (TAIR:AT1G46696.1); Has 1849 Blast hits to 1554 proteins in 272 species: Archae - 15; Bacteria…	+	0	1	0	0	1.74328e-06	0.577038	0.0604027
AT1G07723	No name	No description	+	0	0	1	8492	1.74328e-06	0.577038	0.0604027
AT1G07717	No name	No description	-	1	0	0	8875	1.74328e-06	0.577038	0.0604027
AT2G10260	No name	FUNCTIONS IN: molecular_function unknown; INVOLVED IN: biological_process unknown; LOCATED IN: cellular_component unknown; BEST Arabidopsis thaliana protein match is: Ulp1 protease family protein (TAIR:AT5G45570.1); Has 598 Blast hits to 556 protein /.../52 species: Archae - 0; Bacteria - 266; Metazoa - 60; Fungi - 10; Plants - 112; Viruses - 0; Other Eukaryotes - 150 (source: NCBI BLink). [Sourc…	+	0	0	1	5887	1.85326e-06	0.708463	0.0536913
AT2G05495	No name	No description	-	1	0	0	8979	1.85326e-06	0.708463	0.0536913
AT2G05465	No name	No description	-	1	0	0	9704	1.85326e-06	0.708463	0.0536913
AT2G05485	No name	No description	+	0	0	1	9894	1.85326e-06	0.708463	0.0536913
AT4G21050	DOF4.4	Dof zinc finger protein DOF4.4 [Source:UniProtKB/Swiss-Prot;Acc:Q9SUA9]	+	1	0	0	767	1.86914e-06	0.56629	0.0671141
AT4G21040	DOF4.3	Dof zinc finger protein DOF4.3 [Source:UniProtKB/Swiss-Prot;Acc:Q9SUB0]	-	1	0	0	2168	1.86914e-06	0.56629	0.0671141
AT4G21060	No name	Galactosyltransferase family protein [Source:UniProtKB/TrEMBL;Acc:F4JIK9]	+	1	0	0	3056	1.86914e-06	0.56629	0.0671141
AT4G21030	DOF4.2	Dof zinc finger protein DOF4.2 [Source:UniProtKB/Swiss-Prot;Acc:Q9SUB1]	+	0	0	1	5675	1.86914e-06	0.56629	0.0671141
AT4G21063	No name	No description	+	1	0	0	7400	1.86914e-06	0.56629	0.0671141
AT4G06980	No name	No description	-	0	0	1	7582	1.86914e-06	0.56629	0.0671141
AT4G21020	No name	Late embryogenesis abundant protein (LEA) family protein [Source:UniProtKB/TrEMBL;Acc:Q9SUB2]	+	0	0	1	8057	1.86914e-06	0.56629	0.0671141
AT4G21065	PCMP-H28	Pentatricopeptide repeat-containing protein At4g21065 [Source:UniProtKB/Swiss-Prot;Acc:A8MQA3]	+	1	0	0	8116	1.86914e-06	0.56629	0.0671141
AT3G23130	SUP	Putative uncharacterized protein At3g23130 [Source:UniProtKB/TrEMBL;Acc:C0SVC6]	+	1	0	0	142	2.32613e-06	0.621361	0.0671141
AT3G23125	MIR173	MIR173; miRNA [Source:TAIR;Acc:AT3G23125]	+	0	0	1	5859	2.32613e-06	0.621361	0.0671141
AT3G23122	No name	No description	+	0	0	1	7525	2.32613e-06	0.621361	0.0671141
AT3G23123	No name	Transmembrane protein [Source:UniProtKB/TrEMBL;Acc:A0A1I9LM80]	-	1	0	0	7554	2.32613e-06	0.621361	0.0671141
AT3G23140	URO	At3g23140 [Source:UniProtKB/TrEMBL;Acc:Q9LTD6]	+	1	0	0	8405	2.32613e-06	0.621361	0.0671141
AT3G04395	No name	No description	+	0	0	1	8790	2.32613e-06	0.621361	0.0671141
AT3G04385	No name	No description	-	1	0	0	8924	2.32613e-06	0.621361	0.0671141
AT3G23290	LSH4	LSH4 [Source:UniProtKB/TrEMBL;Acc:A0A178VHD2]	+	0	0	4	431	2.76654e-06	0.648389	0.0536913
AT3G23300	No name	S-adenosyl-L-methionine-dependent methyltransferases superfamily protein [Source:UniProtKB/TrEMBL;Acc:A0A178VBP4]	+	1	3	0	3808	2.76654e-06	0.648389	0.0536913
AT3G23280	XBAT35	Putative E3 ubiquitin-protein ligase XBAT35 [Source:UniProtKB/Swiss-Prot;Acc:Q4FE47]	+	0	0	4	4511	2.76654e-06	0.648389	0.0536913
AT3G23270	No name	Regulator of chromosome condensation (RCC1) family with FYVE zinc finger domain-containing protein [Source:UniProtKB/TrEMBL;Acc:A0A1I9LTP1]	+	0	0	1	8501	2.76654e-06	0.648389	0.0536913
AT3G23310	No name	AGC (cAMP-dependent, cGMP-dependent and protein kinase C) kinase family protein [Source:UniProtKB/TrEMBL;Acc:Q9LW66]	+	4	0	0	9882	2.76654e-06	0.648389	0.0536913
AT2G09970	No name	Putative uncharacterized protein [Source:UniProtKB/TrEMBL;Acc:Q9SK23]	-	0	0	1	254	2.90681e-06	0.659635	0.0604027
AT2G09990	RPS16A	40S ribosomal protein S16-1 [Source:UniProtKB/Swiss-Prot;Acc:Q9SK22]	+	1	0	0	1590	2.90681e-06	0.659635	0.0604027
AT5G38780	No name	Probable S-adenosylmethionine-dependent methyltransferase At5g38780 [Source:UniProtKB/Swiss-Prot;Acc:Q9FKR0]	+	1	0	0	276	2.93564e-06	0.32329	0.281879
AT5G05825	No name	No description	-	1	0	0	2354	2.93564e-06	0.32329	0.281879
AT5G05835	No name	No description	+	0	0	1	2354	2.93564e-06	0.32329	0.281879
AT5G38770	GDU7	GDU7 [Source:UniProtKB/TrEMBL;Acc:A0A178UB13]	+	0	0	1	2926	2.93564e-06	0.32329	0.281879
AT5G05845	No name	No description	-	0	0	1	4012	2.93564e-06	0.32329	0.281879
AT5G38790	No name	Putative uncharacterized protein [Source:UniProtKB/TrEMBL;Acc:Q9FKQ9]	+	1	0	0	4211	2.93564e-06	0.32329	0.281879
AT5G38760	No name	At5g38760 [Source:UniProtKB/TrEMBL;Acc:Q9FKR1]	+	0	0	1	4456	2.93564e-06	0.32329	0.281879
AT5G05855	No name	No description	-	0	0	1	5163	2.93564e-06	0.32329	0.281879
AT5G38750	No name	Asparaginyl-tRNA synthetase-like protein [Source:UniProtKB/TrEMBL;Acc:F4KBM0]	+	0	0	1	6321	2.93564e-06	0.32329	0.281879
AT5G38747	No name	No description	+	0	0	1	8220	2.93564e-06	0.32329	0.281879
AT5G05815	No name	No description	-	1	0	0	8507	2.93564e-06	0.32329	0.281879
AT5G38800	BZIP43	Basic leucine zipper 43 [Source:UniProtKB/Swiss-Prot;Acc:Q9FMC2]	-	0	0	1	8639	2.93564e-06	0.32329	0.281879
AT5G28080	WNK9	Probable serine/threonine-protein kinase WNK9 [Source:UniProtKB/Swiss-Prot;Acc:Q2V338]	-	0	0	1	8547	2.97924e-06	0.586087	0.0604027
AT1G72060	No name	Putative uncharacterized protein At1g72060 [Source:UniProtKB/TrEMBL;Acc:Q9C7G9]	+	0	1	0	0	3.02237e-06	0.616858	0.107383
AT1G72070	No name	Chaperone DnaJ-domain containing protein [Source:UniProtKB/TrEMBL;Acc:F4IBN6]	-	0	0	1	401	3.02237e-06	0.616858	0.107383
AT1G72050	TFIIIA	transcription factor IIIA [Source:TAIR;Acc:AT1G72050]	+	0	0	1	710	3.02237e-06	0.616858	0.107383
AT1G09297	No name	No description	+	1	0	0	1080	3.02237e-06	0.616858	0.107383
AT1G72080	No name	Putative uncharacterized protein [Source:UniProtKB/TrEMBL;Acc:Q1PFE3]	-	0	0	1	1937	3.02237e-06	0.616858	0.107383
AT1G72040	No name	At1g72040 [Source:UniProtKB/TrEMBL;Acc:Q501D4]	-	1	0	0	3820	3.02237e-06	0.616858	0.107383
AT1G09303	No name	No description	+	1	0	0	4559	3.02237e-06	0.616858	0.107383
AT1G72090	No name	At1g72090/F28P5_4 [Source:UniProtKB/TrEMBL;Acc:Q9C7H2]	+	1	0	0	5347	3.02237e-06	0.616858	0.107383
AT1G72030	No name	Acyl-CoA N-acyltransferases-like protein [Source:UniProtKB/TrEMBL;Acc:Q9C7G6]	+	0	0	1	6287	3.02237e-06	0.616858	0.107383
AT1G72020	No name	Putative uncharacterized protein At1g72020 [Source:UniProtKB/TrEMBL;Acc:Q9C7G5]	-	1	0	0	7626	3.02237e-06	0.616858	0.107383
AT1G72010	TCP22	Transcription factor TCP22 [Source:UniProtKB/Swiss-Prot;Acc:Q9C7G4]	+	0	0	1	8944	3.02237e-06	0.616858	0.107383
AT1G72100	No name	Late embryogenesis abundant domain-containing protein [Source:UniProtKB/TrEMBL;Acc:Q9C7H3]	+	1	0	0	8950	3.02237e-06	0.616858	0.107383
AT4G18470	SNI1	Negative regulator of systemic acquired resistance SNI1 [Source:UniProtKB/Swiss-Prot;Acc:Q9SWA6]	+	1	0	0	543	3.0855e-06	0.503847	0.0805369
AT4G18450	ERF091	Ethylene-responsive transcription factor ERF091 [Source:UniProtKB/Swiss-Prot;Acc:O49515]	-	1	0	0	1113	3.0855e-06	0.503847	0.0805369
AT4G18460	No name	D-tyrosyl-tRNA(Tyr) deacylase [Source:UniProtKB/TrEMBL;Acc:Q8VZ75]	-	0	0	1	3171	3.0855e-06	0.503847	0.0805369
AT4G18440	No name	Adenylosuccinate lyase [Source:UniProtKB/TrEMBL;Acc:Q8RY94]	-	1	0	0	3384	3.0855e-06	0.503847	0.0805369
AT4G18465	No name	Probable pre-mRNA-splicing factor ATP-dependent RNA helicase DEAH9 [Source:UniProtKB/Swiss-Prot;Acc:F4JRJ6]	+	1	0	0	4588	3.0855e-06	0.503847	0.0805369
AT4G18430	RABA1E	Ras-related protein RABA1e [Source:UniProtKB/Swiss-Prot;Acc:O49513]	-	1	0	0	6982	3.0855e-06	0.503847	0.0805369
AT4G18480	CHLI1	Magnesium-chelatase subunit ChlI-1, chloroplastic [Source:UniProtKB/Swiss-Prot;Acc:P16127]	-	0	0	1	9306	3.0855e-06	0.503847	0.0805369
AT3G05305	No name	No description	+	1	0	0	2674	3.32188e-06	0.689951	0.0536913
AT3G27810	MYB21	Transcription factor MYB21 [Source:UniProtKB/Swiss-Prot;Acc:Q9LK95]	+	1	0	0	4637	3.32188e-06	0.689951	0.0536913
AT3G05315	No name	No description	-	0	0	1	5544	3.32188e-06	0.689951	0.0536913
AT3G27809	No name	Putative uncharacterized protein [Source:UniProtKB/TrEMBL;Acc:Q0WR64]	-	0	0	1	6205	3.32188e-06	0.689951	0.0536913
AT3G23190	No name	At3g23190 [Source:UniProtKB/TrEMBL;Acc:Q9LTC9]	+	0	1	0	0	3.34808e-06	0.596898	0.0671141
AT3G23200	No name	CASP-like protein 5B3 [Source:UniProtKB/Swiss-Prot;Acc:Q8L7R5]	+	1	0	0	996	3.34808e-06	0.596898	0.0671141
AT3G23180	No name	HR-like lesion-inducing protein [Source:UniProtKB/TrEMBL;Acc:Q9LTD0]	+	0	0	1	1780	3.34808e-06	0.596898	0.0671141
AT3G23210	BHLH34	Transcription factor bHLH34 [Source:UniProtKB/Swiss-Prot;Acc:Q9LTC7]	-	0	0	1	2661	3.34808e-06	0.596898	0.0671141
AT3G23175	No name	HR-like lesion-inducing protein-like protein [Source:UniProtKB/TrEMBL;Acc:Q8GYI3]	-	1	0	0	4776	3.34808e-06	0.596898	0.0671141
AT3G04415	No name	No description	-	1	0	0	7071	3.34808e-06	0.596898	0.0671141
AT3G23220	ERF095	Ethylene-responsive transcription factor ERF095 [Source:UniProtKB/Swiss-Prot;Acc:Q9LTC6]	+	1	0	0	7600	3.34808e-06	0.596898	0.0671141
AT3G23172	No name	unknown protein; Has 1 Blast hits to 1 proteins in 1 species: Archae - 0; Bacteria - 0; Metazoa - 0; Fungi - 0; Plants - 1; Viruses - 0; Other Eukaryotes - 0 (source: NCBI BLink). [Source:TAIR;Acc:AT3G23172]	-	1	0	0	7684	3.34808e-06	0.596898	0.0671141
AT3G23230	ERF098	Ethylene-responsive transcription factor ERF098 [Source:UniProtKB/Swiss-Prot;Acc:Q9LTC5]	-	0	0	1	9037	3.34808e-06	0.596898	0.0671141
AT3G04405	No name	No description	+	0	0	1	9418	3.34808e-06	0.596898	0.0671141
AT3G23360	No name	Putative protein phosphatase 2C-like protein 44 [Source:UniProtKB/Swiss-Prot;Acc:Q9LW60]	-	1	0	0	343	3.56371e-06	0.557062	0.0738255
AT3G23370	No name	RNA-binding (RRM/RBD/RNP motifs) family protein [Source:UniProtKB/TrEMBL;Acc:Q9LW59]	+	1	0	0	832	3.56371e-06	0.557062	0.0738255
AT3G23350	No name	ENTH/VHS family protein [Source:UniProtKB/TrEMBL;Acc:Q9LW61]	+	0	0	1	1326	3.56371e-06	0.557062	0.0738255
AT3G23340	CKL10	Casein kinase 1-like protein 10 [Source:UniProtKB/Swiss-Prot;Acc:Q9LW62]	+	0	0	1	2715	3.56371e-06	0.557062	0.0738255
AT3G23330	PCMP-H32	Putative pentatricopeptide repeat-containing protein At3g23330 [Source:UniProtKB/Swiss-Prot;Acc:Q9LW63]	+	0	0	1	7222	3.56371e-06	0.557062	0.0738255
AT3G23325	No name	Uncharacterized protein At3g23325 [Source:UniProtKB/Swiss-Prot;Acc:Q9LW64]	+	0	0	1	9594	3.56371e-06	0.557062	0.0738255
AT1G64180	No name	Intracellular protein transport protein USO1-like protein [Source:UniProtKB/TrEMBL;Acc:F4I5B1]	+	0	0	3	7153	3.69804e-06	0.345713	0.456376
AT5G13181	No name	unknown protein; Has 30201 Blast hits to 17322 proteins in 780 species: Archae - 12; Bacteria - 1396; Metazoa - 17338; Fungi - 3422; Plants - 5037; Viruses - 0; Other Eukaryotes - 2996 (source: NCBI BLink). [Source:TAIR;Acc:AT5G13181]	-	0	1	0	0	3.81069e-06	0.44156	0.120805
AT5G01975	No name	No description	+	1	0	0	915	3.81069e-06	0.44156	0.120805
AT5G13180	NAC083	NAC domain-containing protein 83 [Source:UniProtKB/Swiss-Prot;Acc:Q9FY93]	+	0	0	1	1237	3.81069e-06	0.44156	0.120805
AT5G01985	No name	No description	-	0	0	1	2447	3.81069e-06	0.44156	0.120805
AT5G01995	No name	No description	-	0	0	1	3022	3.81069e-06	0.44156	0.120805
AT5G02015	No name	No description	+	1	0	0	3484	3.81069e-06	0.44156	0.120805
AT5G13190	No name	CONTAINS InterPro DOMAIN/s: LPS-induced tumor necrosis factor alpha factor (InterPro:IPR006629); Has 30201 Blast hits to 17322 proteins in 780 species: Archae - 12; Bacteria - 1396; Metazoa - 17338; Fungi - 3422; Plants - 5037; Viruses - 0; Other Eu /.../es - 2996 (source: NCBI BLink). [Source:TAIR;Acc:AT5G13190]	-	0	0	1	4907	3.81069e-06	0.44156	0.120805
AT5G13200	No name	GEM-like protein 5 [Source:UniProtKB/Swiss-Prot;Acc:Q9LYV6]	+	1	0	0	7560	3.81069e-06	0.44156	0.120805
AT5G01965	No name	No description	-	1	0	0	8689	3.81069e-06	0.44156	0.120805
AT4G25700	BETA-OHASE 1	Beta-carotene 3-hydroxylase 1, chloroplastic [Source:UniProtKB/Swiss-Prot;Acc:Q9SZZ8]	-	0	0	1	11	3.93197e-06	0.520344	0.0805369
AT4G25690	No name	AT4G25690 protein [Source:UniProtKB/TrEMBL;Acc:Q9SZZ7]	-	1	0	0	2059	3.93197e-06	0.520344	0.0805369
AT4G25707	No name	unknown protein; Has 30201 Blast hits to 17322 proteins in 780 species: Archae - 12; Bacteria - 1396; Metazoa - 17338; Fungi - 3422; Plants - 5037; Viruses - 0; Other Eukaryotes - 2996 (source: NCBI BLink). [Source:TAIR;Acc:AT4G25707]	-	0	0	1	3002	3.93197e-06	0.520344	0.0805369
AT4G25680	No name	At4g25680 [Source:UniProtKB/TrEMBL;Acc:Q9SZZ6]	+	0	0	1	3696	3.93197e-06	0.520344	0.0805369
AT4G25710	No name	F-box/kelch-repeat protein At4g25710 [Source:UniProtKB/Swiss-Prot;Acc:Q9SZZ9]	-	0	0	1	4244	3.93197e-06	0.520344	0.0805369
AT4G25719	No name	other RNA [Source:TAIR;Acc:AT4G25719]	+	1	0	0	5930	3.93197e-06	0.520344	0.0805369
AT4G25720	QCT	Glutaminyl-peptide cyclotransferase [Source:UniProtKB/Swiss-Prot;Acc:Q84WV9]	-	0	0	1	5954	3.93197e-06	0.520344	0.0805369
AT4G25670	No name	AT4g25670/L73G19_50 [Source:UniProtKB/TrEMBL;Acc:Q94BX3]	-	1	0	0	6767	3.93197e-06	0.520344	0.0805369
AT4G25660	No name	At4g25660 [Source:UniProtKB/TrEMBL;Acc:Q9SZZ4]	+	0	0	1	8261	3.93197e-06	0.520344	0.0805369
AT4G25730	No name	Putative rRNA methyltransferase [Source:UniProtKB/TrEMBL;Acc:F4JTD2]	-	0	0	1	8804	3.93197e-06	0.520344	0.0805369
AT5G15110	No name	Pectate lyase family protein [Source:TAIR;Acc:AT5G15110]	+	0	1	0	0	4.01216e-06	0.571102	0.0738255
AT5G15100	PIN8	Auxin efflux carrier component 8 [Source:UniProtKB/Swiss-Prot;Acc:Q9LFP6]	-	1	0	0	1768	4.01216e-06	0.571102	0.0738255
AT5G15120	PCO1	Plant cysteine oxidase 1 [Source:UniProtKB/Swiss-Prot;Acc:Q9LXG9]	+	1	0	0	2759	4.01216e-06	0.571102	0.0738255
AT5G15090	VDAC3	Mitochondrial outer membrane protein porin 3 [Source:UniProtKB/Swiss-Prot;Acc:Q9SMX3]	-	1	0	0	4278	4.01216e-06	0.571102	0.0738255
AT5G15080	PIX7	Probable serine/threonine-protein kinase PIX7 [Source:UniProtKB/Swiss-Prot;Acc:Q9LFP7]	+	0	0	1	7064	4.01216e-06	0.571102	0.0738255
AT5G15130	WRKY72	Probable WRKY transcription factor 72 [Source:UniProtKB/Swiss-Prot;Acc:Q9LXG8]	+	1	0	0	8408	4.01216e-06	0.571102	0.0738255
AT4G09420	No name	Putative uncharacterized protein AT4g09420 [Source:UniProtKB/TrEMBL;Acc:Q9M0Q0]	-	0	0	1	6088	4.72224e-06	0.496856	0.0805369
AT2G07170	TOR1L2	TORTIFOLIA1-like protein 2 [Source:UniProtKB/Swiss-Prot;Acc:F4IK92]	+	1	0	0	5349	4.72682e-06	0.652186	0.0604027
AT2G05085	No name	No description	+	0	0	1	9219	4.72682e-06	0.652186	0.0604027
AT2G05095	No name	No description	-	0	0	1	9311	4.72682e-06	0.652186	0.0604027
AT2G07140	No name	F-box and associated interaction domain-containing protein [Source:UniProtKB/TrEMBL;Acc:F4IK90]	+	0	0	1	9824	4.72682e-06	0.652186	0.0604027
AT2G05125	No name	No description	-	0	0	1	9855	4.72682e-06	0.652186	0.0604027
AT3G44800	No name	MATH domain and coiled-coil domain-containing protein At3g44800 [Source:UniProtKB/Swiss-Prot;Acc:F4J4A1]	+	0	0	1	2577	4.81609e-06	0.624653	0.0939597
AT3G44805	No name	TRAF-like superfamily protein [Source:UniProtKB/TrEMBL;Acc:F4J4A2]	+	1	0	0	2983	4.81609e-06	0.624653	0.0939597
AT3G44798	No name	other RNA [Source:TAIR;Acc:AT3G44798]	+	0	0	1	4397	4.81609e-06	0.624653	0.0939597
AT3G25585	AAPT2	Choline/ethanolaminephosphotransferase 2 [Source:UniProtKB/Swiss-Prot;Acc:O82568]	+	0	0	4	1106	4.87287e-06	0.595161	0.0671141
AT3G25590	No name	At3g25590 [Source:UniProtKB/TrEMBL;Acc:Q9LI86]	+	4	0	0	1894	4.87287e-06	0.595161	0.0671141
AT3G25580	No name	Thioredoxin superfamily protein [Source:UniProtKB/TrEMBL;Acc:Q9LSU4]	+	0	0	4	5396	4.87287e-06	0.595161	0.0671141
AT3G25597	No name	Putative uncharacterized protein [Source:UniProtKB/TrEMBL;Acc:Q9LI85]	+	4	0	0	5843	4.87287e-06	0.595161	0.0671141
AT3G25600	CML16	Probable calcium-binding protein CML16 [Source:UniProtKB/Swiss-Prot;Acc:Q9LI84]	+	4	0	0	6923	4.87287e-06	0.595161	0.0671141
AT3G25577	No name	Putative uncharacterized protein [Source:UniProtKB/TrEMBL;Acc:Q1G3A6]	+	0	0	4	7760	4.87287e-06	0.595161	0.0671141
AT3G25610	ALA10	Phospholipid-transporting ATPase 10 [Source:UniProtKB/Swiss-Prot;Acc:Q9LI83]	-	0	0	4	8891	4.87287e-06	0.595161	0.0671141
AT3G25573	No name	Putative uncharacterized protein [Source:UniProtKB/TrEMBL;Acc:Q1G3L6]	+	0	0	4	9042	4.87287e-06	0.595161	0.0671141
AT1G11320	No name	Putative uncharacterized protein At1g11320 [Source:UniProtKB/TrEMBL;Acc:Q9SXB7]	+	0	0	1	354	6.41666e-06	0.645371	0.0536913
AT1G11330	No name	G-type lectin S-receptor-like serine/threonine-protein kinase At1g11330 [Source:UniProtKB/Swiss-Prot;Acc:Q9SXB8]	+	1	0	0	500	6.41666e-06	0.645371	0.0536913
AT1G11340	RKS1	G-type lectin S-receptor-like serine/threonine-protein kinase RKS1 [Source:UniProtKB/Swiss-Prot;Acc:Q9ZT07]	-	0	0	1	4612	6.41666e-06	0.645371	0.0536913
AT1G11310	MLO2	MLO-like protein 2 [Source:UniProtKB/Swiss-Prot;Acc:Q9SXB6]	-	1	0	0	5061	6.41666e-06	0.645371	0.0536913
AT1G11350	SD113	G-type lectin S-receptor-like serine/threonine-protein kinase SD1-13 [Source:UniProtKB/Swiss-Prot;Acc:Q9LPZ9]	-	0	0	1	8129	6.41666e-06	0.645371	0.0536913
AT1G11303	No name	G-type lectin S-receptor-like serine/threonine-protein kinase At1g11303 [Source:UniProtKB/Swiss-Prot;Acc:Q9SXB5]	+	0	0	1	8443	6.41666e-06	0.645371	0.0536913
AT4G23270	CRK19	cysteine-rich RLK (RECEPTOR-like protein kinase) 19 [Source:TAIR;Acc:AT4G23270]	+	0	24	0	0	6.48286e-06	0.619315	0.0604027
AT4G23271	No name	unknown protein; LOCATED IN: endomembrane system; Has 30201 Blast hits to 17322 proteins in 780 species: Archae - 12; Bacteria - 1396; Metazoa - 17338; Fungi - 3422; Plants - 5037; Viruses - 0; Other Eukaryotes - 2996 (source: NCBI BLink). [Source:TAIR;Acc:AT4G23271]	-	0	0	24	1540	6.48286e-06	0.619315	0.0604027
AT4G23260	CRK18	Cysteine-rich receptor-like protein kinase 18 [Source:UniProtKB/Swiss-Prot;Acc:Q8RX80]	-	24	0	0	2323	6.48286e-06	0.619315	0.0604027
AT4G23280	CRK20	Putative cysteine-rich receptor-like protein kinase 20 [Source:UniProtKB/Swiss-Prot;Acc:O65479]	+	24	0	0	2329	6.48286e-06	0.619315	0.0604027
AT4G23290	CRK21	Cysteine-rich receptor-like protein kinase 21 [Source:UniProtKB/Swiss-Prot;Acc:Q3E9X6]	-	0	0	24	5330	6.48286e-06	0.619315	0.0604027
AT4G23250	EMB1290	kinases;protein kinases [Source:TAIR;Acc:AT4G23250]	-	24	0	0	5377	6.48286e-06	0.619315	0.0604027
AT4G23240	CRK16	Putative cysteine-rich receptor-like protein kinase 16 [Source:UniProtKB/Swiss-Prot;Acc:O65476]	-	20	0	0	9210	6.48286e-06	0.619315	0.0604027
AT4G23300	CRK22	Cysteine-rich receptor-like protein kinase 22 [Source:UniProtKB/Swiss-Prot;Acc:Q6NQ87]	+	24	0	0	9221	6.48286e-06	0.619315	0.0604027
AT3G28050	No name	WAT1-related protein [Source:UniProtKB/TrEMBL;Acc:A0A178VL75]	+	0	5	0	0	6.62115e-06	0.552509	0.0671141
AT3G28060	No name	Nodulin MtN21 /EamA-like transporter family protein [Source:TAIR;Acc:AT3G28060]	+	5	0	0	532	6.62115e-06	0.552509	0.0671141
AT3G28070	No name	WAT1-related protein At3g28070 [Source:UniProtKB/Swiss-Prot;Acc:Q8VYZ7]	+	5	0	0	2536	6.62115e-06	0.552509	0.0671141
AT3G28080	No name	WAT1-related protein At3g28080 [Source:UniProtKB/Swiss-Prot;Acc:F4IYZ0]	+	5	0	0	6094	6.62115e-06	0.552509	0.0671141
AT3G28040	No name	Probably inactive leucine-rich repeat receptor-like protein kinase At3g28040 [Source:UniProtKB/Swiss-Prot;Acc:Q9LRT1]	+	0	0	5	6824	6.62115e-06	0.552509	0.0671141
AT3G09960	No name	Calcineurin-like metallo-phosphoesterase superfamily protein [Source:UniProtKB/TrEMBL;Acc:Q8LEC0]	+	2	0	0	9995	7.79956e-06	0.628689	0.0604027
AT1G62290	APA2	Aspartic proteinase A2 [Source:UniProtKB/Swiss-Prot;Acc:Q8VYL3]	-	0	1	0	0	8.03684e-06	0.728423	0.0536913
AT1G62300	WRKY6	Putative uncharacterized protein At1g62300 [Source:UniProtKB/TrEMBL;Acc:C0SV11]	-	0	0	1	3670	8.03684e-06	0.728423	0.0536913
AT1G62280	SLAH1	SLAH1 [Source:UniProtKB/TrEMBL;Acc:A0A178W8P4]	-	1	0	0	4288	8.03684e-06	0.728423	0.0536913
AT1G08493	No name	No description	+	0	0	1	5986	8.03684e-06	0.728423	0.0536913
AT1G62270	No name	Putative F-box/kelch-repeat protein At1g62270 [Source:UniProtKB/Swiss-Prot;Acc:O04591]	+	0	0	1	7248	8.03684e-06	0.728423	0.0536913
AT1G08487	No name	No description	+	0	0	1	9184	8.03684e-06	0.728423	0.0536913
AT2G14690	No name	1,4-beta-xylan endohydrolase [Source:UniProtKB/TrEMBL;Acc:Q680B7]	-	1	1	0	0	8.05497e-06	0.414721	0.161074
AT2G14680	MEE13	Myosin heavy chain-related protein [Source:UniProtKB/TrEMBL;Acc:F4IGF6]	+	0	0	1	1069	8.05497e-06	0.414721	0.161074
AT2G14692	No name	unknown protein; Has 30201 Blast hits to 17322 proteins in 780 species: Archae - 12; Bacteria - 1396; Metazoa - 17338; Fungi - 3422; Plants - 5037; Viruses - 0; Other Eukaryotes - 2996 (source: NCBI BLink). [Source:TAIR;Acc:AT2G14692]	+	1	0	1	2279	8.05497e-06	0.414721	0.161074
AT2G14695	No name	No description	-	1	0	1	4467	8.05497e-06	0.414721	0.161074
AT2G06215	No name	No description	-	1	0	0	5134	8.05497e-06	0.414721	0.161074
AT2G14700	No name	Putative uncharacterized protein At2g14700 [Source:UniProtKB/TrEMBL;Acc:Q9ZVK9]	+	1	1	0	7456	8.05497e-06	0.414721	0.161074
AT2G14670	SUC8	Sucrose transport protein SUC8 [Source:UniProtKB/Swiss-Prot;Acc:Q9ZVK6]	-	1	0	0	8692	8.05497e-06	0.414721	0.161074
AT1G62640	KAS III	3-oxoacyl-[acyl-carrier-protein] synthase III, chloroplastic [Source:UniProtKB/Swiss-Prot;Acc:P49243]	+	2	0	0	962	8.38132e-06	0.45147	0.114094
AT1G62630	No name	Probable disease resistance protein At1g62630 [Source:UniProtKB/Swiss-Prot;Acc:Q9SI85]	+	0	0	2	1959	8.38132e-06	0.45147	0.114094
AT1G62620	No name	Flavin-containing monooxygenase FMO GS-OX-like 3 [Source:UniProtKB/Swiss-Prot;Acc:Q9SXD5]	+	0	0	2	6032	8.38132e-06	0.45147	0.114094
AT1G62610	No name	Rossmann-fold NAD(P)-binding domain-containing protein [Source:UniProtKB/TrEMBL;Acc:F4HYU6]	-	2	0	0	7956	8.38132e-06	0.45147	0.114094
AT1G62660	BFRUCT3	Acid beta-fructofuranosidase 3, vacuolar [Source:UniProtKB/Swiss-Prot;Acc:Q43348]	+	2	0	0	8428	8.38132e-06	0.45147	0.114094
AT1G08547	No name	No description	+	0	0	2	9296	8.38132e-06	0.45147	0.114094
AT1G62600	No name	Flavin-containing monooxygenase FMO GS-OX-like 4 [Source:UniProtKB/Swiss-Prot;Acc:Q94BV5]	+	0	0	2	9664	8.38132e-06	0.45147	0.114094
AT3G13590	No name	Cysteine/Histidine-rich C1 domain family protein [Source:UniProtKB/TrEMBL;Acc:F4JDE3]	-	1	0	0	1849	8.62098e-06	0.515084	0.0939597
AT3G13580	RPL7D	Ribosomal protein L30/L7 family protein [Source:UniProtKB/TrEMBL;Acc:A0A178VHA2]	+	0	0	1	3878	8.62098e-06	0.515084	0.0939597
AT3G13600	IQM2	Calmodulin-binding family protein [Source:UniProtKB/TrEMBL;Acc:A0A178VF87]	+	1	0	0	5370	8.62098e-06	0.515084	0.0939597
AT3G13570	SCL30A	Serine/arginine-rich SC35-like splicing factor SCL30A [Source:UniProtKB/Swiss-Prot;Acc:Q9LHP2]	-	1	0	0	7024	8.62098e-06	0.515084	0.0939597
AT2G14710	No name	F-box protein At2g14710 [Source:UniProtKB/Swiss-Prot;Acc:O80980]	+	1	0	0	4172	8.96479e-06	0.765224	0.0671141
AT2G14720	VSR4	Vacuolar-sorting receptor 4 [Source:UniProtKB/Swiss-Prot;Acc:Q56ZQ3]	-	0	0	1	5981	8.96479e-06	0.765224	0.0671141
AT4G25480	DREB1A	Dehydration-responsive element-binding protein 1A [Source:UniProtKB/Swiss-Prot;Acc:Q9M0L0]	-	0	6	0	0	8.99142e-06	0.353225	0.221477
AT4G07385	No name	No description	+	0	0	6	975	8.99142e-06	0.353225	0.221477
AT4G07395	No name	No description	+	6	0	0	1004	8.99142e-06	0.353225	0.221477
AT4G25490	DREB1B	DRE/CRT-binding factor 1 [Source:UniProtKB/TrEMBL;Acc:B6DTR3]	-	0	0	6	2766	8.99142e-06	0.353225	0.221477
AT4G25470	DREB1C	C-repeat binding factor 2 [Source:UniProtKB/TrEMBL;Acc:B2BIW9]	-	6	0	0	2778	8.99142e-06	0.353225	0.221477
AT4G25450	ABCB28	ABC transporter B family member 28 [Source:UniProtKB/Swiss-Prot;Acc:Q8LPQ6]	-	6	0	0	4928	8.99142e-06	0.353225	0.221477
AT4G25500	RS40	Serine/arginine-rich splicing factor RS40 [Source:UniProtKB/Swiss-Prot;Acc:P92965]	+	6	0	0	5484	8.99142e-06	0.353225	0.221477
AT4G25510	No name	Putative uncharacterized protein AT4g25510 [Source:UniProtKB/TrEMBL;Acc:O65610]	-	0	0	6	8429	8.99142e-06	0.353225	0.221477
AT4G07405	No name	No description	+	6	0	0	8567	8.99142e-06	0.353225	0.221477
AT4G25515	SLK3	Probable transcriptional regulator SLK3 [Source:UniProtKB/Swiss-Prot;Acc:F4JT98]	+	6	0	0	9205	8.99142e-06	0.353225	0.221477
AT4G25440	ZFWD1	Zinc finger CCCH domain-containing protein 48 [Source:UniProtKB/Swiss-Prot;Acc:Q9FNZ2]	-	6	0	0	9395	8.99142e-06	0.353225	0.221477
AT5G27550	KIN14S	Kinesin-like protein KIN-14S [Source:UniProtKB/Swiss-Prot;Acc:F4K4C5]	-	0	1	0	0	9.10751e-06	0.507474	0.0805369
AT5G27560	No name	Putative uncharacterized protein At5g27560 [Source:UniProtKB/TrEMBL;Acc:Q94K68]	+	1	0	0	272	9.10751e-06	0.507474	0.0805369
AT5G27570	No name	Transducin/WD40 repeat-like superfamily protein [Source:TAIR;Acc:AT5G27570]	-	0	0	1	3656	9.10751e-06	0.507474	0.0805369
AT5G27540	MIRO1	Mitochondrial Rho GTPase 1 [Source:UniProtKB/Swiss-Prot;Acc:Q8RXF8]	+	0	0	1	3785	9.10751e-06	0.507474	0.0805369
AT5G27580	AGL89	At5g27580 [Source:UniProtKB/TrEMBL;Acc:Q7XJL1]	+	1	0	0	5285	9.10751e-06	0.507474	0.0805369
AT2G03850	No name	At2g03850 [Source:UniProtKB/TrEMBL;Acc:Q9SI55]	+	1	0	0	365	9.46326e-06	0.44603	0.127517
AT2G03840	TET13	TET13 [Source:UniProtKB/TrEMBL;Acc:A0A178VZM9]	+	0	0	1	1039	9.46326e-06	0.44603	0.127517
AT2G03830	RGF8	Probable root meristem growth factor 8 [Source:UniProtKB/Swiss-Prot;Acc:Q9SI57]	+	0	0	1	2788	9.46326e-06	0.44603	0.127517
AT2G03870	LSM7	LSM7 [Source:UniProtKB/TrEMBL;Acc:A0A178VPR3]	+	1	0	0	4755	9.46326e-06	0.44603	0.127517
AT2G03880	PCMP-H44	Pentatricopeptide repeat-containing protein At2g03880, mitochondrial [Source:UniProtKB/Swiss-Prot;Acc:Q9SI53]	+	1	0	0	6296	9.46326e-06	0.44603	0.127517
AT2G03822	No name	unknown protein; Has 30201 Blast hits to 17322 proteins in 780 species: Archae - 12; Bacteria - 1396; Metazoa - 17338; Fungi - 3422; Plants - 5037; Viruses - 0; Other Eukaryotes - 2996 (source: NCBI BLink). [Source:TAIR;Acc:AT2G03822]	+	0	0	1	6842	9.46326e-06	0.44603	0.127517
AT2G03821	No name	Putative uncharacterized protein [Source:UniProtKB/TrEMBL;Acc:Q1G3S5]	-	1	0	0	7009	9.46326e-06	0.44603	0.127517
AT2G03823	No name	No description	+	0	0	1	7723	9.46326e-06	0.44603	0.127517
AT2G03820	No name	Nonsense-mediated mRNA decay protein 3 [Source:UniProtKB/TrEMBL;Acc:Q9SI58]	-	1	0	0	8100	9.46326e-06	0.44603	0.127517
AT4G11547	No name	Putative uncharacterized protein [Source:UniProtKB/TrEMBL;Acc:Q56X58]	-	0	1	0	0	9.75985e-06	0.495584	0.0738255
AT4G05895	No name	No description	+	1	0	0	373	9.75985e-06	0.495584	0.0738255
AT4G11543	No name	Putative uncharacterized protein At2g45403/F4L23.33 [Source:UniProtKB/TrEMBL;Acc:Q84V14]	-	1	0	0	457	9.75985e-06	0.495584	0.0738255
AT4G11550	No name	Cysteine/histidine-rich C1 domain-containing protein [Source:UniProtKB/TrEMBL;Acc:Q9LDV7]	-	0	0	1	2088	9.75985e-06	0.495584	0.0738255
AT4G11540	No name	Cysteine/histidine-rich C1 domain-containing protein [Source:UniProtKB/TrEMBL;Acc:Q9LE85]	-	1	0	0	2103	9.75985e-06	0.495584	0.0738255
AT4G05890	No name	No description	-	1	0	0	4120	9.75985e-06	0.495584	0.0738255
AT4G11530	CRK34	cysteine-rich RLK (RECEPTOR-like protein kinase) 34 [Source:TAIR;Acc:AT4G11530]	+	0	0	1	4865	9.75985e-06	0.495584	0.0738255
AT4G11560	No name	Bromo-adjacent homology (BAH) domain-containing protein [Source:UniProtKB/TrEMBL;Acc:Q8RXT5]	-	0	0	1	5210	9.75985e-06	0.495584	0.0738255
AT4G11521	CRK34	Putative cysteine-rich receptor-like protein kinase 34 [Source:UniProtKB/Swiss-Prot;Acc:Q8LPI0]	+	0	0	1	7839	9.75985e-06	0.495584	0.0738255
AT4G11570	No name	AT4g11570/F25E4_190 [Source:UniProtKB/TrEMBL;Acc:Q9LDD5]	+	1	0	0	9606	9.75985e-06	0.495584	0.0738255

## Sheet: area a
Genes within 10 kb of SNPs significantly associated to regenerated green area after 21 days under protocol a (Pvalue <= 1e-05, SNPs per peak > 0, beta >= 0.0, MAF >= 0.05).
ID	name	description	strand	#upstreamSNPs	#genebodySNPs	#downstreamSNPs	distance(bp)	minPvalue	absBeta	MAF
AT3G49210	No name	O-acyltransferase (WSD1-like) family protein [Source:UniProtKB/TrEMBL;Acc:Q9M3B1]	-	0	3	1	0	1.45366e-06	3.60787	0.0775194
AT3G49200	No name	O-acyltransferase (WSD1-like) family protein [Source:UniProtKB/TrEMBL;Acc:Q9M3B2]	-	3	1	0	571	1.45366e-06	3.60787	0.0775194
AT3G49190	No name	O-acyltransferase (WSD1-like) family protein [Source:UniProtKB/TrEMBL;Acc:Q9M3B3]	-	4	0	0	3826	1.45366e-06	3.60787	0.0775194
AT3G49180	RID3	Protein ROOT INITIATION DEFECTIVE 3 [Source:UniProtKB/Swiss-Prot;Acc:Q9M3B4]	+	0	0	4	6213	1.45366e-06	3.60787	0.0775194
AT3G08045	No name	No description	-	4	0	0	7036	1.45366e-06	3.60787	0.0775194
AT3G49170	EMB2261	Pentatricopeptide repeat-containing protein At3g49170, chloroplastic [Source:UniProtKB/Swiss-Prot;Acc:Q5G1T1]	-	4	0	0	8607	1.45366e-06	3.60787	0.0775194
AT1G48090	No name	calcium-dependent lipid-binding family protein [Source:TAIR;Acc:AT1G48090]	-	1	3	0	0	2.11192e-06	3.85847	0.0620155
AT1G48070	No name	At1g48070 [Source:UniProtKB/TrEMBL;Acc:Q6NM39]	-	2	0	0	3698	2.11192e-06	3.85847	0.0620155
AT1G48060	No name	F-box and associated interaction domains-containing protein [Source:TAIR;Acc:AT1G48060]	+	0	0	1	5753	2.11192e-06	3.85847	0.0620155
AT1G48050	KU80	ATP-dependent DNA helicase 2 subunit KU80 [Source:UniProtKB/Swiss-Prot;Acc:Q9FQ09]	+	0	0	1	7612	2.11192e-06	3.85847	0.0620155
AT3G09925	No name	Pollen Ole e 1 allergen and extensin family protein [Source:UniProtKB/TrEMBL;Acc:F4J2H2]	-	0	4	4	0	2.67469e-06	4.5679	0.0542636
AT3G09922	IPS1	induced by phosphate starvation1 [Source:TAIR;Acc:AT3G09922]	+	1	2	5	137	2.67469e-06	4.5679	0.0542636
AT3G09930	No name	GDSL esterase/lipase At3g09930 [Source:UniProtKB/Swiss-Prot;Acc:Q9SF94]	+	8	0	0	1569	2.67469e-06	4.5679	0.0542636
AT3G09940	MDAR3	Monodehydroascorbate reductase 3 [Source:UniProtKB/Swiss-Prot;Acc:Q9SR59]	-	0	0	8	4707	2.67469e-06	4.5679	0.0542636
AT3G09920	PIP5K9	Phosphatidylinositol 4-phosphate 5-kinase 9 [Source:UniProtKB/Swiss-Prot;Acc:Q8L850]	-	8	0	0	6678	2.67469e-06	4.5679	0.0542636
AT3G09950	No name	At3g09950 [Source:UniProtKB/TrEMBL;Acc:Q9SR60]	-	0	0	8	8422	2.67469e-06	4.5679	0.0542636
AT4G18510	CLE2	CLE2 [Source:UniProtKB/TrEMBL;Acc:A0A178UVM8]	+	0	0	1	456	2.69117e-06	3.13464	0.147287
AT4G06820	No name	No description	-	1	0	0	1924	2.69117e-06	3.13464	0.147287
AT4G06815	No name	No description	+	0	0	1	1995	2.69117e-06	3.13464	0.147287
AT4G18520	PCMP-A2	Pentatricopeptide repeat-containing protein At4g18520 [Source:UniProtKB/Swiss-Prot;Acc:Q0WNP3]	-	0	0	1	2187	2.69117e-06	3.13464	0.147287
AT4G18501	No name	Putative uncharacterized protein [Source:UniProtKB/TrEMBL;Acc:Q1G3I1]	+	0	0	1	3175	2.69117e-06	3.13464	0.147287
AT4G18500	No name	Putative uncharacterized protein AT4g18500 [Source:UniProtKB/TrEMBL;Acc:O49518]	-	1	0	0	3497	2.69117e-06	3.13464	0.147287
AT4G18490	No name	unknown protein; Has 30201 Blast hits to 17322 proteins in 780 species: Archae - 12; Bacteria - 1396; Metazoa - 17338; Fungi - 3422; Plants - 5037; Viruses - 0; Other Eukaryotes - 2996 (source: NCBI BLink). [Source:TAIR;Acc:AT4G18490]	+	0	0	1	4139	2.69117e-06	3.13464	0.147287
AT4G18530	No name	Protein of unknown function (DUF707) [Source:TAIR;Acc:AT4G18530]	+	1	0	0	4429	2.69117e-06	3.13464	0.147287
AT4G18540	No name	Putative uncharacterized protein AT4g18540 [Source:UniProtKB/TrEMBL;Acc:O49522]	-	0	0	1	8197	2.69117e-06	3.13464	0.147287
AT4G18480	CHLI1	Magnesium-chelatase subunit ChlI-1, chloroplastic [Source:UniProtKB/Swiss-Prot;Acc:P16127]	-	1	0	0	9439	2.69117e-06	3.13464	0.147287
AT1G34050	No name	Ankyrin repeats-containing protein [Source:UniProtKB/TrEMBL;Acc:Q9FX13]	+	0	1	0	0	4.16929e-06	2.00686	0.255814
AT1G34060	TAR4	Tryptophan aminotransferase-related protein 4 [Source:UniProtKB/Swiss-Prot;Acc:Q93Z38]	-	0	0	1	627	4.16929e-06	2.00686	0.255814
AT1G34065	SAMC2	Probable S-adenosylmethionine carrier 2, chloroplastic [Source:UniProtKB/Swiss-Prot;Acc:F4HT41]	-	0	0	1	2658	4.16929e-06	2.00686	0.255814
AT1G34049	No name	No description	+	0	0	1	4620	4.16929e-06	2.00686	0.255814
AT1G34047	No name	Defensin-like protein 208 [Source:UniProtKB/TrEMBL;Acc:F4HT37]	-	1	0	0	4854	4.16929e-06	2.00686	0.255814
AT1G34046	No name	Ankyrin-repeat containing protein [Source:UniProtKB/TrEMBL;Acc:F4HT36]	+	0	0	1	6322	4.16929e-06	2.00686	0.255814
AT1G34070	No name	F12G12.10 protein [Source:UniProtKB/TrEMBL;Acc:Q9FX16]	+	1	0	0	6513	4.16929e-06	2.00686	0.255814
AT3G29580	No name	MATH domain and coiled-coil domain-containing protein At3g29580 [Source:UniProtKB/Swiss-Prot;Acc:Q9LJB5]	-	0	0	2	406	4.24171e-06	2.30111	0.193798
AT3G05765	No name	No description	+	0	0	2	1773	4.24171e-06	2.30111	0.193798
AT3G29590	5MAT	Malonyl-CoA:anthocyanidin 5-O-glucoside-6''-O-malonyltransferase [Source:UniProtKB/Swiss-Prot;Acc:Q9LJB4]	-	0	0	2	4323	4.24171e-06	2.30111	0.193798
AT3G05745	No name	No description	-	2	0	0	5060	4.24171e-06	2.30111	0.193798
AT5G39645	No name	Defensin-like (DEFL) family protein [Source:UniProtKB/TrEMBL;Acc:A8MR15]	-	0	1	1	0	4.64553e-06	2.20103	0.248062
AT5G39640	No name	Putative endonuclease or glycosyl hydrolase [Source:UniProtKB/TrEMBL;Acc:F4KEH9]	-	1	0	1	195	4.64553e-06	2.20103	0.248062
AT5G39650	No name	DAU2 [Source:UniProtKB/TrEMBL;Acc:Q9FK96]	+	2	0	0	1660	4.64553e-06	2.20103	0.248062
AT5G39635	MIR169C	MIR169C; miRNA [Source:TAIR;Acc:AT5G39635]	-	2	0	0	2464	4.64553e-06	2.20103	0.248062
AT5G39630	No name	Vesicle transport v-SNARE family protein [Source:UniProtKB/TrEMBL;Acc:Q1PDQ2]	+	0	0	2	3750	4.64553e-06	2.20103	0.248062
AT5G39660	CDF2	Cyclic dof factor 2 [Source:UniProtKB/Swiss-Prot;Acc:Q93ZL5]	+	2	0	0	5233	4.64553e-06	2.20103	0.248062
AT5G39620	RABG1	Ras-related protein RABG1 [Source:UniProtKB/Swiss-Prot;Acc:Q948K6]	-	2	0	0	7682	4.64553e-06	2.20103	0.248062
AT5G39670	CML45	Probable calcium-binding protein CML45 [Source:UniProtKB/Swiss-Prot;Acc:Q93Z27]	+	1	0	0	9714	4.64553e-06	2.20103	0.248062
AT5G05995	No name	No description	-	0	0	1	9730	4.64553e-06	2.20103	0.248062
AT3G50430	No name	Golgin [Source:UniProtKB/TrEMBL;Acc:Q84TJ4]	+	0	1	0	0	5.55803e-06	2.03363	0.379845
AT3G50440	MES10	Methylesterase 10 [Source:UniProtKB/Swiss-Prot;Acc:Q8S9K8]	-	0	0	1	1504	5.55803e-06	2.03363	0.379845
AT3G50420	PCMP-E85	Pentatricopeptide repeat-containing protein At3g50420 [Source:UniProtKB/Swiss-Prot;Acc:Q9SCT2]	-	1	0	0	2238	5.55803e-06	2.03363	0.379845
AT3G50410	DOF3.4	OBP1 [Source:UniProtKB/TrEMBL;Acc:A0A178VFT5]	+	0	0	1	5051	5.55803e-06	2.03363	0.379845
AT3G50450	HR1	RPW8-like protein 1 [Source:UniProtKB/Swiss-Prot;Acc:Q9SCS9]	+	1	0	0	6346	5.55803e-06	2.03363	0.379845
AT3G08115	No name	No description	-	1	0	0	8091	5.55803e-06	2.03363	0.379845
AT3G50400	No name	GDSL esterase/lipase At3g50400 [Source:UniProtKB/Swiss-Prot;Acc:Q9M2R9]	+	0	0	1	9215	5.55803e-06	2.03363	0.379845
AT1G33950	IAN7	Immune-associated nucleotide-binding protein 7 [Source:UniProtKB/Swiss-Prot;Acc:Q9C8V2]	-	0	1	0	0	5.58285e-06	1.79961	0.48062
AT1G33940	No name	Putative uncharacterized protein T3M13.4 [Source:UniProtKB/TrEMBL;Acc:Q9C8V1]	-	1	0	0	769	5.58285e-06	1.79961	0.48062
AT1G33945	No name	No description	+	0	0	1	1085	5.58285e-06	1.79961	0.48062
AT1G33930	IAN6	Immune-associated nucleotide-binding protein 6 [Source:UniProtKB/Swiss-Prot;Acc:Q9C8V0]	+	0	0	1	6243	5.58285e-06	1.79961	0.48062
AT3G07990	SCPL27	Carboxypeptidase [Source:UniProtKB/TrEMBL;Acc:A0A178VCK8]	+	1	0	0	98	5.63871e-06	2.37531	0.193798
AT3G07980	MAP3KE2	MAP3K epsilon protein kinase 2 [Source:UniProtKB/Swiss-Prot;Acc:Q9SFB6]	-	1	0	0	935	5.63871e-06	2.37531	0.193798
AT3G02075	No name	No description	-	0	0	1	1854	5.63871e-06	2.37531	0.193798
AT3G08000	No name	At3g08000 [Source:UniProtKB/TrEMBL;Acc:Q9SFB4]	-	0	0	1	2533	5.63871e-06	2.37531	0.193798
AT3G08010	ATAB2	ATAB2 [Source:UniProtKB/TrEMBL;Acc:A0A178V658]	+	1	0	0	3674	5.63871e-06	2.37531	0.193798
AT3G08020	No name	PHD finger family protein [Source:UniProtKB/TrEMBL;Acc:Q0WKW1]	-	0	0	1	5141	5.63871e-06	2.37531	0.193798
AT3G07970	QRT2	Polygalacturonase QRT2 [Source:UniProtKB/Swiss-Prot;Acc:Q9SFB7]	+	0	0	1	8682	5.63871e-06	2.37531	0.193798
AT5G35870	No name	Gb|AAD25831.1 [Source:UniProtKB/TrEMBL;Acc:Q9FFL6]	+	1	0	0	2863	6.83156e-06	3.47667	0.0775194
AT5G35840	PHYC	Phytochrome [Source:UniProtKB/TrEMBL;Acc:G4WU80]	+	0	0	1	6067	6.83156e-06	3.47667	0.0775194
AT5G35890	No name	Beta-galactosidase related protein [Source:UniProtKB/TrEMBL;Acc:Q9FFL4]	-	0	0	1	7947	6.83156e-06	3.47667	0.0775194
AT1G74360	No name	Probable LRR receptor-like serine/threonine-protein kinase At1g74360 [Source:UniProtKB/Swiss-Prot;Acc:C0LGJ1]	+	1	0	0	929	7.04063e-06	2.20878	0.217054
AT1G09437	No name	No description	-	0	0	1	1164	7.04063e-06	2.20878	0.217054
AT1G74340	No name	At1g74340 [Source:UniProtKB/TrEMBL;Acc:Q9CA79]	-	1	0	0	1531	7.04063e-06	2.20878	0.217054
AT1G74350	No name	Intron maturase, type II family protein [Source:UniProtKB/TrEMBL;Acc:Q9CA78]	-	1	0	0	1786	7.04063e-06	2.20878	0.217054
AT1G74370	No name	At1g74370 [Source:UniProtKB/TrEMBL;Acc:Q9CA76]	-	0	0	1	4886	7.04063e-06	2.20878	0.217054
AT1G09443	No name	No description	+	1	0	0	5093	7.04063e-06	2.20878	0.217054
AT1G74330	No name	Putative serine/threonine kinase [Source:UniProtKB/TrEMBL;Acc:F4HTX0]	-	1	0	0	5313	7.04063e-06	2.20878	0.217054
AT1G74380	XXT5	Probable xyloglucan 6-xylosyltransferase 5 [Source:UniProtKB/Swiss-Prot;Acc:Q9CA75]	+	1	0	0	6327	7.04063e-06	2.20878	0.217054
AT1G74385	No name	No description	-	0	0	1	7525	7.04063e-06	2.20878	0.217054
AT1G74390	NEN3	Protein NEN3 [Source:UniProtKB/Swiss-Prot;Acc:Q9CA74]	-	0	0	1	8337	7.04063e-06	2.20878	0.217054
AT1G74320	No name	Probable choline kinase 2 [Source:UniProtKB/Swiss-Prot;Acc:Q8L518]	+	0	0	1	9995	7.04063e-06	2.20878	0.217054
AT3G46440	UXS5	UDP-glucuronic acid decarboxylase 5 [Source:UniProtKB/Swiss-Prot;Acc:Q9SN95]	-	0	3	0	0	7.62522e-06	2.41725	0.162791
AT3G46450	No name	SEC14 cytosolic factor family protein / phosphoglyceride transfer family protein [Source:UniProtKB/TrEMBL;Acc:F4J934]	-	0	0	3	1274	7.62522e-06	2.41725	0.162791
AT3G46430	No name	AT3g46430/F18L15_150 [Source:UniProtKB/TrEMBL;Acc:Q9SN96]	+	0	0	3	2820	7.62522e-06	2.41725	0.162791
AT3G46460	UBC13	UBC13 [Source:UniProtKB/TrEMBL;Acc:A0A178V960]	-	0	0	3	4132	7.62522e-06	2.41725	0.162791
AT3G46420	No name	Leucine-rich repeat protein kinase family protein [Source:UniProtKB/TrEMBL;Acc:Q9SN97]	+	0	0	3	5039	7.62522e-06	2.41725	0.162791
AT3G46470	No name	Putative uncharacterized protein F18L15.190 [Source:UniProtKB/TrEMBL;Acc:Q9SN93]	-	0	0	3	8342	7.62522e-06	2.41725	0.162791
AT1G48095	No name	Putative uncharacterized protein T2J15.1 [Source:UniProtKB/TrEMBL;Acc:Q9C7Z7]	+	1	0	0	580	8.90968e-06	3.8851	0.0542636
AT1G07467	No name	No description	+	1	0	0	3268	8.90968e-06	3.8851	0.0542636
AT1G48100	No name	Polygalacturonase At1g48100 [Source:UniProtKB/Swiss-Prot;Acc:Q949Z1]	+	1	0	0	7176	8.90968e-06	3.8851	0.0542636
AT1G07477	No name	No description	-	0	0	1	9474	8.90968e-06	3.8851	0.0542636

## Sheet: area b
Genes within 10 kb of SNPs significantly associated to regenerated green area after 21 days under protocol b (Pvalue <= 1e-05, SNPs per peak > 0, beta >= 0.0, MAF >= 0.05).
ID	name	description	strand	#upstreamSNPs	#genebodySNPs	#downstreamSNPs	distance(bp)	minPvalue	absBeta	MAF
AT3G09925	No name	Pollen Ole e 1 allergen and extensin family protein [Source:UniProtKB/TrEMBL;Acc:F4J2H2]	-	0	10	5	0	1.80496e-06	3.74281	0.0662252
AT3G09922	IPS1	induced by phosphate starvation1 [Source:TAIR;Acc:AT3G09922]	+	1	3	11	137	1.80496e-06	3.74281	0.0662252
AT3G09930	No name	GDSL esterase/lipase At3g09930 [Source:UniProtKB/Swiss-Prot;Acc:Q9SF94]	+	15	0	0	1569	1.80496e-06	3.74281	0.0662252
AT3G09940	MDAR3	Monodehydroascorbate reductase 3 [Source:UniProtKB/Swiss-Prot;Acc:Q9SR59]	-	0	0	15	4707	1.80496e-06	3.74281	0.0662252
AT3G09920	PIP5K9	Phosphatidylinositol 4-phosphate 5-kinase 9 [Source:UniProtKB/Swiss-Prot;Acc:Q8L850]	-	15	0	0	6678	1.80496e-06	3.74281	0.0662252
AT3G09950	No name	At3g09950 [Source:UniProtKB/TrEMBL;Acc:Q9SR60]	-	0	0	15	8422	1.80496e-06	3.74281	0.0662252
AT2G44540	AtGH9B9	Endoglucanase 12 [Source:UniProtKB/Swiss-Prot;Acc:O64889]	-	1	1	0	0	1.90117e-06	3.13349	0.0728477
AT2G44530	PRS5	Ribose-phosphate pyrophosphokinase 5, chloroplastic [Source:UniProtKB/Swiss-Prot;Acc:O64888]	+	0	0	2	1362	1.90117e-06	3.13349	0.0728477
AT2G44550	AtGH9B10	Endoglucanase 13 [Source:UniProtKB/Swiss-Prot;Acc:O64890]	-	0	0	2	1810	1.90117e-06	3.13349	0.0728477
AT2G44525	No name	At2g44525 [Source:UniProtKB/TrEMBL;Acc:Q8RUX8]	+	0	0	2	4057	1.90117e-06	3.13349	0.0728477
AT2G44560	AtGH9B11	Endoglucanase 14 [Source:UniProtKB/Swiss-Prot;Acc:Q8S8Q4]	-	0	0	2	4182	1.90117e-06	3.13349	0.0728477
AT2G44520	COX10	Protoheme IX farnesyltransferase, mitochondrial [Source:UniProtKB/Swiss-Prot;Acc:O64886]	+	0	0	2	5611	1.90117e-06	3.13349	0.0728477
AT2G44570	AtGH9B12	Endoglucanase 15 [Source:UniProtKB/Swiss-Prot;Acc:O80497]	-	0	0	2	6625	1.90117e-06	3.13349	0.0728477
AT2G44510	No name	Protein BCCIP homolog [Source:UniProtKB/TrEMBL;Acc:A0A178VXZ2]	+	0	0	2	8305	1.90117e-06	3.13349	0.0728477
AT3G09960	No name	Calcineurin-like metallo-phosphoesterase superfamily protein [Source:UniProtKB/TrEMBL;Acc:Q8LEC0]	+	2	0	0	9995	1.95134e-06	3.84642	0.0596026
AT3G05965	No name	No description	+	0	4	0	0	4.02065e-06	2.13556	0.165563
AT3G29810	COBL3	COBRA-like protein 2 [Source:UniProtKB/Swiss-Prot;Acc:Q8L8Q7]	+	0	0	4	1408	4.02065e-06	2.13556	0.165563
AT3G29830	No name	F-box/RNI-like superfamily protein [Source:TAIR;Acc:AT3G29830]	+	4	0	0	5290	4.02065e-06	2.13556	0.165563
AT3G29800	No name	Mitochondrial protein-like contains similarity to AAA-type ATPase [Source:UniProtKB/TrEMBL;Acc:Q9LJ50]	+	0	0	4	9655	4.02065e-06	2.13556	0.165563
AT5G58820	SBT4.7	Subtilisin-like protease SBT4.7 [Source:UniProtKB/Swiss-Prot;Acc:F4KGD4]	+	0	1	0	0	4.49639e-06	1.72778	0.344371
AT5G58830	SBT4.8	Subtilisin-like protease SBT4.8 [Source:UniProtKB/Swiss-Prot;Acc:Q9FIM6]	+	1	0	0	3407	4.49639e-06	1.72778	0.344371
AT5G58800	No name	Probable NAD(P)H dehydrogenase (quinone) FQR1-like 3 [Source:UniProtKB/Swiss-Prot;Acc:Q9LUX9]	-	1	0	0	5093	4.49639e-06	1.72778	0.344371
AT5G58790	No name	unknown protein; Has 30201 Blast hits to 17322 proteins in 780 species: Archae - 12; Bacteria - 1396; Metazoa - 17338; Fungi - 3422; Plants - 5037; Viruses - 0; Other Eukaryotes - 2996 (source: NCBI BLink). [Source:TAIR;Acc:AT5G58790]	+	0	0	1	6386	4.49639e-06	1.72778	0.344371
AT5G58840	SBT4.9	Subtilisin-like protease SBT4.9 [Source:UniProtKB/Swiss-Prot;Acc:Q9FIM5]	+	1	0	0	6635	4.49639e-06	1.72778	0.344371
AT5G58787	No name	Putative uncharacterized protein At5g58787 [Source:UniProtKB/TrEMBL;Acc:Q8L8N5]	+	0	0	1	7721	4.49639e-06	1.72778	0.344371
AT1G28080	No name	RING finger protein [Source:TAIR;Acc:AT1G28080]	+	1	27	30	0	5.46108e-06	1.92693	0.298013
AT1G06113	No name	No description	+	55	2	1	4427	5.46108e-06	1.92693	0.298013
AT1G28090	No name	Polynucleotide adenylyltransferase family protein [Source:UniProtKB/TrEMBL;Acc:F4HUW0]	+	58	0	0	5601	5.46108e-06	1.92693	0.298013
AT1G28070	No name	At1g28070 [Source:UniProtKB/TrEMBL;Acc:Q9C7E6]	+	0	0	52	6025	5.46108e-06	1.92693	0.298013
AT1G28060	RDM16	Protein RDM16 [Source:UniProtKB/Swiss-Prot;Acc:Q9C7E7]	+	0	0	43	7209	5.46108e-06	1.92693	0.298013
AT1G06117	No name	No description	-	0	0	57	9375	5.46108e-06	1.92693	0.298013
AT4G26800	No name	Pentatricopeptide repeat-containing protein At4g26800 [Source:UniProtKB/Swiss-Prot;Acc:Q9SZ20]	+	0	1	0	0	6.26337e-06	4.1009	0.0529801
AT4G26810	No name	At4g26810 [Source:UniProtKB/TrEMBL;Acc:Q9SZ21]	-	0	0	1	992	6.26337e-06	4.1009	0.0529801
AT4G26795	No name	other RNA [Source:TAIR;Acc:AT4G26795]	-	1	0	0	1448	6.26337e-06	4.1009	0.0529801
AT4G26790	No name	GDSL esterase/lipase At4g26790 [Source:UniProtKB/Swiss-Prot;Acc:Q8VY93]	+	0	0	1	1709	6.26337e-06	4.1009	0.0529801
AT4G26820	No name	Putative uncharacterized protein AT4g26820 [Source:UniProtKB/TrEMBL;Acc:Q9SZ22]	-	0	0	1	2367	6.26337e-06	4.1009	0.0529801
AT4G26830	No name	O-Glycosyl hydrolases family 17 protein [Source:TAIR;Acc:AT4G26830]	-	0	0	1	3486	6.26337e-06	4.1009	0.0529801
AT4G26780	AR192	GrpE protein homolog [Source:UniProtKB/TrEMBL;Acc:Q8LB47]	-	1	0	0	4227	6.26337e-06	4.1009	0.0529801
AT4G26770	CDS3	Phosphatidate cytidylyltransferase 3 [Source:UniProtKB/Swiss-Prot;Acc:Q1PE48]	+	0	0	1	6142	6.26337e-06	4.1009	0.0529801
AT4G26840	SUMO1	Small ubiquitin-related modifier 1 [Source:UniProtKB/Swiss-Prot;Acc:P55852]	+	1	0	0	6201	6.26337e-06	4.1009	0.0529801
AT4G26850	VTC2	GDP-L-galactose phosphorylase 1 [Source:UniProtKB/Swiss-Prot;Acc:Q8RWE8]	-	0	0	1	7870	6.26337e-06	4.1009	0.0529801
AT4G26760	MAP65-2	MAP65-2 [Source:UniProtKB/TrEMBL;Acc:A0A178V4W3]	-	1	0	0	9215	6.26337e-06	4.1009	0.0529801
AT1G06123	No name	No description	-	0	0	47	7829	8.48318e-06	1.89033	0.304636
AT1G28100	No name	unknown protein; Has 64 Blast hits to 64 proteins in 27 species: Archae - 0; Bacteria - 14; Metazoa - 0; Fungi - 6; Plants - 42; Viruses - 0; Other Eukaryotes - 2 (source: NCBI BLink). [Source:TAIR;Acc:AT1G28100]	+	38	0	0	8276	8.48318e-06	1.89033	0.304636
AT1G28110	SCPL45	Serine carboxypeptidase-like 45 [Source:UniProtKB/Swiss-Prot;Acc:Q93Y09]	-	0	0	7	8900	8.48318e-06	1.89033	0.304636
AT2G44581	No name	RING/U-box domain-containing protein [Source:UniProtKB/TrEMBL;Acc:B3H6J7]	-	0	0	1	8947	9.4061e-06	2.90474	0.0728477

## Sheet: primordia a
Genes within 10 kb of SNPs significantly associated to regenerated shoot primordium numbers after 15 days under protocol a (Pvalue <= 1e-05, SNPs per peak > 0, beta >= 0.0, MAF >= 0.05).
ID	name	description	strand	#upstreamSNPs	#genebodySNPs	#downstreamSNPs	distance(bp)	minPvalue	absBeta	MAF
AT3G30770	No name	Eukaryotic aspartyl protease family protein [Source:UniProtKB/TrEMBL;Acc:F4J7U9]	+	1	0	0	9457	1.29364e-09	0.778469	0.0615385
AT3G44110	ATJ3	DnaJ protein homolog atj3 [Source:UniProtKB/TrEMBL;Acc:Q0WW92]	-	6	0	0	71	3.62022e-09	0.758588	0.0615385
AT3G06745	No name	No description	-	0	0	6	598	3.62022e-09	0.758588	0.0615385
AT3G44115	No name	ECA1 gametogenesis family protein (DUF784) [Source:UniProtKB/TrEMBL;Acc:Q3EAQ3]	+	6	0	0	3590	3.62022e-09	0.758588	0.0615385
AT3G44100	No name	At3g44100 [Source:UniProtKB/TrEMBL;Acc:Q9LXQ2]	-	6	0	0	3793	3.62022e-09	0.758588	0.0615385
AT3G44120	No name	F-box/kelch-repeat protein At3g44120 [Source:UniProtKB/Swiss-Prot;Acc:Q9LXQ1]	-	0	0	6	7071	3.62022e-09	0.758588	0.0615385
AT2G13350	No name	At2g13350 [Source:UniProtKB/TrEMBL;Acc:Q9SI42]	-	0	1	19	4056	1.2202e-07	0.790435	0.0538462
AT2G13360	AGT1	Serine--glyoxylate aminotransferase [Source:UniProtKB/Swiss-Prot;Acc:Q56YA5]	-	0	0	20	6576	1.2202e-07	0.790435	0.0538462
AT2G13370	CHR5	Protein CHROMATIN REMODELING 5 [Source:UniProtKB/Swiss-Prot;Acc:F4IV99]	-	0	0	3	7797	1.2202e-07	0.790435	0.0538462
AT2G13295	No name	Protease inhibitor/seed storage/LTP family protein [Source:UniProtKB/TrEMBL;Acc:F4IUC5]	-	4	0	1	8174	1.2202e-07	0.790435	0.0538462
AT2G13275	No name	No description	-	1	1	0	8816	1.2202e-07	0.790435	0.0538462
AT2G05875	No name	No description	+	0	1	1	8856	1.2202e-07	0.790435	0.0538462
AT2G13290	No name	Beta-1,4-N-acetylglucosaminyltransferase-like protein [Source:UniProtKB/TrEMBL;Acc:Q9SKF0]	+	1	0	4	8977	1.2202e-07	0.790435	0.0538462
AT2G41390	No name	Pollen Ole e 1 allergen and extensin family protein [Source:UniProtKB/TrEMBL;Acc:F4IK06]	+	4	0	0	1712	2.46317e-07	0.428354	0.184615
AT2G41380	No name	At2g41380 [Source:UniProtKB/TrEMBL;Acc:Q9ZVC3]	+	1	0	3	2473	2.46317e-07	0.428354	0.184615
AT2G41400	No name	At2g41400 [Source:UniProtKB/TrEMBL;Acc:Q6DBF8]	+	4	0	0	3789	2.46317e-07	0.428354	0.184615
AT2G09260	No name	No description	-	0	0	4	4691	2.46317e-07	0.428354	0.184615
AT2G09265	No name	No description	+	4	0	0	5230	2.46317e-07	0.428354	0.184615
AT2G41410	CML35	Probable calcium-binding protein CML35 [Source:UniProtKB/Swiss-Prot;Acc:P30188]	-	0	0	4	6060	2.46317e-07	0.428354	0.184615
AT2G09270	No name	No description	+	1	0	0	8194	2.46317e-07	0.428354	0.184615
AT2G41415	ESFL4	EMBRYO SURROUNDING FACTOR 1-like protein 4 [Source:UniProtKB/Swiss-Prot;Acc:Q1G3R6]	-	0	0	1	8653	2.46317e-07	0.428354	0.184615
AT2G41417	No name	No description	+	1	0	0	8844	2.46317e-07	0.428354	0.184615
AT1G58200	MSL3	Mechanosensitive ion channel protein 3, chloroplastic [Source:UniProtKB/Swiss-Prot;Acc:Q8L7W1]	-	0	6	0	0	4.48353e-07	0.649605	0.0615385
AT1G58190	AtRLP9	Receptor like protein 9 [Source:UniProtKB/TrEMBL;Acc:F4I9S2]	+	0	0	6	257	4.48353e-07	0.649605	0.0615385
AT1G58210	EMB1674	Protein EMBRYO DEFECTIVE 1674 [Source:UniProtKB/Swiss-Prot;Acc:Q8RWD7]	+	6	0	0	5160	4.48353e-07	0.649605	0.0615385
AT1G58215	NET2A	Protein NETWORKED 2A [Source:UniProtKB/Swiss-Prot;Acc:P0DMS1]	+	6	0	0	6550	4.48353e-07	0.649605	0.0615385
AT1G58180	BCA6	Beta carbonic anhydrase 6, mitochondrial [Source:UniProtKB/Swiss-Prot;Acc:Q9C6F5]	-	3	0	0	8338	4.48353e-07	0.649605	0.0615385
AT1G58220	No name	At1g58220 [Source:UniProtKB/TrEMBL;Acc:Q8GZ96]	-	0	0	6	9866	4.48353e-07	0.649605	0.0615385
AT2G09255	No name	No description	-	3	0	0	8061	4.52842e-07	0.510139	0.107692
AT3G09925	No name	Pollen Ole e 1 allergen and extensin family protein [Source:UniProtKB/TrEMBL;Acc:F4J2H2]	-	0	4	5	0	5.67358e-07	0.738965	0.0538462
AT3G09922	IPS1	induced by phosphate starvation1 [Source:TAIR;Acc:AT3G09922]	+	2	2	5	137	5.67358e-07	0.738965	0.0538462
AT3G09930	No name	GDSL esterase/lipase At3g09930 [Source:UniProtKB/Swiss-Prot;Acc:Q9SF94]	+	9	0	0	1569	5.67358e-07	0.738965	0.0538462
AT3G09940	MDAR3	Monodehydroascorbate reductase 3 [Source:UniProtKB/Swiss-Prot;Acc:Q9SR59]	-	0	0	9	4707	5.67358e-07	0.738965	0.0538462
AT3G09920	PIP5K9	Phosphatidylinositol 4-phosphate 5-kinase 9 [Source:UniProtKB/Swiss-Prot;Acc:Q8L850]	-	9	0	0	6678	5.67358e-07	0.738965	0.0538462
AT3G09950	No name	At3g09950 [Source:UniProtKB/TrEMBL;Acc:Q9SR60]	-	0	0	9	8422	5.67358e-07	0.738965	0.0538462
AT2G14695	No name	No description	-	0	4	0	0	7.35782e-07	0.647808	0.0923077
AT2G14700	No name	Putative uncharacterized protein At2g14700 [Source:UniProtKB/TrEMBL;Acc:Q9ZVK9]	+	4	0	0	514	7.35782e-07	0.647808	0.0923077
AT2G14692	No name	unknown protein; Has 30201 Blast hits to 17322 proteins in 780 species: Archae - 12; Bacteria - 1396; Metazoa - 17338; Fungi - 3422; Plants - 5037; Viruses - 0; Other Eukaryotes - 2996 (source: NCBI BLink). [Source:TAIR;Acc:AT2G14692]	+	0	0	4	4069	7.35782e-07	0.647808	0.0923077
AT2G14690	No name	1,4-beta-xylan endohydrolase [Source:UniProtKB/TrEMBL;Acc:Q680B7]	-	4	0	0	5896	7.35782e-07	0.647808	0.0923077
AT2G14710	No name	F-box protein At2g14710 [Source:UniProtKB/Swiss-Prot;Acc:O80980]	+	4	0	0	6727	7.35782e-07	0.647808	0.0923077
AT2G14680	MEE13	Myosin heavy chain-related protein [Source:UniProtKB/TrEMBL;Acc:F4IGF6]	+	0	0	4	8011	7.35782e-07	0.647808	0.0923077
AT2G14720	VSR4	Vacuolar-sorting receptor 4 [Source:UniProtKB/Swiss-Prot;Acc:Q56ZQ3]	-	0	0	4	8536	7.35782e-07	0.647808	0.0923077
AT3G32190	No name	Myosin heavy chain-like protein [Source:UniProtKB/TrEMBL;Acc:F4JA81]	-	1	0	0	608	7.4203e-07	0.545922	0.107692
AT3G32180	No name	unknown protein; BEST Arabidopsis thaliana protein match is: unknown protein (TAIR:AT3G32160.1); Has 37 Blast hits to 25 proteins in 2 species: Archae - 0; Bacteria - 0; Metazoa - 0; Fungi - 0; Plants - 37; Viruses - 0; Other Eukaryotes - 0 (source: /.../BLink). [Source:TAIR;Acc:AT3G32180]	-	1	0	0	2378	7.4203e-07	0.545922	0.107692
AT3G32200	No name	Myosin heavy chain-like protein [Source:UniProtKB/TrEMBL;Acc:Q3EAT4]	-	0	0	1	5915	7.4203e-07	0.545922	0.107692
AT5G60470	No name	C2H2 and C2HC zinc fingers superfamily protein [Source:TAIR;Acc:AT5G60470]	+	0	1	0	0	9.44058e-07	0.692581	0.0692308
AT5G60480	ZHD12	Zinc-finger homeodomain protein 12 [Source:UniProtKB/Swiss-Prot;Acc:Q9FKJ9]	+	1	0	0	843	9.44058e-07	0.692581	0.0692308
AT5G60490	FLA12	Fasciclin-like arabinogalactan protein 12 [Source:UniProtKB/Swiss-Prot;Acc:Q8LEE9]	-	0	0	1	2929	9.44058e-07	0.692581	0.0692308
AT5G60460	No name	Protein transport protein SEC61 subunit beta [Source:UniProtKB/TrEMBL;Acc:Q9FKK1]	-	1	0	0	4286	9.44058e-07	0.692581	0.0692308
AT5G60500	No name	Dehydrodolichyl diphosphate synthase 7 [Source:UniProtKB/Swiss-Prot;Acc:Q8LED0]	+	1	0	0	6229	9.44058e-07	0.692581	0.0692308
AT5G60510	No name	Dehydrodolichyl diphosphate synthase 8 [Source:UniProtKB/Swiss-Prot;Acc:Q8LAR7]	+	1	0	0	7810	9.44058e-07	0.692581	0.0692308
AT5G60520	No name	At5g60520 [Source:UniProtKB/TrEMBL;Acc:Q9FKJ5]	-	0	0	1	9142	9.44058e-07	0.692581	0.0692308
AT5G60450	ARF4	Auxin response factor 4 [Source:UniProtKB/Swiss-Prot;Acc:Q9ZTX9]	-	1	0	0	9743	9.44058e-07	0.692581	0.0692308
AT4G16045	No name	Meprin and TRAF homology domain-containing protein [Source:UniProtKB/TrEMBL;Acc:F4JKZ7]	+	0	1	0	0	9.64549e-07	0.700558	0.0538462
AT4G16050	No name	Aminotransferase-like, plant mobile domain family protein [Source:UniProtKB/TrEMBL;Acc:Q8RXC3]	+	1	0	0	1729	9.64549e-07	0.700558	0.0538462
AT4G16040	No name	unknown protein; Has 2 Blast hits to 2 proteins in 1 species: Archae - 0; Bacteria - 0; Metazoa - 0; Fungi - 0; Plants - 2; Viruses - 0; Other Eukaryotes - 0 (source: NCBI BLink). [Source:TAIR;Acc:AT4G16040]	-	1	0	0	3027	9.64549e-07	0.700558	0.0538462
AT4G16060	No name	unknown protein; FUNCTIONS IN: molecular_function unknown; INVOLVED IN: biological_process unknown; LOCATED IN: chloroplast, chloroplast stroma; EXPRESSED IN: 22 plant structures; EXPRESSED DURING: 13 growth stages; Has 42 Blast hits to 42 proteins /.../species: Archae - 0; Bacteria - 2; Metazoa - 0; Fungi - 0; Plants - 33; Viruses - 0; Other Eukaryotes - 7 (source: NCBI BLink). [Source:TAIR;Acc:…	+	1	0	0	3905	9.64549e-07	0.700558	0.0538462
AT4G06370	No name	No description	-	1	0	0	4724	9.64549e-07	0.700558	0.0538462
AT4G06365	No name	No description	+	0	0	1	4724	9.64549e-07	0.700558	0.0538462
AT4G16030	No name	Probable ribosomal protein [Source:UniProtKB/TrEMBL;Acc:Q680Q9]	+	0	0	1	5769	9.64549e-07	0.700558	0.0538462
AT4G16070	No name	Mono-/di-acylglycerol lipase, N-terminal;Lipase, class 3 [Source:TAIR;Acc:AT4G16070]	-	1	0	1	6037	9.64549e-07	0.700558	0.0538462
AT4G16024	No name	unknown protein; FUNCTIONS IN: molecular_function unknown; INVOLVED IN: biological_process unknown; LOCATED IN: cellular_component unknown; BEST Arabidopsis thaliana protein match is: unknown protein (TAIR:AT4G15990.1); Has 30201 Blast hits to 17322 /.../ins in 780 species: Archae - 12; Bacteria - 1396; Metazoa - 17338; Fungi - 3422; Plants - 5037; Viruses - 0; Other Eukaryotes - 2996 (source: NC…	-	1	0	0	9251	9.64549e-07	0.700558	0.0538462
AT2G41490	GPT	GPT [Source:UniProtKB/TrEMBL;Acc:O22211]	+	2	0	0	1079	1.07217e-06	0.712083	0.0538462
AT2G41480	PER25	Peroxidase 25 [Source:UniProtKB/Swiss-Prot;Acc:O80822]	-	2	0	0	1767	1.07217e-06	0.712083	0.0538462
AT2G41500	LIS	LIS [Source:UniProtKB/TrEMBL;Acc:A0A178VMW2]	-	0	0	2	3637	1.07217e-06	0.712083	0.0538462
AT2G41475	ATS3A	Embryo-specific protein ATS3A [Source:UniProtKB/Swiss-Prot;Acc:Q681K2]	-	2	0	0	3927	1.07217e-06	0.712083	0.0538462
AT2G41473	No name	F-box family protein [Source:UniProtKB/TrEMBL;Acc:F4IKW4]	-	2	0	0	5764	1.07217e-06	0.712083	0.0538462
AT2G41470	No name	unknown protein; FUNCTIONS IN: molecular_function unknown; INVOLVED IN: biological_process unknown; LOCATED IN: vacuole; BEST Arabidopsis thaliana protein match is: unknown protein (TAIR:AT2G41440.1); Has 1066 Blast hits to 825 proteins in 144 speci /.../chae - 7; Bacteria - 46; Metazoa - 465; Fungi - 36; Plants - 67; Viruses - 4; Other Eukaryotes - 441 (source: NCBI BLink). [Source:TAIR;Acc:AT2G…	-	2	0	0	6743	1.07217e-06	0.712083	0.0538462
AT1G58223	No name	No description	+	5	0	0	6692	1.41199e-06	0.544153	0.0923077
AT2G17950	WUS	Protein WUSCHEL [Source:UniProtKB/Swiss-Prot;Acc:Q9SB92]	-	4	1	2	322	1.45294e-06	0.348182	0.407692
AT2G17960	No name	Putative uncharacterized protein At2g17960 [Source:UniProtKB/TrEMBL;Acc:Q9SL50]	-	0	3	4	3831	1.45294e-06	0.348182	0.407692
AT2G17940	No name	WEB family protein At2g17940 [Source:UniProtKB/Swiss-Prot;Acc:O48822]	+	0	0	7	4589	1.45294e-06	0.348182	0.407692
AT2G17930	No name	Phosphatidylinositol 3-and 4-kinase family protein with FAT domain [Source:UniProtKB/TrEMBL;Acc:F4IPJ1]	-	7	0	0	5944	1.45294e-06	0.348182	0.407692
AT5G41510	No name	Putative F-box protein At5g41510 [Source:UniProtKB/Swiss-Prot;Acc:Q9FFS9]	+	1	1	0	0	1.94301e-06	0.70796	0.0538462
AT5G41520	RPS10B	40S ribosomal protein S10-2 [Source:UniProtKB/Swiss-Prot;Acc:Q9FFS8]	-	0	0	2	1345	1.94301e-06	0.70796	0.0538462
AT5G41500	No name	Putative F-box protein At5g41500 [Source:UniProtKB/Swiss-Prot;Acc:Q9FFT0]	+	0	1	1	2462	1.94301e-06	0.70796	0.0538462
AT5G41530	No name	Putative uncharacterized protein [Source:UniProtKB/TrEMBL;Acc:Q9FFS7]	+	2	0	0	3984	1.94301e-06	0.70796	0.0538462
AT5G41540	No name	Disease resistance protein-like [Source:UniProtKB/TrEMBL;Acc:Q9FFS6]	-	0	0	2	4983	1.94301e-06	0.70796	0.0538462
AT5G41490	No name	F-box protein At5g41490 [Source:UniProtKB/Swiss-Prot;Acc:Q9FH73]	+	2	0	2	6067	1.94301e-06	0.70796	0.0538462
AT5G41480	DHFS	Dihydrofolate synthetase [Source:UniProtKB/Swiss-Prot;Acc:F4JYE9]	+	2	0	2	8993	1.94301e-06	0.70796	0.0538462
AT5G41470	No name	Nuclear transport factor 2 (NTF2) family protein [Source:UniProtKB/TrEMBL;Acc:F4JYE8]	+	2	0	1	9198	1.94301e-06	0.70796	0.0538462
AT5G41550	No name	Disease resistance protein-like [Source:UniProtKB/TrEMBL;Acc:Q9FFS5]	-	0	0	1	9556	1.94301e-06	0.70796	0.0538462
AT4G16100	No name	At4g16100 [Source:UniProtKB/TrEMBL;Acc:Q940I8]	+	0	0	1	1962	2.31062e-06	0.436496	0.161538
AT4G16110	ARR2	response regulator 2 [Source:TAIR;Acc:AT4G16110]	+	1	0	0	2564	2.31062e-06	0.436496	0.161538
AT4G16095	No name	Disease resistance-related protein [Source:UniProtKB/TrEMBL;Acc:F4JL04]	+	0	0	1	4884	2.31062e-06	0.436496	0.161538
AT4G06380	No name	No description	+	0	0	1	5614	2.31062e-06	0.436496	0.161538
AT4G16120	COBL7	COBRA-like protein 7 [Source:UniProtKB/Swiss-Prot;Acc:Q8GZ17]	-	0	0	1	6087	2.31062e-06	0.436496	0.161538
AT4G16090	No name	unknown protein; FUNCTIONS IN: molecular_function unknown; INVOLVED IN: biological_process unknown; LOCATED IN: mitochondrion; BEST Arabidopsis thaliana protein match is: unknown protein (TAIR:AT2G45930.1); Has 76 Blast hits to 76 proteins in 2 spec /.../rchae - 0; Bacteria - 0; Metazoa - 0; Fungi - 0; Plants - 76; Viruses - 0; Other Eukaryotes - 0 (source: NCBI BLink). [Source:TAIR;Acc:AT4G16090]	+	0	0	1	6156	2.31062e-06	0.436496	0.161538
AT4G16080	No name	Protein of unknown function (DUF295) [Source:TAIR;Acc:AT4G16080]	-	1	0	0	7234	2.31062e-06	0.436496	0.161538
AT1G62960	ACS10	Probable aminotransferase ACS10 [Source:UniProtKB/Swiss-Prot;Acc:Q9LQ10]	-	2	0	0	927	2.37058e-06	0.551234	0.0923077
AT1G62970	No name	Chaperone DnaJ-domain containing protein [Source:UniProtKB/TrEMBL;Acc:Q0WQM3]	+	2	0	0	1903	2.37058e-06	0.551234	0.0923077
AT1G62950	No name	F16P17.10 protein [Source:UniProtKB/TrEMBL;Acc:Q9LQ11]	+	0	0	2	3120	2.37058e-06	0.551234	0.0923077
AT1G08583	No name	No description	-	2	0	0	6291	2.37058e-06	0.551234	0.0923077
AT1G62975	BHLH125	Transcription factor bHLH125 [Source:UniProtKB/Swiss-Prot;Acc:Q9LQ08]	+	2	0	0	7372	2.37058e-06	0.551234	0.0923077
AT1G62940	4CLL1	4-coumarate--CoA ligase-like 1 [Source:UniProtKB/Swiss-Prot;Acc:Q9LQ12]	+	0	0	2	8559	2.37058e-06	0.551234	0.0923077
AT2G07240	No name	Cysteine-type peptidase [Source:UniProtKB/TrEMBL;Acc:F4IK98]	-	1	0	0	4690	2.70574e-06	0.595267	0.0692308
AT2G07280	No name	unknown protein; Has 19 Blast hits to 19 proteins in 3 species: Archae - 0; Bacteria - 2; Metazoa - 0; Fungi - 0; Plants - 17; Viruses - 0; Other Eukaryotes - 0 (source: NCBI BLink). [Source:TAIR;Acc:AT2G07280]	+	1	0	0	9374	2.70574e-06	0.595267	0.0692308
AT1G60800	NIK3	Protein NSP-INTERACTING KINASE 3 [Source:UniProtKB/Swiss-Prot;Acc:Q93ZS4]	-	0	1	0	0	3.12792e-06	0.58723	0.0615385
AT1G60810	ACLA-2	ATP-citrate synthase alpha chain protein 2 [Source:UniProtKB/Swiss-Prot;Acc:O22718]	-	0	0	1	2477	3.12792e-06	0.58723	0.0615385
AT1G60790	TBL2	Protein trichome birefringence-like 2 [Source:UniProtKB/Swiss-Prot;Acc:Q8VYR3]	-	1	0	0	3627	3.12792e-06	0.58723	0.0615385
AT1G60787	No name	No description	-	1	0	0	6068	3.12792e-06	0.58723	0.0615385
AT1G60815	RALFL7	Protein RALF-like 7 [Source:UniProtKB/Swiss-Prot;Acc:A8MRD4]	+	1	0	0	6679	3.12792e-06	0.58723	0.0615385
AT1G60830	No name	RNA recognition motif-containing protein [Source:UniProtKB/TrEMBL;Acc:Q9C6C1]	-	0	0	1	8953	3.12792e-06	0.58723	0.0615385
AT2G17970	No name	2-oxoglutarate (2OG) and Fe(II)-dependent oxygenase-like protein [Source:UniProtKB/TrEMBL;Acc:Q9SL49]	-	0	0	5	6342	3.50842e-06	0.43534	0.161538
AT2G17972	No name	Expressed protein [Source:UniProtKB/TrEMBL;Acc:Q8S8K0]	+	4	0	0	9109	3.50842e-06	0.43534	0.161538
AT2G07015	No name	No description	-	0	0	4	9120	3.50842e-06	0.43534	0.161538
AT2G17975	No name	At2g17975 [Source:UniProtKB/TrEMBL;Acc:Q8S8K1]	-	0	0	4	9598	3.50842e-06	0.43534	0.161538
AT3G06735	No name	No description	+	0	0	2	6641	3.66891e-06	0.55309	0.0769231
AT4G37890	EDA40	Zinc finger (C3HC4-type RING finger) family protein [Source:UniProtKB/TrEMBL;Acc:F4JSV3]	-	0	1	0	0	4.1758e-06	0.525388	0.1
AT4G37895	No name	other RNA [Source:TAIR;Acc:AT4G37895]	+	1	0	0	30	4.1758e-06	0.525388	0.1
AT4G37880	No name	At4g37880 [Source:UniProtKB/TrEMBL;Acc:Q9T075]	+	0	0	1	1855	4.1758e-06	0.525388	0.1
AT4G09675	No name	No description	-	0	0	1	2816	4.1758e-06	0.525388	0.1
AT4G37870	PCKA	Phosphoenolpyruvate carboxykinase (ATP)-like protein [Source:UniProtKB/TrEMBL;Acc:Q0WWL8]	-	1	0	0	6809	4.1758e-06	0.525388	0.1
AT4G37900	GRDP2	Glycine-rich domain-containing protein 2 [Source:UniProtKB/Swiss-Prot;Acc:Q9SZJ2]	-	0	0	1	7967	4.1758e-06	0.525388	0.1
AT2G41445	No name	unknown protein; FUNCTIONS IN: molecular_function unknown; INVOLVED IN: biological_process unknown; LOCATED IN: cellular_component unknown; BEST Arabidopsis thaliana protein match is: unknown protein (TAIR:AT2G41470.1); Has 30201 Blast hits to 17322 /.../ins in 780 species: Archae - 12; Bacteria - 1396; Metazoa - 17338; Fungi - 3422; Plants - 5037; Viruses - 0; Other Eukaryotes - 2996 (source: NC…	+	0	1	1	234	4.23094e-06	0.629493	0.0615385
AT2G41450	No name	N-acetyltransferase [Source:UniProtKB/TrEMBL;Acc:B3H6L5]	+	2	0	0	306	4.23094e-06	0.629493	0.0615385
AT2G41440	No name	unknown protein; BEST Arabidopsis thaliana protein match is: unknown protein (TAIR:AT2G41470.1); Has 30201 Blast hits to 17322 proteins in 780 species: Archae - 12; Bacteria - 1396; Metazoa - 17338; Fungi - 3422; Plants - 5037; Viruses - 0; Other Eu /.../es - 2996 (source: NCBI BLink). [Source:TAIR;Acc:AT2G41440]	+	0	0	2	3447	4.23094e-06	0.629493	0.0615385
AT2G41451	No name	Glycosyltransferase-like At2g41451 [Source:UniProtKB/Swiss-Prot;Acc:B3H5R0]	+	2	0	0	5026	4.23094e-06	0.629493	0.0615385
AT2G41430	ERD15	LSR1 [Source:UniProtKB/TrEMBL;Acc:A0A178VWR6]	+	0	0	2	7299	4.23094e-06	0.629493	0.0615385
AT2G41460	ARP	DNA-(apurinic or apyrimidinic site) lyase, chloroplastic [Source:UniProtKB/Swiss-Prot;Acc:P45951]	+	2	0	0	7628	4.23094e-06	0.629493	0.0615385
AT2G09280	No name	No description	-	0	0	2	7640	4.23094e-06	0.629493	0.0615385
AT2G41420	No name	Cysteine-rich and transmembrane domain-containing protein A [Source:UniProtKB/Swiss-Prot;Acc:Q8S8M0]	-	2	0	0	9641	4.23094e-06	0.629493	0.0615385
AT3G30820	No name	Retrotransposon ORF-1 protein [Source:UniProtKB/TrEMBL;Acc:F4J7V3]	+	0	1	0	0	4.89756e-06	0.561819	0.0769231
AT5G18065	No name	unknown protein; BEST Arabidopsis thaliana protein match is: unknown protein (TAIR:AT4G29760.1); Has 30201 Blast hits to 17322 proteins in 780 species: Archae - 12; Bacteria - 1396; Metazoa - 17338; Fungi - 3422; Plants - 5037; Viruses - 0; Other Eu /.../es - 2996 (source: NCBI BLink). [Source:TAIR;Acc:AT5G18065]	+	1	0	0	365	5.2615e-06	0.669539	0.0769231
AT5G18060	SAUR23	SAUR23 [Source:UniProtKB/TrEMBL;Acc:A0A178UM65]	+	0	0	1	1591	5.2615e-06	0.669539	0.0769231
AT5G18070	DRT101	Phosphoacetylglucosamine mutase [Source:UniProtKB/Swiss-Prot;Acc:P57750]	+	1	0	0	2588	5.2615e-06	0.669539	0.0769231
AT5G18050	SAUR22	Auxin-responsive protein SAUR22 [Source:UniProtKB/Swiss-Prot;Acc:Q9FJF7]	-	1	0	0	3093	5.2615e-06	0.669539	0.0769231
AT5G18040	No name	Putative uncharacterized protein [Source:UniProtKB/TrEMBL;Acc:Q9FJF8]	+	0	0	1	3953	5.2615e-06	0.669539	0.0769231
AT5G18080	SAUR24	Auxin-responsive protein SAUR24 [Source:UniProtKB/Swiss-Prot;Acc:Q9FK62]	+	1	0	0	5502	5.2615e-06	0.669539	0.0769231
AT5G18037	No name	NAC (No Apical Meristem) domain transcriptional regulator superfamily protein [Source:UniProtKB/TrEMBL;Acc:B3H7D8]	-	1	0	0	6614	5.2615e-06	0.669539	0.0769231
AT5G18090	No name	B3 domain-containing protein At5g18090 [Source:UniProtKB/Swiss-Prot;Acc:Q9FK61]	+	1	0	0	7131	5.2615e-06	0.669539	0.0769231
AT5G18030	SAUR21	Auxin-responsive protein SAUR21 [Source:UniProtKB/Swiss-Prot;Acc:Q9FJF9]	+	0	0	1	8990	5.2615e-06	0.669539	0.0769231
AT5G18100	CSD3	Superoxide dismutase [Cu-Zn] 3 [Source:UniProtKB/Swiss-Prot;Acc:Q9FK60]	+	1	0	0	9006	5.2615e-06	0.669539	0.0769231
AT5G02875	No name	No description	-	0	0	1	9308	5.2615e-06	0.669539	0.0769231
AT4G31590	CSLC5	CSLC5 [Source:UniProtKB/TrEMBL;Acc:W8PV45]	-	1	0	0	746	5.41516e-06	0.407777	0.161538
AT4G31600	No name	Putative uncharacterized protein At4g31600; F28M20.210 [Source:UniProtKB/TrEMBL;Acc:Q94B65]	-	0	0	1	1133	5.41516e-06	0.407777	0.161538
AT4G31610	REM1	Transcriptional factor B3 family protein [Source:TAIR;Acc:AT4G31610]	+	1	0	0	3765	5.41516e-06	0.407777	0.161538
AT4G31580	RSZ22	Serine/arginine-rich splicing factor RSZ22 [Source:UniProtKB/Swiss-Prot;Acc:O81126]	+	0	0	1	4698	5.41516e-06	0.407777	0.161538
AT4G31615	REM2	B3 domain-containing protein REM2 [Source:UniProtKB/Swiss-Prot;Acc:Q3E9T2]	-	0	0	1	6292	5.41516e-06	0.407777	0.161538
AT4G31570	No name	CONTAINS InterPro DOMAIN/s: Prefoldin (InterPro:IPR009053); BEST Arabidopsis thaliana protein match is: unknown protein (TAIR:AT1G24460.1); Has 194354 Blast hits to 66887 proteins in 3244 species: Archae - 3688; Bacteria - 38556; Metazoa - 84828; Fu /.../17265; Plants - 10589; Viruses - 805; Other Eukaryotes - 38623 (source: NCBI BLink). [Source:TAIR;Acc:AT4G31570]	+	0	0	1	7253	5.41516e-06	0.407777	0.161538
AT4G31620	No name	Transcriptional factor B3 family protein [Source:UniProtKB/TrEMBL;Acc:G0XQD3]	-	0	0	1	8661	5.41516e-06	0.407777	0.161538
AT1G61630	ENT7	Equilibrative nucleotide transporter 7 [Source:UniProtKB/Swiss-Prot;Acc:Q944P0]	+	6	1	0	0	5.45596e-06	0.477174	0.107692
AT1G08417	No name	No description	-	4	1	2	1265	5.45596e-06	0.477174	0.107692
AT1G61640	No name	AarF domain-containing kinase [Source:UniProtKB/TrEMBL;Acc:Q8L6Y8]	-	0	0	7	1602	5.45596e-06	0.477174	0.107692
AT1G08413	No name	No description	-	7	0	0	2815	5.45596e-06	0.477174	0.107692
AT1G08403	No name	No description	+	0	0	7	2921	5.45596e-06	0.477174	0.107692
AT1G08397	No name	No description	-	7	0	0	3914	5.45596e-06	0.477174	0.107692
AT1G61620	No name	Nitric oxide synthase-interacting protein homolog [Source:UniProtKB/TrEMBL;Acc:Q9SY88]	+	0	0	7	5294	5.45596e-06	0.477174	0.107692
AT1G61610	No name	Serine/threonine-protein kinase [Source:UniProtKB/TrEMBL;Acc:A0A178W8X6]	+	0	0	7	7879	5.45596e-06	0.477174	0.107692
AT1G61660	BHLH112	Transcription factor bHLH112 [Source:UniProtKB/Swiss-Prot;Acc:Q94JL3]	-	0	0	4	8873	5.45596e-06	0.477174	0.107692
AT5G41460	No name	At5g41460 [Source:UniProtKB/TrEMBL;Acc:Q9FN55]	-	2	0	0	1360	5.50236e-06	0.614408	0.0692308
AT5G41450	No name	Putative uncharacterized protein [Source:UniProtKB/TrEMBL;Acc:Q9FN56]	-	2	0	0	4647	5.50236e-06	0.614408	0.0692308
AT5G41440	No name	Emb|CAB89405.1 [Source:UniProtKB/TrEMBL;Acc:Q9FN57]	-	2	0	0	6132	5.50236e-06	0.614408	0.0692308
AT5G41430	No name	Putative uncharacterized protein [Source:UniProtKB/TrEMBL;Acc:Q9FN58]	-	2	0	0	7137	5.50236e-06	0.614408	0.0692308
AT5G41420	No name	unknown protein; Has 30201 Blast hits to 17322 proteins in 780 species: Archae - 12; Bacteria - 1396; Metazoa - 17338; Fungi - 3422; Plants - 5037; Viruses - 0; Other Eukaryotes - 2996 (source: NCBI BLink). [Source:TAIR;Acc:AT5G41420]	-	2	0	0	8378	5.50236e-06	0.614408	0.0692308
AT5G41410	BEL1	Homeobox protein BEL1 homolog [Source:UniProtKB/Swiss-Prot;Acc:Q38897]	+	0	0	2	9664	5.50236e-06	0.614408	0.0692308
AT4G02290	AtGH9B13	Endoglucanase 17 [Source:UniProtKB/Swiss-Prot;Acc:O81416]	-	1	0	0	111	6.12079e-06	0.553293	0.0692308
AT4G04085	No name	No description	+	1	0	0	2846	6.12079e-06	0.553293	0.0692308
AT4G02300	PME39	Probable pectinesterase/pectinesterase inhibitor 39 [Source:UniProtKB/Swiss-Prot;Acc:O81415]	-	0	0	1	3884	6.12079e-06	0.553293	0.0692308
AT4G02280	SUS3	Sucrose synthase [Source:UniProtKB/TrEMBL;Acc:W8Q6L8]	+	0	0	1	6425	6.12079e-06	0.553293	0.0692308
AT4G02310	No name	Putative F-box/kelch-repeat protein At4g02310 [Source:UniProtKB/Swiss-Prot;Acc:O81414]	-	0	0	1	9263	6.12079e-06	0.553293	0.0692308
AT3G44180	No name	Putative uncharacterized protein F26G5_130 [Source:UniProtKB/TrEMBL;Acc:Q9LXP5]	+	2	0	0	646	6.75642e-06	0.584685	0.0615385
AT3G44190	No name	At3g44190 [Source:UniProtKB/TrEMBL;Acc:Q9LXP4]	-	0	0	2	1565	6.75642e-06	0.584685	0.0615385
AT3G44170	No name	Plant self-incompatibility protein S1 family protein [Source:UniProtKB/TrEMBL;Acc:Q9LXP6]	+	0	0	2	4891	6.75642e-06	0.584685	0.0615385
AT3G44200	NEK5	Serine/threonine-protein kinase Nek5 [Source:UniProtKB/Swiss-Prot;Acc:Q0WPH8]	+	2	0	0	6199	6.75642e-06	0.584685	0.0615385
AT3G44160	No name	At3g44160 [Source:UniProtKB/TrEMBL;Acc:Q5PP51]	-	2	0	0	8160	6.75642e-06	0.584685	0.0615385
AT3G51990	No name	Serine/threonine-protein kinase-like protein At3g51990 [Source:UniProtKB/Swiss-Prot;Acc:Q9SV05]	+	0	0	1	696	6.77997e-06	0.641594	0.0538462
AT3G51980	No name	ARM repeat superfamily protein [Source:UniProtKB/TrEMBL;Acc:Q9SV06]	-	1	0	0	2532	6.77997e-06	0.641594	0.0538462
AT3G52000	SCPL36	Serine carboxypeptidase-like 36 [Source:UniProtKB/Swiss-Prot;Acc:Q9SV04]	+	1	0	0	2925	6.77997e-06	0.641594	0.0538462
AT3G51970	ASAT1	Acyl-CoA--sterol O-acyltransferase 1 [Source:UniProtKB/Swiss-Prot;Acc:Q9SV07]	+	0	0	1	4502	6.77997e-06	0.641594	0.0538462
AT3G08215	No name	No description	-	1	0	0	5156	6.77997e-06	0.641594	0.0538462
AT3G51960	ATBZIP24	BZIP24 [Source:UniProtKB/TrEMBL;Acc:F4J5N9]	-	1	0	0	5874	6.77997e-06	0.641594	0.0538462
AT3G52010	SCPL37	Scpl37 [Source:UniProtKB/TrEMBL;Acc:A0A178VEH9]	+	1	0	0	6098	6.77997e-06	0.641594	0.0538462
AT3G51950	No name	Zinc finger (CCCH-type) family protein / RNA recognition motif (RRM)-containing protein [Source:UniProtKB/TrEMBL;Acc:A0A1I9LPV9]	-	1	0	0	8691	6.77997e-06	0.641594	0.0538462
AT3G52020	SCPL39	Serine carboxypeptidase-like 39 [Source:UniProtKB/Swiss-Prot;Acc:Q9SV02]	+	1	0	0	9224	6.77997e-06	0.641594	0.0538462
AT1G33950	IAN7	Immune-associated nucleotide-binding protein 7 [Source:UniProtKB/Swiss-Prot;Acc:Q9C8V2]	-	18	6	0	610	6.90765e-06	0.669256	0.0538462
AT1G33960	AIG1	P-loop containing nucleoside triphosphate hydrolases superfamily protein [Source:TAIR;Acc:AT1G33960]	+	24	0	0	5118	6.90765e-06	0.669256	0.0538462
AT1G33940	No name	Putative uncharacterized protein T3M13.4 [Source:UniProtKB/TrEMBL;Acc:Q9C8V1]	-	23	0	0	8234	6.90765e-06	0.669256	0.0538462
AT1G33970	IAN9	Immune-associated nucleotide-binding protein 9 [Source:UniProtKB/Swiss-Prot;Acc:F4HT21]	-	0	0	24	8284	6.90765e-06	0.669256	0.0538462
AT1G33945	No name	No description	+	0	0	23	8550	6.90765e-06	0.669256	0.0538462
AT1G33980	ATUPF3	Smg-4/UPF3 family protein [Source:TAIR;Acc:AT1G33980]	+	5	0	0	9890	6.90765e-06	0.669256	0.0538462
AT3G23130	SUP	Putative uncharacterized protein At3g23130 [Source:UniProtKB/TrEMBL;Acc:C0SVC6]	+	0	0	1	828	6.9844e-06	0.662071	0.0538462
AT3G23140	URO	At3g23140 [Source:UniProtKB/TrEMBL;Acc:Q9LTD6]	+	1	0	0	6318	6.9844e-06	0.662071	0.0538462
AT3G23145	No name	ATP binding / aminoacyl-tRNA ligase/ nucleotide binding protein [Source:UniProtKB/TrEMBL;Acc:F4J2W0]	+	1	0	0	7937	6.9844e-06	0.662071	0.0538462
AT3G23125	MIR173	MIR173; miRNA [Source:TAIR;Acc:AT3G23125]	+	0	0	1	7946	6.9844e-06	0.662071	0.0538462
AT3G23122	No name	No description	+	0	0	1	9612	6.9844e-06	0.662071	0.0538462
AT3G23123	No name	Transmembrane protein [Source:UniProtKB/TrEMBL;Acc:A0A1I9LM80]	-	1	0	0	9641	6.9844e-06	0.662071	0.0538462
AT2G07440	No name	Putative two-component response regulator protein [Source:UniProtKB/TrEMBL;Acc:Q9ZQJ8]	-	0	0	2	3558	7.0506e-06	0.508431	0.0923077
AT4G15120	No name	Putative uncharacterized protein AT4g15120 [Source:UniProtKB/TrEMBL;Acc:O23366]	+	1	0	0	131	7.1426e-06	0.587664	0.0692308
AT4G15110	CYP97B3	CYP97B3 [Source:UniProtKB/TrEMBL;Acc:A0A178V2Z2]	-	1	0	0	1258	7.1426e-06	0.587664	0.0692308
AT4G06290	No name	No description	+	1	0	0	1701	7.1426e-06	0.587664	0.0692308
AT4G15130	ATCCT2	phosphorylcholine cytidylyltransferase2 [Source:TAIR;Acc:AT4G15130]	+	1	0	0	3289	7.1426e-06	0.587664	0.0692308
AT4G15100	SCPL30	Putative serine carboxypeptidase-like 30 [Source:UniProtKB/Swiss-Prot;Acc:O23364]	+	0	0	1	4756	7.1426e-06	0.587664	0.0692308
AT4G15140	No name	AT4g15140/dl3615c [Source:UniProtKB/TrEMBL;Acc:Q94JV9]	-	0	0	1	5047	7.1426e-06	0.587664	0.0692308
AT4G15150	No name	Glycine-rich protein [Source:UniProtKB/TrEMBL;Acc:O23369]	-	0	0	1	7122	7.1426e-06	0.587664	0.0692308
AT2G12905	No name	unknown protein; Has 30201 Blast hits to 17322 proteins in 780 species: Archae - 12; Bacteria - 1396; Metazoa - 17338; Fungi - 3422; Plants - 5037; Viruses - 0; Other Eukaryotes - 2996 (source: NCBI BLink). [Source:TAIR;Acc:AT2G12905]	+	0	0	1	3722	7.52126e-06	0.689394	0.1
AT2G12900	No name	BZIP transcription factor family protein [Source:UniProtKB/TrEMBL;Acc:Q9SKG1]	+	0	0	1	4824	7.52126e-06	0.689394	0.1
AT2G12880	No name	CCHC-type zinc knuckle protein [Source:UniProtKB/TrEMBL;Acc:Q9SKG2]	+	0	0	1	8422	7.52126e-06	0.689394	0.1
AT2G12875	No name	unknown protein; Has 30201 Blast hits to 17322 proteins in 780 species: Archae - 12; Bacteria - 1396; Metazoa - 17338; Fungi - 3422; Plants - 5037; Viruses - 0; Other Eukaryotes - 2996 (source: NCBI BLink). [Source:TAIR;Acc:AT2G12875]	-	1	0	0	8834	7.52126e-06	0.689394	0.1
AT4G08630	No name	unknown protein; BEST Arabidopsis thaliana protein match is: unknown protein (TAIR:AT3G48860.2); Has 1487 Blast hits to 747 proteins in 184 species: Archae - 0; Bacteria - 56; Metazoa - 305; Fungi - 197; Plants - 180; Viruses - 3; Other Eukaryotes - /.../source: NCBI BLink). [Source:TAIR;Acc:AT4G08630]	-	0	1	0	0	7.56173e-06	0.554581	0.1
AT4G08640	No name	ATP binding protein [Source:UniProtKB/TrEMBL;Acc:F4JIB7]	+	1	0	0	2411	7.56173e-06	0.554581	0.1
AT4G08620	SULTR1;1	Sulfate transporter 1.1 [Source:UniProtKB/Swiss-Prot;Acc:Q9SAY1]	+	0	0	1	4588	7.56173e-06	0.554581	0.1
AT1G75040	PR5	Pathogenesis-related protein 5 [Source:UniProtKB/Swiss-Prot;Acc:P28493]	+	1	1	0	0	8.3815e-06	0.62617	0.0615385
AT1G75030	ATLP-3	At1g75030 [Source:UniProtKB/TrEMBL;Acc:Q9C9P9]	+	1	0	1	2257	8.3815e-06	0.62617	0.0615385
AT1G75050	No name	Pathogenesis-related thaumatin-like protein protein [Source:UniProtKB/TrEMBL;Acc:Q1PFD2]	+	2	0	0	2343	8.3815e-06	0.62617	0.0615385
AT1G75060	No name	Putative uncharacterized protein [Source:UniProtKB/TrEMBL;Acc:Q9C9Q1]	-	0	0	2	3561	8.3815e-06	0.62617	0.0615385
AT1G75020	LPAT4	Probable 1-acyl-sn-glycerol-3-phosphate acyltransferase 4 [Source:UniProtKB/Swiss-Prot;Acc:Q8L4Y2]	+	0	1	1	4035	8.3815e-06	0.62617	0.0615385
AT1G75010	ARC3	Protein ACCUMULATION AND REPLICATION OF CHLOROPLASTS 3 [Source:UniProtKB/Swiss-Prot;Acc:Q6F6B5]	-	2	0	0	7600	8.3815e-06	0.62617	0.0615385
AT1G75080	BZR1	Protein BRASSINAZOLE-RESISTANT 1 [Source:UniProtKB/Swiss-Prot;Acc:Q8S307]	+	1	0	0	7790	8.3815e-06	0.62617	0.0615385
AT1G75000	No name	F25A4.4 [Source:UniProtKB/TrEMBL;Acc:Q9S804]	+	0	0	1	8140	8.3815e-06	0.62617	0.0615385
AT1G09523	No name	No description	-	0	0	1	8970	8.3815e-06	0.62617	0.0615385
AT1G75090	No name	Putative 3-methyladenine glycosylase I [Source:UniProtKB/TrEMBL;Acc:Q94CA9]	-	0	0	1	9733	8.3815e-06	0.62617	0.0615385
AT5G03500	No name	Mediator complex, subunit Med7 [Source:TAIR;Acc:AT5G03500]	-	0	0	2	470	8.8576e-06	0.67114	0.0538462
AT5G03495	No name	Putative uncharacterized protein At5g03500 [Source:UniProtKB/TrEMBL;Acc:Q67YA0]	-	2	0	0	632	8.8576e-06	0.67114	0.0538462
AT5G03490	UGT89A2	UDP-glycosyltransferase 89A2 [Source:UniProtKB/Swiss-Prot;Acc:Q9LZD8]	+	0	0	2	2811	8.8576e-06	0.67114	0.0538462
AT5G03510	No name	C2H2-type zinc finger protein [Source:UniProtKB/TrEMBL;Acc:Q9LZD5]	+	2	0	0	4264	8.8576e-06	0.67114	0.0538462
AT5G03480	No name	Putative uncharacterized protein F12E4_250 [Source:UniProtKB/TrEMBL;Acc:Q9LZD9]	-	2	0	0	5028	8.8576e-06	0.67114	0.0538462
AT5G03470	B'ALPHA	ATB' ALPHA [Source:UniProtKB/TrEMBL;Acc:A0A178UNX1]	+	0	0	2	6631	8.8576e-06	0.67114	0.0538462
AT5G03520	RABE1D	Ras-related protein RABE1d [Source:UniProtKB/Swiss-Prot;Acc:Q9LZD4]	+	2	0	0	7427	8.8576e-06	0.67114	0.0538462
AT5G03530	RABC2A	RABC2A [Source:UniProtKB/TrEMBL;Acc:A0A178UJG3]	-	0	0	2	9553	8.8576e-06	0.67114	0.0538462
AT5G25830	GATA12	GATA transcription factor 12 [Source:UniProtKB/Swiss-Prot;Acc:P69781]	-	6	11	0	0	9.25519e-06	0.583559	0.0615385
AT5G04125	No name	No description	+	13	3	1	513	9.25519e-06	0.583559	0.0615385
AT5G04115	No name	No description	-	17	0	0	3509	9.25519e-06	0.583559	0.0615385
AT5G25840	No name	Putative uncharacterized protein At5g25840 [Source:UniProtKB/TrEMBL;Acc:Q8GW85]	-	0	0	17	5100	9.25519e-06	0.583559	0.0615385
AT5G25820	No name	Exostosin family protein [Source:UniProtKB/TrEMBL;Acc:Q0WPG1]	-	17	0	0	5197	9.25519e-06	0.583559	0.0615385
AT5G25850	No name	Putative F-box/FBD/LRR-repeat protein At5g25850 [Source:UniProtKB/Swiss-Prot;Acc:Q3E944]	+	17	0	0	8539	9.25519e-06	0.583559	0.0615385
AT5G04135	No name	No description	+	1	0	0	9820	9.25519e-06	0.583559	0.0615385
AT4G06140	No name	No description	-	0	1	2	0	9.69414e-06	0.414754	0.153846
AT4G13600	No name	Carbohydrate-binding X8 domain-containing protein [Source:UniProtKB/TrEMBL;Acc:F4JT39]	-	0	0	3	1979	9.69414e-06	0.414754	0.153846
AT4G13590	PAM71-HL	Protein PAM71-homolog, chloroplastic [Source:UniProtKB/Swiss-Prot;Acc:Q9T0H9]	-	3	0	0	4997	9.69414e-06	0.414754	0.153846
AT4G13577	No name	No description	-	2	0	0	5771	9.69414e-06	0.414754	0.153846
AT4G13610	MET3	DNA (cytosine-5)-methyltransferase 3 [Source:UniProtKB/Swiss-Prot;Acc:Q9T0I1]	+	2	0	0	5982	9.69414e-06	0.414754	0.153846
AT4G13580	DIR18	Dirigent protein 18 [Source:UniProtKB/Swiss-Prot;Acc:Q9T0H8]	+	0	0	3	7711	9.69414e-06	0.414754	0.153846
AT4G06135	No name	No description	-	3	0	0	8241	9.69414e-06	0.414754	0.153846
AT3G23750	TMK4	Receptor-like kinase TMK4 [Source:UniProtKB/Swiss-Prot;Acc:Q9LK43]	+	1	0	0	1285	9.73314e-06	0.671212	0.0538462
AT3G23740	No name	unknown protein; FUNCTIONS IN: molecular_function unknown; INVOLVED IN: biological_process unknown; LOCATED IN: chloroplast; EXPRESSED IN: 9 plant structures; EXPRESSED DURING: C globular stage, F mature embryo stage, petal differentiation and expan /.../tage, E expanded cotyledon stage, D bilateral stage; BEST Arabidopsis thaliana protein match is: unknown protein (TAIR:AT4G14120.1); Has 155 Bla…	-	1	0	0	1935	9.73314e-06	0.671212	0.0538462
AT3G23730	XTH16	Probable xyloglucan endotransglucosylase/hydrolase protein 16 [Source:UniProtKB/Swiss-Prot;Acc:Q8LG58]	+	0	0	1	5371	9.73314e-06	0.671212	0.0538462
AT3G23760	No name	Putative uncharacterized protein [Source:UniProtKB/TrEMBL;Acc:Q8L9Q7]	-	0	0	1	5970	9.73314e-06	0.671212	0.0538462
AT3G23770	No name	Beta-1,3-glucanase [Source:UniProtKB/TrEMBL;Acc:Q9LK41]	+	1	0	0	8719	9.73314e-06	0.671212	0.0538462

## Sheet: primordia b
Genes within 10 kb of SNPs significantly associated to regenerated shoot primordium numbers after 15 days under protocol b (Pvalue <= 1e-05, SNPs per peak > 0, beta >= 0.0, MAF >= 0.05).
ID	name	description	strand	#upstreamSNPs	#genebodySNPs	#downstreamSNPs	distance(bp)	minPvalue	absBeta	MAF
AT2G17950	WUS	Protein WUSCHEL [Source:UniProtKB/Swiss-Prot;Acc:Q9SB92]	-	1	0	3	52	5.81489e-11	0.763982	0.0529801
AT2G17960	No name	Putative uncharacterized protein At2g17960 [Source:UniProtKB/TrEMBL;Acc:Q9SL50]	-	0	0	4	1516	5.81489e-11	0.763982	0.0529801
AT2G17940	No name	WEB family protein At2g17940 [Source:UniProtKB/Swiss-Prot;Acc:O48822]	+	0	0	4	6904	5.81489e-11	0.763982	0.0529801
AT2G17970	No name	2-oxoglutarate (2OG) and Fe(II)-dependent oxygenase-like protein [Source:UniProtKB/TrEMBL;Acc:Q9SL49]	-	0	0	1	7954	5.81489e-11	0.763982	0.0529801
AT2G17930	No name	Phosphatidylinositol 3-and 4-kinase family protein with FAT domain [Source:UniProtKB/TrEMBL;Acc:F4IPJ1]	-	4	0	0	8259	5.81489e-11	0.763982	0.0529801
AT2G07170	TOR1L2	TORTIFOLIA1-like protein 2 [Source:UniProtKB/Swiss-Prot;Acc:F4IK92]	+	1	0	0	5349	5.83706e-10	0.747651	0.0596026
AT2G05085	No name	No description	+	0	0	1	9219	5.83706e-10	0.747651	0.0596026
AT2G05095	No name	No description	-	0	0	1	9311	5.83706e-10	0.747651	0.0596026
AT2G07140	No name	F-box and associated interaction domain-containing protein [Source:UniProtKB/TrEMBL;Acc:F4IK90]	+	0	0	1	9824	5.83706e-10	0.747651	0.0596026
AT2G05125	No name	No description	-	0	0	1	9855	5.83706e-10	0.747651	0.0596026
AT1G58100	TCP8	Transcription factor TCP8 [Source:UniProtKB/Swiss-Prot;Acc:Q9C518]	-	0	8	13	0	1.31237e-08	0.894675	0.0993377
AT1G58090	No name	Putative F-box protein At1g58090 [Source:UniProtKB/Swiss-Prot;Acc:Q9C6F7]	+	0	12	9	1178	1.31237e-08	0.894675	0.0993377
AT1G58110	No name	BZIP transcription factor-like protein [Source:UniProtKB/TrEMBL;Acc:F4I9R1]	-	0	0	21	2601	1.31237e-08	0.894675	0.0993377
AT1G58080	HISN1A	HISN1A [Source:UniProtKB/TrEMBL;Acc:A0A178WM39]	-	21	0	0	5124	1.31237e-08	0.894675	0.0993377
AT1G58120	No name	Putative uncharacterized protein [Source:UniProtKB/TrEMBL;Acc:Q9C6F6]	+	21	0	0	7597	1.31237e-08	0.894675	0.0993377
AT1G58070	No name	At1g58070 [Source:UniProtKB/TrEMBL;Acc:Q9C6F8]	+	0	0	21	8725	1.31237e-08	0.894675	0.0993377
AT4G22210	LCR85	low-molecular-weight cysteine-rich 85 [Source:TAIR;Acc:AT4G22210]	+	0	0	9	265	1.32653e-08	0.644936	0.0529801
AT4G22212	No name	Defensin-like protein 98 [Source:UniProtKB/Swiss-Prot;Acc:Q94AZ8]	+	9	0	0	760	1.32653e-08	0.644936	0.0529801
AT4G22214	No name	Defensin-like protein 99 [Source:UniProtKB/Swiss-Prot;Acc:Q7X6T3]	+	9	0	0	1830	1.32653e-08	0.644936	0.0529801
AT4G22200	AKT2	Potassium channel AKT2/3 [Source:UniProtKB/Swiss-Prot;Acc:Q38898]	-	9	0	0	2383	1.32653e-08	0.644936	0.0529801
AT4G07055	No name	No description	-	0	0	9	4288	1.32653e-08	0.644936	0.0529801
AT4G07060	No name	No description	+	9	0	0	4358	1.32653e-08	0.644936	0.0529801
AT4G22217	No name	Defensin-like protein 100 [Source:UniProtKB/Swiss-Prot;Acc:Q3E6U0]	+	9	0	0	5496	1.32653e-08	0.644936	0.0529801
AT4G22220	ISU1	Iron-sulfur cluster assembly protein [Source:UniProtKB/TrEMBL;Acc:A0A178UZH3]	-	0	0	9	6021	1.32653e-08	0.644936	0.0529801
AT4G22230	No name	Defensin-like protein 96 [Source:UniProtKB/Swiss-Prot;Acc:Q8L7G7]	+	9	0	0	9151	1.32653e-08	0.644936	0.0529801
AT4G22190	No name	Putative uncharacterized protein At4g22190 [Source:UniProtKB/TrEMBL;Acc:Q8L4C5]	-	9	0	0	9763	1.32653e-08	0.644936	0.0529801
AT4G37890	EDA40	Zinc finger (C3HC4-type RING finger) family protein [Source:UniProtKB/TrEMBL;Acc:F4JSV3]	-	2	4	1	0	3.31427e-08	0.601568	0.0662252
AT4G37895	No name	other RNA [Source:TAIR;Acc:AT4G37895]	+	2	4	1	0	3.31427e-08	0.601568	0.0662252
AT4G37880	No name	At4g37880 [Source:UniProtKB/TrEMBL;Acc:Q9T075]	+	1	0	6	2115	3.31427e-08	0.601568	0.0662252
AT4G09675	No name	No description	-	0	0	7	2556	3.31427e-08	0.601568	0.0662252
AT4G37870	PCKA	Phosphoenolpyruvate carboxykinase (ATP)-like protein [Source:UniProtKB/TrEMBL;Acc:Q0WWL8]	-	7	0	2	7069	3.31427e-08	0.601568	0.0662252
AT4G37900	GRDP2	Glycine-rich domain-containing protein 2 [Source:UniProtKB/Swiss-Prot;Acc:Q9SZJ2]	-	0	0	6	7707	3.31427e-08	0.601568	0.0662252
AT3G46990	No name	DUF740 family protein, putative (DUF740) [Source:UniProtKB/TrEMBL;Acc:Q9SD74]	+	1	0	0	575	3.51113e-08	0.564659	0.0662252
AT3G46980	PHT4;3	Phosphate transporter 43 [Source:UniProtKB/TrEMBL;Acc:A0A1I9LP04]	-	1	0	0	1028	3.51113e-08	0.564659	0.0662252
AT3G07615	No name	No description	-	0	0	1	1540	3.51113e-08	0.564659	0.0662252
AT3G47000	No name	At3g47000 [Source:UniProtKB/TrEMBL;Acc:Q9SD73]	-	0	0	1	2549	3.51113e-08	0.564659	0.0662252
AT3G46970	PHS2	Alpha-glucan phosphorylase 2, cytosolic [Source:UniProtKB/Swiss-Prot;Acc:Q9SD76]	-	1	0	0	4463	3.51113e-08	0.564659	0.0662252
AT3G07625	No name	No description	+	1	0	0	4669	3.51113e-08	0.564659	0.0662252
AT3G47010	No name	Beta-D-glucan exohydrolase-like protein [Source:UniProtKB/TrEMBL;Acc:Q9SD72]	-	0	0	1	5538	3.51113e-08	0.564659	0.0662252
AT3G47020	No name	Putative F-box protein At3g47020 [Source:UniProtKB/Swiss-Prot;Acc:Q9SD71]	+	1	0	0	8765	3.51113e-08	0.564659	0.0662252
AT2G09970	No name	Putative uncharacterized protein [Source:UniProtKB/TrEMBL;Acc:Q9SK23]	-	0	0	1	254	5.44989e-08	0.65919	0.0596026
AT2G09990	RPS16A	40S ribosomal protein S16-1 [Source:UniProtKB/Swiss-Prot;Acc:Q9SK22]	+	1	0	0	1590	5.44989e-08	0.65919	0.0596026
AT2G39880	MYB25	Transcription factor MYB25 [Source:UniProtKB/Swiss-Prot;Acc:O04192]	-	1	0	0	182	7.70213e-08	0.607737	0.0662252
AT2G39885	MIR393A	MIR393A; miRNA [Source:TAIR;Acc:AT2G39885]	+	1	0	0	2391	7.70213e-08	0.607737	0.0662252
AT2G09085	No name	No description	-	0	0	1	3539	7.70213e-08	0.607737	0.0662252
AT2G39870	No name	At2g39870/T5I7.17 [Source:UniProtKB/TrEMBL;Acc:O04191]	+	0	0	1	3843	7.70213e-08	0.607737	0.0662252
AT2G39890	PROT1	Proline transporter 1 [Source:UniProtKB/Swiss-Prot;Acc:P92961]	+	1	0	0	5867	7.70213e-08	0.607737	0.0662252
AT2G39865	No name	unknown protein; Has 30201 Blast hits to 17322 proteins in 780 species: Archae - 12; Bacteria - 1396; Metazoa - 17338; Fungi - 3422; Plants - 5037; Viruses - 0; Other Eukaryotes - 2996 (source: NCBI BLink). [Source:TAIR;Acc:AT2G39865]	-	1	0	0	7802	7.70213e-08	0.607737	0.0662252
AT2G39900	WLIN2A	WLIM2a [Source:UniProtKB/TrEMBL;Acc:A0A178VU35]	+	1	0	0	8758	7.70213e-08	0.607737	0.0662252
AT2G13126	No name	unknown protein; Has 35333 Blast hits to 34131 proteins in 2444 species: Archae - 798; Bacteria - 22429; Metazoa - 974; Fungi - 991; Plants - 531; Viruses - 0; Other Eukaryotes - 9610 (source: NCBI BLink). [Source:TAIR;Acc:AT2G13126]	-	1	0	0	3435	9.5853e-08	0.533087	0.0860927
AT2G13125	No name	unknown protein; Has 30201 Blast hits to 17322 proteins in 780 species: Archae - 12; Bacteria - 1396; Metazoa - 17338; Fungi - 3422; Plants - 5037; Viruses - 0; Other Eukaryotes - 2996 (source: NCBI BLink). [Source:TAIR;Acc:AT2G13125]	+	0	0	1	3990	9.5853e-08	0.533087	0.0860927
AT2G13105	No name	No description	-	1	0	0	8182	9.5853e-08	0.533087	0.0860927
AT2G05865	No name	No description	+	0	0	1	8238	9.5853e-08	0.533087	0.0860927
AT2G18020	RPL8A	EMB2296 [Source:UniProtKB/TrEMBL;Acc:A0A178VSS0]	+	1	1	0	0	1.49367e-07	0.636875	0.0529801
AT2G18025	No name	No description	+	2	0	0	416	1.49367e-07	0.636875	0.0529801
AT2G18030	MSRA5	Peptide methionine sulfoxide reductase A5 [Source:UniProtKB/Swiss-Prot;Acc:Q9SL43]	+	2	0	0	1680	1.49367e-07	0.636875	0.0529801
AT2G18040	PIN1	Peptidyl-prolyl cis-trans isomerase Pin1 [Source:UniProtKB/Swiss-Prot;Acc:Q9SL42]	+	2	0	0	3583	1.49367e-07	0.636875	0.0529801
AT2G18010	No name	Putative auxin-regulated protein [Source:UniProtKB/TrEMBL;Acc:Q9SL45]	+	0	0	2	3703	1.49367e-07	0.636875	0.0529801
AT2G07025	No name	No description	-	2	0	0	6950	1.49367e-07	0.636875	0.0529801
AT2G18000	TAF14	Transcription initiation factor TFIID subunit 14 [Source:UniProtKB/Swiss-Prot;Acc:F4IPK2]	+	0	0	2	7458	1.49367e-07	0.636875	0.0529801
AT2G18050	HIS1-3	HIS1-3 [Source:UniProtKB/TrEMBL;Acc:P94109]	+	2	0	0	7566	1.49367e-07	0.636875	0.0529801
AT2G17990	No name	BEST Arabidopsis thaliana protein match is: kinectin-related (TAIR:AT5G66250.3); Has 7578 Blast hits to 6129 proteins in 783 species: Archae - 220; Bacteria - 1045; Metazoa - 3605; Fungi - 575; Plants - 442; Viruses - 38; Other Eukaryotes - 1653 (so /.../NCBI BLink). [Source:TAIR;Acc:AT2G17990]	+	0	0	2	9529	1.49367e-07	0.636875	0.0529801
AT2G18060	NAC037	VND1 [Source:UniProtKB/TrEMBL;Acc:A0A178VM15]	-	0	0	1	9610	1.49367e-07	0.636875	0.0529801
AT2G10260	No name	FUNCTIONS IN: molecular_function unknown; INVOLVED IN: biological_process unknown; LOCATED IN: cellular_component unknown; BEST Arabidopsis thaliana protein match is: Ulp1 protease family protein (TAIR:AT5G45570.1); Has 598 Blast hits to 556 protein /.../52 species: Archae - 0; Bacteria - 266; Metazoa - 60; Fungi - 10; Plants - 112; Viruses - 0; Other Eukaryotes - 150 (source: NCBI BLink). [Sourc…	+	0	0	1	5887	1.56879e-07	0.673808	0.0529801
AT2G05495	No name	No description	-	1	0	0	8979	1.56879e-07	0.673808	0.0529801
AT2G05465	No name	No description	-	1	0	0	9704	1.56879e-07	0.673808	0.0529801
AT2G05485	No name	No description	+	0	0	1	9894	1.56879e-07	0.673808	0.0529801
AT4G22233	No name	other RNA [Source:TAIR;Acc:AT4G22233]	-	0	0	1	9997	1.6038e-07	0.574566	0.0596026
AT3G23130	SUP	Putative uncharacterized protein At3g23130 [Source:UniProtKB/TrEMBL;Acc:C0SVC6]	+	5	0	2	142	1.63253e-07	0.595068	0.0662252
AT3G23125	MIR173	MIR173; miRNA [Source:TAIR;Acc:AT3G23125]	+	0	0	7	5859	1.63253e-07	0.595068	0.0662252
AT3G23122	No name	No description	+	0	0	7	7525	1.63253e-07	0.595068	0.0662252
AT3G23123	No name	Transmembrane protein [Source:UniProtKB/TrEMBL;Acc:A0A1I9LM80]	-	7	0	0	7554	1.63253e-07	0.595068	0.0662252
AT3G23140	URO	At3g23140 [Source:UniProtKB/TrEMBL;Acc:Q9LTD6]	+	6	0	0	8405	1.63253e-07	0.595068	0.0662252
AT3G04395	No name	No description	+	0	0	5	8790	1.63253e-07	0.595068	0.0662252
AT3G04385	No name	No description	-	5	0	0	8924	1.63253e-07	0.595068	0.0662252
AT3G23165	LCR42	Putative defensin-like protein 187 [Source:UniProtKB/Swiss-Prot;Acc:P82757]	-	1	1	0	366	1.71528e-07	0.570379	0.0662252
AT3G23167	LCR39	Putative defensin-like protein 185 [Source:UniProtKB/Swiss-Prot;Acc:P82754]	-	0	0	2	791	1.71528e-07	0.570379	0.0662252
AT3G23170	No name	At3g23170 [Source:UniProtKB/TrEMBL;Acc:Q9LTD3]	-	0	0	2	2493	1.71528e-07	0.570379	0.0662252
AT3G23160	No name	Plant/protein (DUF668) [Source:UniProtKB/TrEMBL;Acc:Q9LTD4]	-	2	0	0	3337	1.71528e-07	0.570379	0.0662252
AT3G04405	No name	No description	+	2	0	1	5297	1.71528e-07	0.570379	0.0662252
AT3G23172	No name	unknown protein; Has 1 Blast hits to 1 proteins in 1 species: Archae - 0; Bacteria - 0; Metazoa - 0; Fungi - 0; Plants - 1; Viruses - 0; Other Eukaryotes - 0 (source: NCBI BLink). [Source:TAIR;Acc:AT3G23172]	-	1	0	2	6711	1.71528e-07	0.570379	0.0662252
AT3G04415	No name	No description	-	1	0	2	7435	1.71528e-07	0.570379	0.0662252
AT3G23150	ETR2	Ethylene receptor 2 [Source:UniProtKB/Swiss-Prot;Acc:Q0WPQ2]	+	0	0	2	7538	1.71528e-07	0.570379	0.0662252
AT3G23175	No name	HR-like lesion-inducing protein-like protein [Source:UniProtKB/TrEMBL;Acc:Q8GYI3]	-	1	0	2	8345	1.71528e-07	0.570379	0.0662252
AT1G62960	ACS10	Probable aminotransferase ACS10 [Source:UniProtKB/Swiss-Prot;Acc:Q9LQ10]	-	2	0	0	927	2.09459e-07	0.479844	0.0927152
AT1G62970	No name	Chaperone DnaJ-domain containing protein [Source:UniProtKB/TrEMBL;Acc:Q0WQM3]	+	2	0	0	1903	2.09459e-07	0.479844	0.0927152
AT1G62950	No name	F16P17.10 protein [Source:UniProtKB/TrEMBL;Acc:Q9LQ11]	+	0	0	2	3120	2.09459e-07	0.479844	0.0927152
AT1G08583	No name	No description	-	2	0	0	6291	2.09459e-07	0.479844	0.0927152
AT1G62975	BHLH125	Transcription factor bHLH125 [Source:UniProtKB/Swiss-Prot;Acc:Q9LQ08]	+	2	0	0	7372	2.09459e-07	0.479844	0.0927152
AT1G62940	4CLL1	4-coumarate--CoA ligase-like 1 [Source:UniProtKB/Swiss-Prot;Acc:Q9LQ12]	+	0	0	2	8559	2.09459e-07	0.479844	0.0927152
AT3G23300	No name	S-adenosyl-L-methionine-dependent methyltransferases superfamily protein [Source:UniProtKB/TrEMBL;Acc:A0A178VBP4]	+	1	3	1	0	2.11664e-07	0.608058	0.0596026
AT3G23290	LSH4	LSH4 [Source:UniProtKB/TrEMBL;Acc:A0A178VHD2]	+	0	0	4	4817	2.11664e-07	0.608058	0.0596026
AT3G23310	No name	AGC (cAMP-dependent, cGMP-dependent and protein kinase C) kinase family protein [Source:UniProtKB/TrEMBL;Acc:Q9LW66]	+	4	0	1	5496	2.11664e-07	0.608058	0.0596026
AT3G23280	XBAT35	Putative E3 ubiquitin-protein ligase XBAT35 [Source:UniProtKB/Swiss-Prot;Acc:Q4FE47]	+	0	0	4	8897	2.11664e-07	0.608058	0.0596026
AT1G27950	LTPG1	Non-specific lipid transfer protein GPI-anchored 1 [Source:UniProtKB/Swiss-Prot;Acc:Q9C7F7]	+	1	0	0	1077	2.51339e-07	0.503983	0.0993377
AT1G27940	ABCB13	PGP13 [Source:UniProtKB/TrEMBL;Acc:A0A178W4F4]	-	1	0	0	1194	2.51339e-07	0.503983	0.0993377
AT1G27960	ECT9	At1g27960 [Source:UniProtKB/TrEMBL;Acc:Q500V8]	-	0	0	1	2706	2.51339e-07	0.503983	0.0993377
AT1G27930	No name	Probable methyltransferase At1g27930 [Source:UniProtKB/Swiss-Prot;Acc:Q9C7F9]	-	1	0	0	6430	2.51339e-07	0.503983	0.0993377
AT1G27970	NTF2B	Nuclear transport factor 2B [Source:UniProtKB/TrEMBL;Acc:A8MS55]	+	1	0	0	7278	2.51339e-07	0.503983	0.0993377
AT1G27921	No name	other RNA [Source:TAIR;Acc:AT1G27921]	-	1	0	0	9006	2.51339e-07	0.503983	0.0993377
AT1G27980	DPL1	Sphingosine-1-phosphate lyase [Source:UniProtKB/Swiss-Prot;Acc:Q9C509]	+	1	0	0	9075	2.51339e-07	0.503983	0.0993377
AT1G27920	MAP65-8	65-kDa microtubule-associated protein 8 [Source:UniProtKB/Swiss-Prot;Acc:Q9C7G0]	+	0	0	1	9582	2.51339e-07	0.503983	0.0993377
AT3G09925	No name	Pollen Ole e 1 allergen and extensin family protein [Source:UniProtKB/TrEMBL;Acc:F4J2H2]	-	0	10	6	0	2.59858e-07	0.611866	0.0662252
AT3G09922	IPS1	induced by phosphate starvation1 [Source:TAIR;Acc:AT3G09922]	+	2	3	11	137	2.59858e-07	0.611866	0.0662252
AT3G09930	No name	GDSL esterase/lipase At3g09930 [Source:UniProtKB/Swiss-Prot;Acc:Q9SF94]	+	16	0	0	1569	2.59858e-07	0.611866	0.0662252
AT3G09940	MDAR3	Monodehydroascorbate reductase 3 [Source:UniProtKB/Swiss-Prot;Acc:Q9SR59]	-	0	0	16	4707	2.59858e-07	0.611866	0.0662252
AT3G09920	PIP5K9	Phosphatidylinositol 4-phosphate 5-kinase 9 [Source:UniProtKB/Swiss-Prot;Acc:Q8L850]	-	16	0	0	6678	2.59858e-07	0.611866	0.0662252
AT3G09950	No name	At3g09950 [Source:UniProtKB/TrEMBL;Acc:Q9SR60]	-	0	0	16	8422	2.59858e-07	0.611866	0.0662252
AT3G23190	No name	At3g23190 [Source:UniProtKB/TrEMBL;Acc:Q9LTC9]	+	0	1	0	0	3.20277e-07	0.554652	0.0728477
AT3G23200	No name	CASP-like protein 5B3 [Source:UniProtKB/Swiss-Prot;Acc:Q8L7R5]	+	1	0	0	996	3.20277e-07	0.554652	0.0728477
AT3G23180	No name	HR-like lesion-inducing protein [Source:UniProtKB/TrEMBL;Acc:Q9LTD0]	+	0	0	1	1780	3.20277e-07	0.554652	0.0728477
AT3G23210	BHLH34	Transcription factor bHLH34 [Source:UniProtKB/Swiss-Prot;Acc:Q9LTC7]	-	0	0	1	2661	3.20277e-07	0.554652	0.0728477
AT3G23220	ERF095	Ethylene-responsive transcription factor ERF095 [Source:UniProtKB/Swiss-Prot;Acc:Q9LTC6]	+	1	0	0	7600	3.20277e-07	0.554652	0.0728477
AT3G23230	ERF098	Ethylene-responsive transcription factor ERF098 [Source:UniProtKB/Swiss-Prot;Acc:Q9LTC5]	-	0	0	1	9037	3.20277e-07	0.554652	0.0728477
AT4G37850	BHLH25	Transcription factor bHLH25 [Source:UniProtKB/Swiss-Prot;Acc:Q9T072]	-	0	0	2	865	3.31402e-07	0.372602	0.165563
AT4G37840	HKL3	Probable hexokinase-like 2 protein [Source:UniProtKB/Swiss-Prot;Acc:Q9T071]	-	2	0	0	3008	3.31402e-07	0.372602	0.165563
AT4G37860	No name	Putative uncharacterized protein AT4g37860 [Source:UniProtKB/TrEMBL;Acc:Q9T073]	-	1	0	2	5119	3.31402e-07	0.372602	0.165563
AT4G37830	No name	cytochrome c oxidase-related [Source:TAIR;Acc:AT4G37830]	-	2	0	0	6372	3.31402e-07	0.372602	0.165563
AT4G37820	No name	Putative uncharacterized protein AT4g37820 [Source:UniProtKB/TrEMBL;Acc:Q9T069]	+	0	0	2	7729	3.31402e-07	0.372602	0.165563
AT2G14700	No name	Putative uncharacterized protein At2g14700 [Source:UniProtKB/TrEMBL;Acc:Q9ZVK9]	+	0	1	0	0	3.31998e-07	0.759728	0.0662252
AT2G14695	No name	No description	-	1	0	0	1886	3.31998e-07	0.759728	0.0662252
AT2G14710	No name	F-box protein At2g14710 [Source:UniProtKB/Swiss-Prot;Acc:O80980]	+	1	0	0	4172	3.31998e-07	0.759728	0.0662252
AT2G14720	VSR4	Vacuolar-sorting receptor 4 [Source:UniProtKB/Swiss-Prot;Acc:Q56ZQ3]	-	0	0	1	5981	3.31998e-07	0.759728	0.0662252
AT2G14692	No name	unknown protein; Has 30201 Blast hits to 17322 proteins in 780 species: Archae - 12; Bacteria - 1396; Metazoa - 17338; Fungi - 3422; Plants - 5037; Viruses - 0; Other Eukaryotes - 2996 (source: NCBI BLink). [Source:TAIR;Acc:AT2G14692]	+	0	0	1	6624	3.31998e-07	0.759728	0.0662252
AT2G14690	No name	1,4-beta-xylan endohydrolase [Source:UniProtKB/TrEMBL;Acc:Q680B7]	-	1	0	0	8451	3.31998e-07	0.759728	0.0662252
AT3G23145	No name	ATP binding / aminoacyl-tRNA ligase/ nucleotide binding protein [Source:UniProtKB/TrEMBL;Acc:F4J2W0]	+	2	0	0	7937	4.20938e-07	0.602308	0.0529801
AT5G45280	PAE11	Pectin acetylesterase 11 [Source:UniProtKB/Swiss-Prot;Acc:Q9FH82]	+	0	4	0	0	4.3498e-07	0.473479	0.0927152
AT5G45290	No name	RING/U-box domain-containing protein [Source:UniProtKB/TrEMBL;Acc:F4KD57]	-	0	0	4	3307	4.3498e-07	0.473479	0.0927152
AT5G45277	No name	No description	-	4	0	0	4549	4.3498e-07	0.473479	0.0927152
AT5G45300	BMY2	beta-amylase 2 [Source:TAIR;Acc:AT5G45300]	+	4	0	0	7135	4.3498e-07	0.473479	0.0927152
AT5G45275	No name	Major facilitator protein [Source:UniProtKB/TrEMBL;Acc:F4KD53]	-	4	0	0	8993	4.3498e-07	0.473479	0.0927152
AT1G51172	No name	unknown protein; FUNCTIONS IN: molecular_function unknown; INVOLVED IN: biological_process unknown; LOCATED IN: cellular_component unknown; CONTAINS InterPro DOMAIN/s: Protein of unknown function DUF601 (InterPro:IPR006736); BEST Arabidopsis thalian /.../ein match is: Protein of unknown function, DUF601 (TAIR:AT1G46696.1); Has 1849 Blast hits to 1554 proteins in 272 species: Archae - 15; Bacteria…	+	0	1	0	0	4.46454e-07	0.529394	0.0596026
AT1G07723	No name	No description	+	0	0	1	8492	4.46454e-07	0.529394	0.0596026
AT1G07717	No name	No description	-	1	0	0	8875	4.46454e-07	0.529394	0.0596026
AT2G03480	QUL2	Probable methyltransferase PMT5 [Source:UniProtKB/Swiss-Prot;Acc:Q3EC77]	+	0	0	2	927	4.79885e-07	0.347559	0.231788
AT2G03500	EFM	Myb family transcription factor EFM [Source:UniProtKB/Swiss-Prot;Acc:Q9ZQ85]	+	2	0	0	4004	4.79885e-07	0.347559	0.231788
AT2G03470	No name	ELM2 domain-containing protein [Source:UniProtKB/TrEMBL;Acc:Q9ZQ83]	-	2	0	0	7796	4.79885e-07	0.347559	0.231788
AT2G03505	No name	At2g03505 [Source:UniProtKB/TrEMBL;Acc:Q6NPI4]	+	2	0	0	8402	4.79885e-07	0.347559	0.231788
AT2G19350	No name	Expressed protein [Source:UniProtKB/TrEMBL;Acc:O64568]	+	0	0	1	181	6.02586e-07	0.445347	0.0993377
AT2G19360	No name	Protein of Unknown Function (DUF239) [Source:TAIR;Acc:AT2G19360]	+	1	0	0	1126	6.02586e-07	0.445347	0.0993377
AT2G19340	No name	At2g19340 [Source:UniProtKB/TrEMBL;Acc:Q8VYT4]	-	1	0	0	1582	6.02586e-07	0.445347	0.0993377
AT2G07175	No name	No description	+	0	0	1	1647	6.02586e-07	0.445347	0.0993377
AT2G19365	No name	No description	-	0	0	1	2482	6.02586e-07	0.445347	0.0993377
AT2G19330	PIRL6	Plant intracellular Ras-group-related LRR protein 6 [Source:UniProtKB/Swiss-Prot;Acc:O64566]	+	0	0	1	3084	6.02586e-07	0.445347	0.0993377
AT2G19380	UBA1C	UBP1-associated proteins 1C [Source:UniProtKB/Swiss-Prot;Acc:O64571]	+	1	0	0	6269	6.02586e-07	0.445347	0.0993377
AT2G19320	No name	At2g19320 [Source:UniProtKB/TrEMBL;Acc:O64565]	-	1	0	0	6429	6.02586e-07	0.445347	0.0993377
AT2G19310	HSP18.5	18.5 kDa class IV heat shock protein [Source:UniProtKB/Swiss-Prot;Acc:O64564]	-	1	0	0	6862	6.02586e-07	0.445347	0.0993377
AT2G19300	No name	Putative uncharacterized protein [Source:UniProtKB/TrEMBL;Acc:O64563]	-	1	0	0	9318	6.02586e-07	0.445347	0.0993377
AT2G19385	No name	At2g19385 [Source:UniProtKB/TrEMBL;Acc:Q8S8S8]	+	1	0	0	9395	6.02586e-07	0.445347	0.0993377
AT2G16850	PIP2-8	Probable aquaporin PIP2-8 [Source:UniProtKB/Swiss-Prot;Acc:Q9ZVX8]	+	2	1	0	1188	6.19571e-07	0.545845	0.0662252
AT2G16860	No name	Expressed protein [Source:UniProtKB/TrEMBL;Acc:Q9ZVX7]	-	0	0	3	3666	6.19571e-07	0.545845	0.0662252
AT2G16835	No name	Aquaporin-like protein [Source:UniProtKB/TrEMBL;Acc:Q8RUB7]	+	0	0	3	3827	6.19571e-07	0.545845	0.0662252
AT2G16870	No name	Disease resistance protein (TIR-NBS-LRR class), putative [Source:UniProtKB/TrEMBL;Acc:Q9ZVX6]	-	8	0	3	7824	6.19571e-07	0.545845	0.0662252
AT2G16880	No name	Pentatricopeptide repeat-containing protein At2g16880 [Source:UniProtKB/Swiss-Prot;Acc:Q9ZVX5]	-	8	0	1	9080	6.19571e-07	0.545845	0.0662252
AT4G20200	TPS07	Putative terpenoid synthase 7 [Source:UniProtKB/Swiss-Prot;Acc:O65434]	-	0	1	0	0	7.17045e-07	0.390561	0.10596
AT4G20190	No name	Putative uncharacterized protein AT4g20190 [Source:UniProtKB/TrEMBL;Acc:O65433]	-	1	0	0	1504	7.17045e-07	0.390561	0.10596
AT4G06945	No name	No description	-	1	0	0	3639	7.17045e-07	0.390561	0.10596
AT4G06950	No name	No description	+	0	0	1	3639	7.17045e-07	0.390561	0.10596
AT4G20210	TPS08	Terpenoid synthase 8 [Source:UniProtKB/Swiss-Prot;Acc:O65435]	-	0	0	1	4243	7.17045e-07	0.390561	0.10596
AT4G20220	No name	Putative uncharacterized protein AT4g20220 [Source:UniProtKB/TrEMBL;Acc:O65436]	+	1	0	0	9449	7.17045e-07	0.390561	0.10596
AT3G47390	PYRR	Riboflavin biosynthesis protein PYRR, chloroplastic [Source:UniProtKB/Swiss-Prot;Acc:Q9STY4]	+	1	2	6	0	7.7354e-07	0.563173	0.0529801
AT3G47400	PME33	Probable pectinesterase/pectinesterase inhibitor 33 [Source:UniProtKB/Swiss-Prot;Acc:Q9STY3]	+	3	0	7	694	7.7354e-07	0.563173	0.0529801
AT3G47410	No name	Hypthetical protein [Source:UniProtKB/TrEMBL;Acc:Q9STY2]	-	7	0	3	3897	7.7354e-07	0.563173	0.0529801
AT3G47370	RPS20B	40S ribosomal protein S20-2 [Source:UniProtKB/Swiss-Prot;Acc:Q9STY6]	-	1	0	2	4380	7.7354e-07	0.563173	0.0529801
AT3G07745	No name	No description	-	5	0	1	4672	7.7354e-07	0.563173	0.0529801
AT3G07755	No name	No description	-	4	0	5	5130	7.7354e-07	0.563173	0.0529801
AT3G47360	HSD3	11-beta-hydroxysteroid dehydrogenase-like 3 [Source:UniProtKB/Swiss-Prot;Acc:Q9STY7]	+	2	0	1	6161	7.7354e-07	0.563173	0.0529801
AT3G47380	No name	Plant invertase/pectin methylesterase inhibitor superfamily protein [Source:UniProtKB/TrEMBL;Acc:Q9STY5]	+	0	0	3	6216	7.7354e-07	0.563173	0.0529801
AT3G47430	PEX11B	Peroxisomal membrane protein 11B [Source:UniProtKB/Swiss-Prot;Acc:Q9STY0]	+	4	0	0	6487	7.7354e-07	0.563173	0.0529801
AT3G47420	ATPS3	Putative glycerol-3-phosphate transporter 1 [Source:UniProtKB/Swiss-Prot;Acc:Q9C5L3]	-	1	1	7	7481	7.7354e-07	0.563173	0.0529801
AT3G47440	TIP5-1	Probable aquaporin TIP5-1 [Source:UniProtKB/Swiss-Prot;Acc:Q9STX9]	+	2	0	0	7962	7.7354e-07	0.563173	0.0529801
AT3G47350	ATHSD2	Hydroxysteroid dehydrogenase 2 [Source:UniProtKB/TrEMBL;Acc:F4JBH8]	+	2	0	1	8368	7.7354e-07	0.563173	0.0529801
AT3G47450	ATNOS1	P-loop containing nucleoside triphosphate hydrolases superfamily protein [Source:TAIR;Acc:AT3G47450]	-	0	0	2	9034	7.7354e-07	0.563173	0.0529801
AT1G23860	RSZ21	SRZ21 [Source:UniProtKB/TrEMBL;Acc:A0A178WC08]	-	1	0	0	1307	8.05263e-07	0.572128	0.0662252
AT1G23870	TPS9	Glycosyltransferase [Source:UniProtKB/TrEMBL;Acc:W8QP88]	+	1	0	0	1373	8.05263e-07	0.572128	0.0662252
AT1G23850	No name	Putative uncharacterized protein At1g23850 [Source:UniProtKB/TrEMBL;Acc:Q9LRA9]	-	1	0	0	3570	8.05263e-07	0.572128	0.0662252
AT1G23880	No name	At1g23880/T23E23_8 [Source:UniProtKB/TrEMBL;Acc:Q8S9K1]	+	1	0	0	4851	8.05263e-07	0.572128	0.0662252
AT1G23840	No name	At1g23840/F5O8_37 [Source:UniProtKB/TrEMBL;Acc:Q9ZUB1]	-	1	0	0	5420	8.05263e-07	0.572128	0.0662252
AT1G23830	No name	At1g23830/F5O8_36 [Source:UniProtKB/TrEMBL;Acc:Q9ZUB2]	-	1	0	0	6717	8.05263e-07	0.572128	0.0662252
AT1G05837	No name	No description	+	0	0	1	6732	8.05263e-07	0.572128	0.0662252
AT1G23820	SPDSYN1	Spermidine synthase 1 [Source:UniProtKB/Swiss-Prot;Acc:Q9ZUB3]	+	0	0	1	7820	8.05263e-07	0.572128	0.0662252
AT1G23890	No name	NHL domain-containing protein [Source:UniProtKB/TrEMBL;Acc:F4I7N5]	-	0	0	1	7960	8.05263e-07	0.572128	0.0662252
AT1G05833	No name	No description	-	1	0	0	9177	8.05263e-07	0.572128	0.0662252
AT4G21050	DOF4.4	Dof zinc finger protein DOF4.4 [Source:UniProtKB/Swiss-Prot;Acc:Q9SUA9]	+	1	0	0	767	8.098e-07	0.51017	0.0662252
AT4G21040	DOF4.3	Dof zinc finger protein DOF4.3 [Source:UniProtKB/Swiss-Prot;Acc:Q9SUB0]	-	1	0	0	2168	8.098e-07	0.51017	0.0662252
AT4G21060	No name	Galactosyltransferase family protein [Source:UniProtKB/TrEMBL;Acc:F4JIK9]	+	1	0	0	3056	8.098e-07	0.51017	0.0662252
AT4G21030	DOF4.2	Dof zinc finger protein DOF4.2 [Source:UniProtKB/Swiss-Prot;Acc:Q9SUB1]	+	0	0	1	5675	8.098e-07	0.51017	0.0662252
AT4G21063	No name	No description	+	1	0	0	7400	8.098e-07	0.51017	0.0662252
AT4G06980	No name	No description	-	0	0	1	7582	8.098e-07	0.51017	0.0662252
AT4G21020	No name	Late embryogenesis abundant protein (LEA) family protein [Source:UniProtKB/TrEMBL;Acc:Q9SUB2]	+	0	0	1	8057	8.098e-07	0.51017	0.0662252
AT4G21065	PCMP-H28	Pentatricopeptide repeat-containing protein At4g21065 [Source:UniProtKB/Swiss-Prot;Acc:A8MQA3]	+	1	0	0	8116	8.098e-07	0.51017	0.0662252
AT5G27550	KIN14S	Kinesin-like protein KIN-14S [Source:UniProtKB/Swiss-Prot;Acc:F4K4C5]	-	0	2	0	0	8.31834e-07	0.470549	0.0860927
AT5G27560	No name	Putative uncharacterized protein At5g27560 [Source:UniProtKB/TrEMBL;Acc:Q94K68]	+	2	0	0	272	8.31834e-07	0.470549	0.0860927
AT5G27570	No name	Transducin/WD40 repeat-like superfamily protein [Source:TAIR;Acc:AT5G27570]	-	0	0	2	3656	8.31834e-07	0.470549	0.0860927
AT5G27540	MIRO1	Mitochondrial Rho GTPase 1 [Source:UniProtKB/Swiss-Prot;Acc:Q8RXF8]	+	0	0	2	3785	8.31834e-07	0.470549	0.0860927
AT5G27580	AGL89	At5g27580 [Source:UniProtKB/TrEMBL;Acc:Q7XJL1]	+	2	0	0	5285	8.31834e-07	0.470549	0.0860927
AT5G31412	No name	HAT family dimerization domain-containing protein [Source:UniProtKB/TrEMBL;Acc:F4KCY3]	-	0	0	5	7825	1.02533e-06	0.543072	0.0529801
AT3G23270	No name	Regulator of chromosome condensation (RCC1) family with FYVE zinc finger domain-containing protein [Source:UniProtKB/TrEMBL;Acc:A0A1I9LTP1]	+	0	0	1	8501	1.02792e-06	0.587422	0.0529801
AT4G37910	HSP70-9	Heat shock 70 kDa protein 9, mitochondrial [Source:UniProtKB/Swiss-Prot;Acc:Q8GUM2]	-	0	0	2	9616	1.05126e-06	0.397015	0.13245
AT1G05307	No name	No description	+	0	0	1	1110	1.13988e-06	0.51925	0.0596026
AT1G17400	No name	Putative uncharacterized protein [Source:UniProtKB/TrEMBL;Acc:Q58G53]	-	1	0	0	1535	1.13988e-06	0.51925	0.0596026
AT1G17410	No name	Nucleoside diphosphate kinase [Source:UniProtKB/TrEMBL;Acc:F4I7J3]	-	0	0	1	4393	1.13988e-06	0.51925	0.0596026
AT1G17380	TIFY11A	Protein TIFY 11A [Source:UniProtKB/Swiss-Prot;Acc:Q9LDU5]	-	1	0	0	6505	1.13988e-06	0.51925	0.0596026
AT1G17370	UBP1B	Oligouridylate-binding protein 1B [Source:UniProtKB/Swiss-Prot;Acc:Q9LQI9]	-	1	0	0	8873	1.13988e-06	0.51925	0.0596026
AT1G62290	APA2	Aspartic proteinase A2 [Source:UniProtKB/Swiss-Prot;Acc:Q8VYL3]	-	0	1	0	0	1.18535e-06	0.688083	0.0529801
AT1G62300	WRKY6	Putative uncharacterized protein At1g62300 [Source:UniProtKB/TrEMBL;Acc:C0SV11]	-	0	0	1	3670	1.18535e-06	0.688083	0.0529801
AT1G62280	SLAH1	SLAH1 [Source:UniProtKB/TrEMBL;Acc:A0A178W8P4]	-	1	0	0	4288	1.18535e-06	0.688083	0.0529801
AT1G08493	No name	No description	+	0	0	1	5986	1.18535e-06	0.688083	0.0529801
AT1G62270	No name	Putative F-box/kelch-repeat protein At1g62270 [Source:UniProtKB/Swiss-Prot;Acc:O04591]	+	0	0	1	7248	1.18535e-06	0.688083	0.0529801
AT1G08487	No name	No description	+	0	0	1	9184	1.18535e-06	0.688083	0.0529801
AT3G23320	No name	Polynucleotidyl transferase, ribonuclease H-like superfamily protein [Source:UniProtKB/TrEMBL;Acc:Q9LW65]	+	1	0	0	849	1.24856e-06	0.58434	0.0529801
AT3G23325	No name	Uncharacterized protein At3g23325 [Source:UniProtKB/Swiss-Prot;Acc:Q9LW64]	+	1	0	0	1990	1.24856e-06	0.58434	0.0529801
AT3G23326	MIR853A	MIR853a; miRNA [Source:TAIR;Acc:AT3G23326]	+	1	0	0	2587	1.24856e-06	0.58434	0.0529801
AT3G23330	PCMP-H32	Putative pentatricopeptide repeat-containing protein At3g23330 [Source:UniProtKB/Swiss-Prot;Acc:Q9LW63]	+	1	0	0	3347	1.24856e-06	0.58434	0.0529801
AT3G23340	CKL10	Casein kinase 1-like protein 10 [Source:UniProtKB/Swiss-Prot;Acc:Q9LW62]	+	1	0	0	7023	1.24856e-06	0.58434	0.0529801
AT2G22440	No name	Putative non-LTR retroelement reverse transcriptase [Source:UniProtKB/TrEMBL;Acc:Q9SJZ0]	+	1	0	0	25	1.32435e-06	0.411451	0.13245
AT2G22430	ATHB-6	Homeobox-leucine zipper protein ATHB-6 [Source:UniProtKB/Swiss-Prot;Acc:P46668]	-	1	0	0	1039	1.32435e-06	0.411451	0.13245
AT2G22450	RIBA2	Monofunctional riboflavin biosynthesis protein RIBA 2, chloroplastic [Source:UniProtKB/Swiss-Prot;Acc:Q6NLQ7]	+	1	0	0	1480	1.32435e-06	0.411451	0.13245
AT2G22460	No name	Putative uncharacterized protein [Source:UniProtKB/TrEMBL;Acc:Q84RJ3]	-	0	0	1	4209	1.32435e-06	0.411451	0.13245
AT2G22465	No name	No description	+	1	0	0	4674	1.32435e-06	0.411451	0.13245
AT2G22470	AGP2	Classical arabinogalactan protein 2 [Source:UniProtKB/Swiss-Prot;Acc:Q9SJY7]	-	0	0	1	9242	1.32435e-06	0.411451	0.13245
AT4G31560	HCF153	AT4g31560 [Source:UniProtKB/TrEMBL;Acc:Q9SV14]	+	0	2	0	0	1.34374e-06	0.661402	0.0529801
AT4G31580	RSZ22	Serine/arginine-rich splicing factor RSZ22 [Source:UniProtKB/Swiss-Prot;Acc:O81126]	+	0	1	4	0	1.34374e-06	0.661402	0.0529801
AT4G31570	No name	CONTAINS InterPro DOMAIN/s: Prefoldin (InterPro:IPR009053); BEST Arabidopsis thaliana protein match is: unknown protein (TAIR:AT1G24460.1); Has 194354 Blast hits to 66887 proteins in 3244 species: Archae - 3688; Bacteria - 38556; Metazoa - 84828; Fu /.../17265; Plants - 10589; Viruses - 805; Other Eukaryotes - 38623 (source: NCBI BLink). [Source:TAIR;Acc:AT4G31570]	+	2	0	5	118	1.34374e-06	0.661402	0.0529801
AT4G31590	CSLC5	CSLC5 [Source:UniProtKB/TrEMBL;Acc:W8PV45]	-	1	3	1	2907	1.34374e-06	0.661402	0.0529801
AT4G31550	WRKY11	Probable WRKY transcription factor 11 [Source:UniProtKB/Swiss-Prot;Acc:Q9SV15]	-	2	0	0	3542	1.34374e-06	0.661402	0.0529801
AT4G31610	REM1	Transcriptional factor B3 family protein [Source:TAIR;Acc:AT4G31610]	+	4	0	0	4468	1.34374e-06	0.661402	0.0529801
AT4G08515	No name	No description	+	0	0	2	6861	1.34374e-06	0.661402	0.0529801
AT4G31615	REM2	B3 domain-containing protein REM2 [Source:UniProtKB/Swiss-Prot;Acc:Q3E9T2]	-	0	0	4	6995	1.34374e-06	0.661402	0.0529801
AT4G31540	ATEXO70G1	EXO70-G1 protein [Source:UniProtKB/TrEMBL;Acc:Q7XYW9]	-	2	0	0	8012	1.34374e-06	0.661402	0.0529801
AT4G31530	No name	NAD(P)-binding Rossmann-fold superfamily protein [Source:UniProtKB/TrEMBL;Acc:F4JSP1]	+	0	0	2	8086	1.34374e-06	0.661402	0.0529801
AT4G31600	No name	Putative uncharacterized protein At4g31600; F28M20.210 [Source:UniProtKB/TrEMBL;Acc:Q94B65]	-	0	0	5	8268	1.34374e-06	0.661402	0.0529801
AT4G31620	No name	Transcriptional factor B3 family protein [Source:UniProtKB/TrEMBL;Acc:G0XQD3]	-	0	0	3	9364	1.34374e-06	0.661402	0.0529801
AT4G25830	No name	CASP-like protein [Source:UniProtKB/TrEMBL;Acc:A0A178UTE2]	+	0	2	0	0	1.42716e-06	0.523283	0.0662252
AT4G25835	No name	AAA-ATPase At4g25835 [Source:UniProtKB/Swiss-Prot;Acc:Q8RY66]	+	2	0	0	1693	1.42716e-06	0.523283	0.0662252
AT4G25820	XTH14	Xyloglucan endotransglucosylase/hydrolase [Source:UniProtKB/TrEMBL;Acc:A0A178UTG4]	+	0	0	2	2139	1.42716e-06	0.523283	0.0662252
AT4G25810	XTH23	Probable xyloglucan endotransglucosylase/hydrolase protein 23 [Source:UniProtKB/Swiss-Prot;Acc:Q38910]	+	0	0	2	4072	1.42716e-06	0.523283	0.0662252
AT4G25840	GPP1	(DL)-glycerol-3-phosphatase 1 [Source:UniProtKB/Swiss-Prot;Acc:F4JTE7]	+	2	0	0	4957	1.42716e-06	0.523283	0.0662252
AT4G25800	CBP60D	Calmodulin-binding protein 60 D [Source:UniProtKB/Swiss-Prot;Acc:Q0WVV6]	+	0	0	2	5954	1.42716e-06	0.523283	0.0662252
AT4G25845	No name	Putative uncharacterized protein [Source:UniProtKB/TrEMBL;Acc:Q2V3E8]	+	2	0	0	8088	1.42716e-06	0.523283	0.0662252
AT4G25850	ORP4B	OSBP(Oxysterol binding protein)-related protein 4B [Source:UniProtKB/TrEMBL;Acc:F4JTE8]	+	2	0	0	8164	1.42716e-06	0.523283	0.0662252
AT3G24770	CLE41	CLAVATA3/ESR (CLE)-related protein 41 [Source:UniProtKB/Swiss-Prot;Acc:Q84W98]	+	0	1	2	0	1.54582e-06	0.525148	0.0860927
AT3G04815	No name	No description	-	2	0	1	1888	1.54582e-06	0.525148	0.0860927
AT3G24780	No name	Putative uncharacterized protein [Source:UniProtKB/TrEMBL;Acc:Q1PEM2]	+	1	0	2	2607	1.54582e-06	0.525148	0.0860927
AT3G24760	No name	F-box/kelch-repeat protein At3g24760 [Source:UniProtKB/Swiss-Prot;Acc:Q3EB08]	+	0	0	1	4389	1.54582e-06	0.525148	0.0860927
AT3G24790	PBL25	Probable serine/threonine-protein kinase PBL25 [Source:UniProtKB/Swiss-Prot;Acc:Q9LRY1]	+	1	2	0	6386	1.54582e-06	0.525148	0.0860927
AT3G24750	No name	unknown protein; Has 25 Blast hits to 25 proteins in 12 species: Archae - 0; Bacteria - 8; Metazoa - 2; Fungi - 0; Plants - 15; Viruses - 0; Other Eukaryotes - 0 (source: NCBI BLink). [Source:TAIR;Acc:AT3G24750]	+	0	0	1	8697	1.54582e-06	0.525148	0.0860927
AT3G24800	PRT1	E3 ubiquitin-protein ligase PRT1 [Source:UniProtKB/Swiss-Prot;Acc:Q8LBL5]	+	3	0	0	9026	1.54582e-06	0.525148	0.0860927
AT3G09960	No name	Calcineurin-like metallo-phosphoesterase superfamily protein [Source:UniProtKB/TrEMBL;Acc:Q8LEC0]	+	2	0	0	9995	1.56804e-06	0.586784	0.0596026
AT2G05920	SBT1.8	Subtilisin-like protease SBT1.8 [Source:UniProtKB/Swiss-Prot;Acc:Q9ZUF6]	-	0	1	0	0	1.68036e-06	0.544921	0.0728477
AT2G05914	No name	Potential natural antisense gene, locus overlaps with AT2G05915 [Source:TAIR;Acc:AT2G05914]	-	1	0	0	5774	1.68036e-06	0.544921	0.0728477
AT2G05915	No name	unknown protein; Has 30201 Blast hits to 17322 proteins in 780 species: Archae - 12; Bacteria - 1396; Metazoa - 17338; Fungi - 3422; Plants - 5037; Viruses - 0; Other Eukaryotes - 2996 (source: NCBI BLink). [Source:TAIR;Acc:AT2G05915]	+	0	0	1	6052	1.68036e-06	0.544921	0.0728477
AT2G05685	No name	No description	-	0	0	2	4091	1.80281e-06	0.228297	0.337748
AT1G58060	No name	DExH-box ATP-dependent RNA helicase DExH7, chloroplastic [Source:UniProtKB/Swiss-Prot;Acc:F4I9Q5]	-	13	0	0	9275	2.05258e-06	0.44911	0.15894
AT2G13275	No name	No description	-	1	0	0	833	2.36875e-06	0.391798	0.139073
AT2G05875	No name	No description	+	0	0	1	873	2.36875e-06	0.391798	0.139073
AT2G13290	No name	Beta-1,4-N-acetylglucosaminyltransferase-like protein [Source:UniProtKB/TrEMBL;Acc:Q9SKF0]	+	1	0	0	1891	2.36875e-06	0.391798	0.139073
AT2G13295	No name	Protease inhibitor/seed storage/LTP family protein [Source:UniProtKB/TrEMBL;Acc:F4IUC5]	-	0	0	1	4423	2.36875e-06	0.391798	0.139073
AT1G64230	UBC28	Ubiquitin-conjugating enzyme E2 28 [Source:UniProtKB/TrEMBL;Acc:F4I5B8]	+	6	5	0	0	2.39243e-06	0.277433	0.423841
AT1G64235	No name	Bifunctional inhibitor/lipid-transfer protein/seed storage 2S albumin superfamily protein [Source:UniProtKB/TrEMBL;Acc:Q3E7C3]	+	11	0	0	651	2.39243e-06	0.277433	0.423841
AT1G64220	TOM7-2	Mitochondrial import receptor subunit TOM7-2 [Source:UniProtKB/Swiss-Prot;Acc:Q3ECI7]	-	5	0	6	2109	2.39243e-06	0.277433	0.423841
AT1G64210	No name	Putative inactive receptor-like protein kinase At1g64210 [Source:UniProtKB/Swiss-Prot;Acc:Q9SH71]	+	0	6	5	2639	2.39243e-06	0.277433	0.423841
AT1G64200	VHA-E3	vacuolar H+-ATPase subunit E isoform 3 [Source:TAIR;Acc:AT1G64200]	-	11	0	5	5402	2.39243e-06	0.277433	0.423841
AT1G64253	No name	No description	+	7	0	0	6716	2.39243e-06	0.277433	0.423841
AT1G64195	No name	Defensin-like protein 35 [Source:UniProtKB/Swiss-Prot;Acc:Q2V4F3]	-	11	0	5	7454	2.39243e-06	0.277433	0.423841
AT1G64190	No name	6-phosphogluconate dehydrogenase, decarboxylating 1, chloroplastic [Source:UniProtKB/Swiss-Prot;Acc:Q9SH69]	-	11	0	5	8366	2.39243e-06	0.277433	0.423841
AT1G08663	No name	No description	-	0	0	5	8487	2.39243e-06	0.277433	0.423841
AT1G08657	No name	No description	+	5	0	11	9275	2.39243e-06	0.277433	0.423841
AT1G64255	No name	MuDR family transposase [Source:UniProtKB/TrEMBL;Acc:F4I6P0]	+	5	0	0	9451	2.39243e-06	0.277433	0.423841
AT1G64185	No name	At1g64185 [Source:UniProtKB/TrEMBL;Acc:Q8LGF9]	+	5	0	7	9998	2.39243e-06	0.277433	0.423841
AT1G70750	MYOB2	Myosin-binding protein 2 [Source:UniProtKB/Swiss-Prot;Acc:Q9CAC4]	-	0	1	0	0	2.43226e-06	0.438342	0.0993377
AT1G70740	No name	At1g70740 [Source:UniProtKB/TrEMBL;Acc:B4F7N6]	-	1	0	0	5205	2.43226e-06	0.438342	0.0993377
AT1G09193	No name	No description	-	0	0	1	5810	2.43226e-06	0.438342	0.0993377
AT1G70760	ndhL	NAD(P)H-quinone oxidoreductase subunit L, chloroplastic [Source:UniProtKB/Swiss-Prot;Acc:Q9CAC5]	+	1	0	0	5954	2.43226e-06	0.438342	0.0993377
AT1G70770	No name	AT1G70770 protein [Source:UniProtKB/TrEMBL;Acc:Q9S791]	-	0	0	1	6550	2.43226e-06	0.438342	0.0993377
AT1G70730	PGM2	Phosphoglucomutase [Source:UniProtKB/TrEMBL;Acc:F4I6W4]	-	1	0	0	8081	2.43226e-06	0.438342	0.0993377
AT5G37990	No name	Probable S-adenosylmethionine-dependent methyltransferase At5g37990 [Source:UniProtKB/Swiss-Prot;Acc:Q9FKC8]	-	1	0	0	1647	2.52977e-06	0.384696	0.10596
AT5G05605	No name	No description	-	0	0	1	2264	2.52977e-06	0.384696	0.10596
AT5G37980	No name	Allyl alcohol dehydrogenase; NADP-dependent oxidoreductase-like protein [Source:UniProtKB/TrEMBL;Acc:Q9FKC9]	+	0	0	1	3731	2.52977e-06	0.384696	0.10596
AT5G38000	No name	At5g38000 [Source:UniProtKB/TrEMBL;Acc:Q9LTB4]	+	1	0	0	4833	2.52977e-06	0.384696	0.10596
AT1G67910	No name	AT1G67910 protein [Source:UniProtKB/TrEMBL;Acc:Q9C9V7]	-	0	0	1	368	2.59298e-06	0.513574	0.0728477
AT1G67900	No name	BTB/POZ domain-containing protein At1g67900 [Source:UniProtKB/Swiss-Prot;Acc:Q9C9V6]	+	0	0	1	730	2.59298e-06	0.513574	0.0728477
AT1G67920	No name	At1g67920 [Source:UniProtKB/TrEMBL;Acc:Q9C9V8]	+	1	0	0	2624	2.59298e-06	0.513574	0.0728477
AT1G67930	No name	Golgi transport complex-related protein [Source:UniProtKB/TrEMBL;Acc:Q9C9V9]	-	0	0	1	3220	2.59298e-06	0.513574	0.0728477
AT1G67940	ABCI17	NAP3 [Source:UniProtKB/TrEMBL;Acc:D6RVY5]	+	1	0	0	6750	2.59298e-06	0.513574	0.0728477
AT1G67950	No name	RNA recognition motif-containing protein [Source:UniProtKB/TrEMBL;Acc:F4HVJ1]	-	0	0	1	7793	2.59298e-06	0.513574	0.0728477
AT1G67890	No name	PAS domain-containing protein tyrosine kinase [Source:UniProtKB/TrEMBL;Acc:F4HVH9]	+	0	0	1	8072	2.59298e-06	0.513574	0.0728477
AT1G08963	No name	No description	+	1	0	0	9115	2.59298e-06	0.513574	0.0728477
AT1G67960	POD1	Protein POLLEN DEFECTIVE IN GUIDANCE 1 [Source:UniProtKB/Swiss-Prot;Acc:F4HVJ3]	-	0	0	1	9732	2.59298e-06	0.513574	0.0728477
AT2G05655	No name	No description	+	0	1	3	0	2.83818e-06	0.562753	0.0529801
AT2G04945	No name	No description	-	4	0	0	714	2.83818e-06	0.562753	0.0529801
AT2G05710	ACO2	Aconitate hydratase 2, mitochondrial [Source:UniProtKB/Swiss-Prot;Acc:Q9SIB9]	+	2	0	0	5042	2.83818e-06	0.562753	0.0529801
AT3G25730	ARF14	AP2/ERF and B3 domain-containing transcription factor ARF14 [Source:UniProtKB/Swiss-Prot;Acc:Q9LS06]	+	0	1	0	0	2.85668e-06	0.51259	0.0794702
AT3G25740	MAP1C	Methionine aminopeptidase [Source:UniProtKB/TrEMBL;Acc:Q24JL4]	+	1	0	0	591	2.85668e-06	0.51259	0.0794702
AT3G25727	No name	Non-LTR retrolelement reverse transcriptase [Source:UniProtKB/TrEMBL;Acc:F4JA50]	-	1	0	0	2858	2.85668e-06	0.51259	0.0794702
AT3G25750	No name	Putative F-box protein At3g25750 [Source:UniProtKB/Swiss-Prot;Acc:Q9LS04]	+	1	0	0	3762	2.85668e-06	0.51259	0.0794702
AT3G25760	AOC1	At3g25760 [Source:UniProtKB/TrEMBL;Acc:Q2HIV2]	+	1	0	0	6586	2.85668e-06	0.51259	0.0794702
AT3G25770	AOC2	AOC2 [Source:UniProtKB/TrEMBL;Acc:A0A178VKE4]	+	1	0	0	9476	2.85668e-06	0.51259	0.0794702
AT1G64170	CHX16	Cation/H(+) antiporter 16 [Source:UniProtKB/Swiss-Prot;Acc:Q1HDT3]	-	5	0	0	359	3.1289e-06	0.305316	0.211921
AT1G64180	No name	Intracellular protein transport protein USO1-like protein [Source:UniProtKB/TrEMBL;Acc:F4I5B1]	+	5	0	6	2612	3.1289e-06	0.305316	0.211921
AT1G64160	DIR5	Dirigent protein 5 [Source:UniProtKB/Swiss-Prot;Acc:Q9SH66]	+	0	0	5	4001	3.1289e-06	0.305316	0.211921
AT1G64150	PAM71	Protein PAM71, chloroplastic [Source:UniProtKB/Swiss-Prot;Acc:Q94AX5]	-	5	0	0	6115	3.1289e-06	0.305316	0.211921
AT4G05645	No name	No description	-	0	0	1	3435	3.23749e-06	0.465547	0.0662252
AT4G08867	No name	Putative uncharacterized protein [Source:UniProtKB/TrEMBL;Acc:Q2V3K6]	+	0	0	1	3555	3.23749e-06	0.465547	0.0662252
AT4G08868	No name	unknown protein; Has 35333 Blast hits to 34131 proteins in 2444 species: Archae - 798; Bacteria - 22429; Metazoa - 974; Fungi - 991; Plants - 531; Viruses - 0; Other Eukaryotes - 9610 (source: NCBI BLink). [Source:TAIR;Acc:AT4G08868]	+	1	0	0	3976	3.23749e-06	0.465547	0.0662252
AT4G05650	No name	No description	-	0	0	1	4695	3.23749e-06	0.465547	0.0662252
AT4G05625	No name	No description	+	0	0	1	4758	3.23749e-06	0.465547	0.0662252
AT4G08869	No name	Defensin-like protein 210 [Source:UniProtKB/Swiss-Prot;Acc:Q2V3K4]	-	1	0	0	4884	3.23749e-06	0.465547	0.0662252
AT4G08874	No name	BEST Arabidopsis thaliana protein match is: Beta-galactosidase related protein (TAIR:AT3G43580.1); Has 30201 Blast hits to 17322 proteins in 780 species: Archae - 12; Bacteria - 1396; Metazoa - 17338; Fungi - 3422; Plants - 5037; Viruses - 0; Other /.../otes - 2996 (source: NCBI BLink). [Source:TAIR;Acc:AT4G08874]	-	0	0	1	8800	3.23749e-06	0.465547	0.0662252
AT4G08875	No name	Defensin-like protein 209 [Source:UniProtKB/Swiss-Prot;Acc:Q2V3K2]	-	0	0	1	9287	3.23749e-06	0.465547	0.0662252
AT2G40520	No name	Nucleotidyltransferase family protein [Source:UniProtKB/TrEMBL;Acc:Q5BPR8]	+	1	0	0	472	3.30049e-06	0.481012	0.0728477
AT2G40510	RPS26B	40S ribosomal protein S26 [Source:UniProtKB/TrEMBL;Acc:A0A178VTX1]	+	0	0	1	1964	3.30049e-06	0.481012	0.0728477
AT2G40500	No name	Protein kinase family protein [Source:UniProtKB/TrEMBL;Acc:O22885]	+	0	0	1	4647	3.30049e-06	0.481012	0.0728477
AT2G40530	No name	At2g40530 [Source:UniProtKB/TrEMBL;Acc:O22882]	+	1	0	0	5636	3.30049e-06	0.481012	0.0728477
AT2G40490	HEME2	Uroporphyrinogen decarboxylase 2, chloroplastic [Source:UniProtKB/Swiss-Prot;Acc:O22886]	+	0	0	1	6662	3.30049e-06	0.481012	0.0728477
AT2G40540	POT2	Potassium transporter [Source:UniProtKB/TrEMBL;Acc:A0A178VTZ5]	+	1	0	0	8690	3.30049e-06	0.481012	0.0728477
AT2G40480	No name	WEB family protein At2g40480 [Source:UniProtKB/Swiss-Prot;Acc:Q5XVC7]	+	0	0	1	9248	3.30049e-06	0.481012	0.0728477
AT1G62500	No name	Bifunctional inhibitor/lipid-transfer protein/seed storage 2S albumin superfamily protein [Source:UniProtKB/TrEMBL;Acc:Q9SXE7]	+	0	2	1	0	3.41202e-06	0.540377	0.0529801
AT1G62490	No name	Mitochondrial transcription termination factor family protein [Source:UniProtKB/TrEMBL;Acc:Q9SXE8]	-	3	0	0	1969	3.41202e-06	0.540377	0.0529801
AT1G62510	No name	At1g62510 [Source:UniProtKB/TrEMBL;Acc:Q9SXE6]	-	1	0	2	2863	3.41202e-06	0.540377	0.0529801
AT1G62515	No name	No description	+	2	0	1	3217	3.41202e-06	0.540377	0.0529801
AT1G62480	No name	At1g62480/T3P18_4 [Source:UniProtKB/TrEMBL;Acc:Q9SXE9]	+	0	0	3	3743	3.41202e-06	0.540377	0.0529801
AT1G62520	No name	Putative uncharacterized protein At1g62520 [Source:UniProtKB/TrEMBL;Acc:Q9SXE5]	+	1	0	0	5034	3.41202e-06	0.540377	0.0529801
AT1G62530	No name	Putative uncharacterized protein [Source:UniProtKB/TrEMBL;Acc:Q1PFH6]	-	0	0	1	6849	3.41202e-06	0.540377	0.0529801
AT2G36720	No name	Acyl-CoA N-acyltransferase with RING/FYVE/PHD-type zinc finger domain-containing protein [Source:UniProtKB/TrEMBL;Acc:Q8RWG0]	+	0	1	0	0	3.48791e-06	0.524375	0.0662252
AT2G36710	PME15	Probable pectinesterase 15 [Source:UniProtKB/Swiss-Prot;Acc:Q9ZQA3]	-	1	0	0	1852	3.48791e-06	0.524375	0.0662252
AT2G36700	PME14	Putative pectinesterase 14 [Source:UniProtKB/Swiss-Prot;Acc:Q9ZQA4]	-	1	0	0	6688	3.48791e-06	0.524375	0.0662252
AT2G36724	No name	Putative uncharacterized protein [Source:UniProtKB/TrEMBL;Acc:Q2V421]	+	1	0	0	8264	3.48791e-06	0.524375	0.0662252
AT2G36695	No name	unknown protein; FUNCTIONS IN: molecular_function unknown; INVOLVED IN: biological_process unknown; LOCATED IN: endomembrane system; Has 35333 Blast hits to 34131 proteins in 2444 species: Archae - 798; Bacteria - 22429; Metazoa - 974; Fungi - 991; /.../ - 531; Viruses - 0; Other Eukaryotes - 9610 (source: NCBI BLink). [Source:TAIR;Acc:AT2G36695]	+	0	0	1	9665	3.48791e-06	0.524375	0.0662252
AT1G62870	No name	F16P17.2 protein [Source:UniProtKB/TrEMBL;Acc:Q9LQ19]	-	1	0	0	1601	3.49203e-06	0.542293	0.0728477
AT1G62880	No name	Protein cornichon homolog 3 [Source:UniProtKB/Swiss-Prot;Acc:Q8GWT5]	+	1	0	0	3501	3.49203e-06	0.542293	0.0728477
AT1G62886	No name	Nucleotide excision repair, TFIIH, subunit TTDA [Source:UniProtKB/TrEMBL;Acc:B3H572]	+	1	0	0	6014	3.49203e-06	0.542293	0.0728477
AT1G62895	No name	No description	+	1	0	0	7590	3.49203e-06	0.542293	0.0728477
AT1G62900	No name	F16P17.4 protein [Source:UniProtKB/TrEMBL;Acc:Q9LQ17]	+	1	0	0	9321	3.49203e-06	0.542293	0.0728477
AT3G25655	IDL1	Protein IDA-LIKE 1 [Source:UniProtKB/Swiss-Prot;Acc:Q29PV4]	-	0	1	0	0	3.49345e-06	0.543725	0.0596026
AT3G04925	No name	No description	+	0	0	1	387	3.49345e-06	0.543725	0.0596026
AT3G25650	ASK15	SKP1-like protein 15 [Source:UniProtKB/Swiss-Prot;Acc:Q1PEL7]	-	1	0	0	1198	3.49345e-06	0.543725	0.0596026
AT3G25660	GATA	Glutamyl-tRNA(Gln) amidotransferase subunit A, chloroplastic/mitochondrial [Source:UniProtKB/Swiss-Prot;Acc:Q9LI77]	-	0	0	1	1684	3.49345e-06	0.543725	0.0596026
AT3G25640	No name	Protein of unknown function, DUF617 [Source:TAIR;Acc:AT3G25640]	+	0	0	1	2768	3.49345e-06	0.543725	0.0596026
AT3G25670	No name	Leucine-rich repeat (LRR) family protein [Source:UniProtKB/TrEMBL;Acc:F4JA38]	-	0	0	1	6655	3.49345e-06	0.543725	0.0596026
AT3G27785	MYB118	Transcription factor MYB118 [Source:UniProtKB/Swiss-Prot;Acc:Q9LVW4]	-	0	1	0	0	3.56908e-06	0.357712	0.15894
AT3G27770	No name	AT3g27760/MGF10_16 [Source:UniProtKB/TrEMBL;Acc:Q8W4R6]	-	1	0	0	2978	3.56908e-06	0.357712	0.15894
AT3G27750	No name	PPR containing protein [Source:UniProtKB/TrEMBL;Acc:Q9LVW6]	+	0	0	1	5035	3.56908e-06	0.357712	0.15894
AT3G05285	No name	No description	-	1	0	0	5823	3.56908e-06	0.357712	0.15894
AT3G27740	CARA	Carbamoyl-phosphate synthase small chain, chloroplastic [Source:UniProtKB/Swiss-Prot;Acc:Q9LVW7]	-	1	0	0	6974	3.56908e-06	0.357712	0.15894
AT3G05295	No name	No description	+	1	0	0	9389	3.56908e-06	0.357712	0.15894
AT2G36310	URH1	Uridine nucleosidase 1 [Source:UniProtKB/Swiss-Prot;Acc:Q9SJM7]	-	1	0	0	51	3.60517e-06	0.514322	0.0596026
AT2G36320	SAP4	Zinc finger A20 and AN1 domain-containing stress-associated protein 4 [Source:UniProtKB/Swiss-Prot;Acc:Q9SJM6]	+	1	0	0	1386	3.60517e-06	0.514322	0.0596026
AT2G36325	No name	GDSL esterase/lipase At2g36325 [Source:UniProtKB/Swiss-Prot;Acc:Q8RWJ4]	+	1	0	0	4018	3.60517e-06	0.514322	0.0596026
AT2G36330	No name	CASP-like protein 4A3 [Source:UniProtKB/Swiss-Prot;Acc:Q84WP5]	+	1	0	0	6172	3.60517e-06	0.514322	0.0596026
AT2G36307	ZPR4	ZPR4 (LITTLE ZIPPER 4); other RNA [Source:TAIR;Acc:AT2G36307]	-	1	0	0	7912	3.60517e-06	0.514322	0.0596026
AT2G36340	GPL3	GLABROUS1 enhancer-binding protein-like 3 [Source:UniProtKB/Swiss-Prot;Acc:Q9SJM4]	+	1	0	0	8159	3.60517e-06	0.514322	0.0596026
AT2G02080	IDD4	Protein indeterminate-domain 4, chloroplastic [Source:UniProtKB/Swiss-Prot;Acc:Q8GYC1]	-	0	0	1	2209	3.60671e-06	0.285113	0.278146
AT2G02070	IDD5	Protein indeterminate-domain 5, chloroplastic [Source:UniProtKB/Swiss-Prot;Acc:Q9ZUL3]	+	0	0	1	5088	3.60671e-06	0.285113	0.278146
AT2G04185	No name	No description	-	0	0	1	6631	3.60671e-06	0.285113	0.278146
AT2G02090	ETL1	ETL1 [Source:UniProtKB/TrEMBL;Acc:A0A178VWA6]	+	1	0	0	7353	3.60671e-06	0.285113	0.278146
AT5G28080	WNK9	Probable serine/threonine-protein kinase WNK9 [Source:UniProtKB/Swiss-Prot;Acc:Q2V338]	-	0	0	1	8547	3.62898e-06	0.507382	0.0596026
AT1G18860	WRKY61	WRKY DNA-binding protein 61 [Source:TAIR;Acc:AT1G18860]	+	0	1	0	0	3.81183e-06	0.5178	0.0596026
AT1G05447	No name	No description	-	1	0	0	2272	3.81183e-06	0.5178	0.0596026
AT1G18870	ICS2	Isochorismate synthase 2, chloroplastic [Source:UniProtKB/Swiss-Prot;Acc:Q9M9V6]	+	1	0	0	4088	3.81183e-06	0.5178	0.0596026
AT1G18850	No name	F6A14.6 protein [Source:UniProtKB/TrEMBL;Acc:Q9M9V4]	-	1	0	0	4742	3.81183e-06	0.5178	0.0596026
AT1G18840	IQD30	At1g18840 [Source:UniProtKB/TrEMBL;Acc:Q501D2]	-	1	0	0	6717	3.81183e-06	0.5178	0.0596026
AT1G18871	No name	unknown protein; LOCATED IN: endomembrane system; Has 30201 Blast hits to 17322 proteins in 780 species: Archae - 12; Bacteria - 1396; Metazoa - 17338; Fungi - 3422; Plants - 5037; Viruses - 0; Other Eukaryotes - 2996 (source: NCBI BLink). [Source:TAIR;Acc:AT1G18871]	-	0	0	1	8024	3.81183e-06	0.5178	0.0596026
AT1G18880	NPF2.9	Protein NRT1/ PTR FAMILY 2.9 [Source:UniProtKB/Swiss-Prot;Acc:Q9M9V7]	+	1	0	0	9436	3.81183e-06	0.5178	0.0596026
AT1G18879	MIR837A	MIR837a; miRNA [Source:TAIR;Acc:AT1G18879]	+	1	0	0	9656	3.81183e-06	0.5178	0.0596026
AT3G24810	KRP5	Cyclin-dependent kinase inhibitor 5 [Source:UniProtKB/Swiss-Prot;Acc:Q9LRY0]	+	2	0	0	7015	3.8377e-06	0.413231	0.10596
AT3G24820	No name	At3g24820 [Source:UniProtKB/TrEMBL;Acc:Q9LRX9]	-	0	0	2	8533	3.8377e-06	0.413231	0.10596
AT4G39020	No name	Putative uncharacterized protein AT4g39020 [Source:UniProtKB/TrEMBL;Acc:Q9SVJ1]	+	1	0	0	215	3.99732e-06	0.541457	0.0529801
AT4G39010	AtGH9B18	Endoglucanase 24 [Source:UniProtKB/Swiss-Prot;Acc:Q93YQ7]	-	1	0	0	2833	3.99732e-06	0.541457	0.0529801
AT4G39030	DTX47	Protein DETOXIFICATION 47, chloroplastic [Source:UniProtKB/Swiss-Prot;Acc:Q945F0]	+	1	0	0	3337	3.99732e-06	0.541457	0.0529801
AT4G39040	No name	At4g39040 [Source:UniProtKB/TrEMBL;Acc:Q9SVI9]	-	0	0	1	6912	3.99732e-06	0.541457	0.0529801
AT4G09785	No name	No description	+	1	0	0	7495	3.99732e-06	0.541457	0.0529801
AT4G39000	AtGH9B17	Endoglucanase 23 [Source:UniProtKB/Swiss-Prot;Acc:Q8GY58]	-	1	0	0	8259	3.99732e-06	0.541457	0.0529801
AT1G59600	ZCW7	Protein ZCW7 [Source:UniProtKB/TrEMBL;Acc:Q9SLT8]	-	0	1	1	359	4.03967e-06	0.572714	0.0529801
AT1G59590	ZCF37	At1g59590 [Source:UniProtKB/TrEMBL;Acc:Q9SLT9]	+	0	0	2	487	4.03967e-06	0.572714	0.0529801
AT1G59580	MPK2	Mitogen-activated protein kinase [Source:UniProtKB/TrEMBL;Acc:A0A178WBY0]	+	0	0	2	3228	4.03967e-06	0.572714	0.0529801
AT1G59610	DRP2B	At1g59610 [Source:UniProtKB/TrEMBL;Acc:G1JSJ5]	+	2	0	0	3862	4.03967e-06	0.572714	0.0529801
AT1G59560	SPL1	E3 ubiquitin-protein ligase SPL1 [Source:UniProtKB/Swiss-Prot;Acc:Q94HV7]	+	0	0	2	5473	4.03967e-06	0.572714	0.0529801
AT1G59550	No name	UBX domain-containing protein [Source:TAIR;Acc:AT1G59550]	-	1	0	0	8491	4.03967e-06	0.572714	0.0529801
AT1G59540	KIN7N	Kinesin-like protein KIN-7N [Source:UniProtKB/Swiss-Prot;Acc:Q9S7P3]	+	0	0	1	9709	4.03967e-06	0.572714	0.0529801
AT1G75470	PUP15	Putative purine permease 15 [Source:UniProtKB/Swiss-Prot;Acc:Q9LQZ0]	+	0	1	0	0	4.13148e-06	0.561902	0.0529801
AT1G75460	No name	ATP-dependent protease La domain-containing protein [Source:UniProtKB/TrEMBL;Acc:Q9FWT4]	+	0	0	1	305	4.13148e-06	0.561902	0.0529801
AT1G75490	DREB2D	Dehydration-responsive element-binding protein 2D [Source:UniProtKB/Swiss-Prot;Acc:Q9LQZ2]	+	1	0	0	5432	4.13148e-06	0.561902	0.0529801
AT1G75500	WAT1	Protein WALLS ARE THIN 1 [Source:UniProtKB/Swiss-Prot;Acc:Q94AP3]	-	0	0	1	7656	4.13148e-06	0.561902	0.0529801
AT3G47780	ABCA7	ABC transporter A family member 7 [Source:UniProtKB/Swiss-Prot;Acc:Q9STT5]	+	2	0	1	133	4.17135e-06	0.482974	0.0596026
AT3G47770	ABCA6	ABC transporter A family member 6 [Source:UniProtKB/Swiss-Prot;Acc:Q9STT6]	+	0	0	3	1291	4.17135e-06	0.482974	0.0596026
AT3G47790	ABCA8	ABC transporter A family member 8 [Source:UniProtKB/Swiss-Prot;Acc:Q8LPK0]	+	3	0	0	5323	4.17135e-06	0.482974	0.0596026
AT3G47760	ABCA5	ABC transporter A family member 5 [Source:UniProtKB/Swiss-Prot;Acc:Q9STT7]	+	0	0	2	7463	4.17135e-06	0.482974	0.0596026
AT1G58420	No name	At1g58420 [Source:UniProtKB/TrEMBL;Acc:Q9C647]	+	1	0	0	686	4.25732e-06	0.453701	0.0794702
AT1G58410	RXW24L	Probable disease resistance protein RXW24L [Source:UniProtKB/Swiss-Prot;Acc:Q9C646]	-	1	0	0	1506	4.25732e-06	0.453701	0.0794702
AT1G08247	No name	No description	+	1	0	0	4491	4.25732e-06	0.453701	0.0794702
AT1G58430	RXF26	GDSL esterase/lipase At1g58430 [Source:UniProtKB/Swiss-Prot;Acc:Q9C648]	-	0	0	1	5005	4.25732e-06	0.453701	0.0794702
AT1G58400	No name	Putative disease resistance protein At1g58400 [Source:UniProtKB/Swiss-Prot;Acc:Q8W3K3]	-	1	0	0	6793	4.25732e-06	0.453701	0.0794702
AT1G58440	SQE1	XF1 [Source:UniProtKB/TrEMBL;Acc:A0A178W2I2]	-	0	0	1	7353	4.25732e-06	0.453701	0.0794702
AT4G10520	SBT3.9	Subtilisin-like protease SBT3.9 [Source:UniProtKB/Swiss-Prot;Acc:Q9ZSB0]	+	0	0	2	1890	4.74484e-06	0.37308	0.112583
AT4G10530	No name	Subtilase family protein [Source:TAIR;Acc:AT4G10530]	+	2	0	0	3776	4.74484e-06	0.37308	0.112583
AT4G10510	SBT3.7	Subtilisin-like protease SBT3.7 [Source:UniProtKB/Swiss-Prot;Acc:Q9SZY2]	+	0	0	2	5618	4.74484e-06	0.37308	0.112583
AT4G10540	SBT3.8	Subtilisin-like protease SBT3.8 [Source:UniProtKB/Swiss-Prot;Acc:Q9SZY3]	-	0	0	2	7691	4.74484e-06	0.37308	0.112583
AT4G10507	No name	other RNA [Source:TAIR;Acc:AT4G10507]	+	0	0	2	9612	4.74484e-06	0.37308	0.112583
AT1G31660	No name	Putative bystin [Source:UniProtKB/TrEMBL;Acc:Q8RWS4]	-	0	1	0	0	4.80377e-06	0.576701	0.0529801
AT1G31650	ROPGEF14	Rop guanine nucleotide exchange factor 14 [Source:UniProtKB/Swiss-Prot;Acc:Q56WM6]	-	1	0	0	519	4.80377e-06	0.576701	0.0529801
AT1G31670	No name	Amine oxidase [Source:UniProtKB/TrEMBL;Acc:Q9C6V7]	+	1	0	0	6225	4.80377e-06	0.576701	0.0529801
AT1G31640	AGL92	Agamous-like MADS-box protein AGL92 [Source:UniProtKB/Swiss-Prot;Acc:Q9C6V4]	-	1	0	0	7134	4.80377e-06	0.576701	0.0529801
AT3G04045	No name	No description	-	1	0	0	398	4.8575e-06	0.618775	0.0529801
AT3G21000	No name	Gag-Pol-related retrotransposon family protein [Source:UniProtKB/TrEMBL;Acc:Q1PEN6]	+	0	0	1	523	4.8575e-06	0.618775	0.0529801
AT3G20997	LCR55	Putative defensin-like protein 121 [Source:UniProtKB/Swiss-Prot;Acc:P82769]	-	1	0	0	2833	4.8575e-06	0.618775	0.0529801
AT3G20993	LCR56	Putative defensin-like protein 120 [Source:UniProtKB/Swiss-Prot;Acc:P82770]	-	1	0	0	4980	4.8575e-06	0.618775	0.0529801
AT3G20980	No name	Gag-Pol-related retrotransposon family protein [Source:UniProtKB/TrEMBL;Acc:F4IWC6]	+	0	0	1	7948	4.8575e-06	0.618775	0.0529801
AT5G15110	No name	Pectate lyase family protein [Source:TAIR;Acc:AT5G15110]	+	0	1	0	0	4.88028e-06	0.493936	0.0728477
AT5G15100	PIN8	Auxin efflux carrier component 8 [Source:UniProtKB/Swiss-Prot;Acc:Q9LFP6]	-	1	0	0	1768	4.88028e-06	0.493936	0.0728477
AT5G15120	PCO1	Plant cysteine oxidase 1 [Source:UniProtKB/Swiss-Prot;Acc:Q9LXG9]	+	1	0	0	2759	4.88028e-06	0.493936	0.0728477
AT5G15090	VDAC3	Mitochondrial outer membrane protein porin 3 [Source:UniProtKB/Swiss-Prot;Acc:Q9SMX3]	-	1	0	0	4278	4.88028e-06	0.493936	0.0728477
AT5G15080	PIX7	Probable serine/threonine-protein kinase PIX7 [Source:UniProtKB/Swiss-Prot;Acc:Q9LFP7]	+	0	0	1	7064	4.88028e-06	0.493936	0.0728477
AT5G15130	WRKY72	Probable WRKY transcription factor 72 [Source:UniProtKB/Swiss-Prot;Acc:Q9LXG8]	+	1	0	0	8408	4.88028e-06	0.493936	0.0728477
AT2G17980	SLY1	SEC1 family transport protein SLY1 [Source:UniProtKB/Swiss-Prot;Acc:Q9SL48]	+	0	0	1	9859	4.94163e-06	0.529276	0.0596026
AT3G52820	PAP22	Purple acid phosphatase 22 [Source:UniProtKB/Swiss-Prot;Acc:Q8S340]	-	0	0	1	57	5.15209e-06	0.323404	0.350993
AT3G52810	PAP21	Purple acid phosphatase 21 [Source:UniProtKB/Swiss-Prot;Acc:Q9LXI4]	-	1	0	0	125	5.15209e-06	0.323404	0.350993
AT3G52800	SAP6	A20/AN1-like zinc finger family protein [Source:UniProtKB/TrEMBL;Acc:A0A178VIF4]	+	0	0	1	3148	5.15209e-06	0.323404	0.350993
AT3G52830	No name	Ankyrin repeat protein [Source:UniProtKB/TrEMBL;Acc:Q9LXI2]	+	1	0	0	4146	5.15209e-06	0.323404	0.350993
AT3G52840	BGAL2	Beta-galactosidase 2 [Source:UniProtKB/TrEMBL;Acc:A0A1I9LM56]	+	1	0	0	7190	5.15209e-06	0.323404	0.350993
AT3G52790	No name	At3g52790 [Source:UniProtKB/TrEMBL;Acc:Q9LXI6]	-	1	0	0	7366	5.15209e-06	0.323404	0.350993
AT3G52780	PAP20	Probable purple acid phosphatase 20 [Source:UniProtKB/Swiss-Prot;Acc:Q9LXI7]	-	1	0	0	9508	5.15209e-06	0.323404	0.350993
AT4G10480	No name	Putative alpha NAC [Source:UniProtKB/TrEMBL;Acc:Q0WWN5]	-	1	0	0	1970	5.16636e-06	0.55526	0.0662252
AT4G05785	No name	No description	+	0	0	1	2286	5.16636e-06	0.55526	0.0662252
AT4G10490	DLO2	Protein DMR6-LIKE OXYGENASE 2 [Source:UniProtKB/Swiss-Prot;Acc:Q9ZSA7]	+	1	0	0	2725	5.16636e-06	0.55526	0.0662252
AT4G10470	No name	AT4g10470/F7L13_50 [Source:UniProtKB/TrEMBL;Acc:Q944H1]	+	0	0	1	3258	5.16636e-06	0.55526	0.0662252
AT4G05790	No name	No description	-	0	0	1	4598	5.16636e-06	0.55526	0.0662252
AT4G05795	No name	No description	+	1	0	0	4700	5.16636e-06	0.55526	0.0662252
AT4G10465	HIPP44	Heavy metal-associated isoprenylated plant protein 44 [Source:UniProtKB/Swiss-Prot;Acc:F4JMB8]	+	0	0	1	5707	5.16636e-06	0.55526	0.0662252
AT4G10500	DLO1	Protein DMR6-LIKE OXYGENASE 1 [Source:UniProtKB/Swiss-Prot;Acc:Q9ZSA8]	+	1	0	0	9875	5.16636e-06	0.55526	0.0662252
AT2G40690	GLY1	Glycerol-3-phosphate dehydrogenase [NAD(+)] 2, chloroplastic [Source:UniProtKB/Swiss-Prot;Acc:Q949Q0]	+	1	0	0	145	5.25697e-06	0.539133	0.0529801
AT2G40670	ARR16	Two-component response regulator ARR16 [Source:UniProtKB/TrEMBL;Acc:F4II22]	+	0	0	1	1733	5.25697e-06	0.539133	0.0529801
AT2G40700	No name	P-loop containing nucleoside triphosphate hydrolases superfamily protein [Source:TAIR;Acc:AT2G40700]	+	1	0	0	2789	5.25697e-06	0.539133	0.0529801
AT2G40660	No name	Nucleic acid-binding, OB-fold-like protein [Source:UniProtKB/TrEMBL;Acc:Q93VB0]	+	0	0	1	4727	5.25697e-06	0.539133	0.0529801
AT2G09160	No name	No description	+	1	0	0	6589	5.25697e-06	0.539133	0.0529801
AT2G40710	No name	Haemolysin-III related integral membrane protein [Source:UniProtKB/TrEMBL;Acc:F4II26]	-	0	0	1	7096	5.25697e-06	0.539133	0.0529801
AT2G40711	No name	Putative uncharacterized protein [Source:UniProtKB/TrEMBL;Acc:Q1G3R8]	-	0	0	1	7651	5.25697e-06	0.539133	0.0529801
AT2G40650	PRP38	Pre-mRNA-splicing factor 38 [Source:UniProtKB/Swiss-Prot;Acc:Q8LB54]	-	1	0	0	8048	5.25697e-06	0.539133	0.0529801
AT2G09165	No name	No description	+	1	0	0	8883	5.25697e-06	0.539133	0.0529801
AT2G40715	No name	No description	-	0	0	1	9240	5.25697e-06	0.539133	0.0529801
AT1G53830	PME2	Pectinesterase 2 [Source:UniProtKB/Swiss-Prot;Acc:Q42534]	+	7	0	0	33	5.38097e-06	0.347398	0.245033
AT1G53840	PME1	Pectinesterase [Source:UniProtKB/TrEMBL;Acc:Q0WWC7]	+	7	0	0	2810	5.38097e-06	0.347398	0.245033
AT1G07937	No name	No description	+	0	0	7	4771	5.38097e-06	0.347398	0.245033
AT1G53850	PAE1	Proteasome subunit alpha type-5-A [Source:UniProtKB/Swiss-Prot;Acc:O81149]	-	0	0	7	5267	5.38097e-06	0.347398	0.245033
AT1G53820	ATL60	RING-H2 finger protein ATL60 [Source:UniProtKB/Swiss-Prot;Acc:P0C035]	+	0	0	7	6065	5.38097e-06	0.347398	0.245033
AT1G53815	No name	Probable F-box protein At1g53815 [Source:UniProtKB/Swiss-Prot;Acc:Q3ECQ9]	-	7	0	0	7526	5.38097e-06	0.347398	0.245033
AT1G53860	No name	At1g53860 [Source:UniProtKB/TrEMBL;Acc:Q6DBE3]	-	0	0	6	8528	5.38097e-06	0.347398	0.245033
AT3G05230	No name	Signal peptidase complex subunit 3A [Source:UniProtKB/Swiss-Prot;Acc:Q9MA96]	+	0	1	0	0	5.53918e-06	0.354595	0.145695
AT3G05240	PCMP-E82	Putative pentatricopeptide repeat-containing protein At3g05240 [Source:UniProtKB/Swiss-Prot;Acc:Q9MA95]	-	0	0	1	726	5.53918e-06	0.354595	0.145695
AT3G05220	HIPP34	Heavy metal-associated isoprenylated plant protein 34 [Source:UniProtKB/Swiss-Prot;Acc:Q0WV37]	+	0	0	1	1185	5.53918e-06	0.354595	0.145695
AT3G05250	No name	At3g05250 [Source:UniProtKB/TrEMBL;Acc:Q8GYA2]	+	1	0	0	2614	5.53918e-06	0.354595	0.145695
AT3G05260	No name	Glucose and ribitol dehydrogenase homolog 2 [Source:UniProtKB/Swiss-Prot;Acc:Q9MA93]	-	0	0	1	4525	5.53918e-06	0.354595	0.145695
AT3G05270	FPP3	Filament-like plant protein 3 [Source:UniProtKB/Swiss-Prot;Acc:Q9MA92]	-	0	0	1	7410	5.53918e-06	0.354595	0.145695
AT4G08840	APUM11	Pumilio homolog 11 [Source:UniProtKB/Swiss-Prot;Acc:Q9LDW3]	+	0	0	1	543	5.64311e-06	0.487029	0.0596026
AT4G05605	No name	No description	+	1	0	0	609	5.64311e-06	0.487029	0.0596026
AT4G08850	MIK2	MDIS1-interacting receptor like kinase 2 [Source:UniProtKB/Swiss-Prot;Acc:Q8VZG8]	-	0	0	1	2156	5.64311e-06	0.487029	0.0596026
AT1G35250	ALT2	Acyl-acyl carrier protein thioesterase ATL2, chloroplastic [Source:UniProtKB/Swiss-Prot;Acc:Q9C7I8]	-	0	0	1	37	5.83975e-06	0.562912	0.0529801
AT1G35242	No name	unknown protein; LOCATED IN: endomembrane system; Has 30201 Blast hits to 17322 proteins in 780 species: Archae - 12; Bacteria - 1396; Metazoa - 17338; Fungi - 3422; Plants - 5037; Viruses - 0; Other Eukaryotes - 2996 (source: NCBI BLink). [Source:TAIR;Acc:AT1G35242]	+	0	0	1	431	5.83975e-06	0.562912	0.0529801
AT1G35240	ARF20	auxin response factor 20 [Source:TAIR;Acc:AT1G35240]	-	1	0	0	1463	5.83975e-06	0.562912	0.0529801
AT1G35255	No name	Putative uncharacterized protein [Source:UniProtKB/TrEMBL;Acc:Q1G3E8]	-	0	0	1	3660	5.83975e-06	0.562912	0.0529801
AT1G35260	MLP165	Putative uncharacterized protein At1g35260/T9I1_17 [Source:UniProtKB/TrEMBL;Acc:Q541X8]	-	0	0	1	4862	5.83975e-06	0.562912	0.0529801
AT1G06853	No name	No description	-	0	0	1	7084	5.83975e-06	0.562912	0.0529801
AT1G06837	No name	No description	+	0	0	1	8401	5.83975e-06	0.562912	0.0529801
AT2G20550	No name	At2g20550 [Source:UniProtKB/TrEMBL;Acc:Q9SIL4]	-	0	1	2	0	6.71711e-06	0.525289	0.0794702
AT2G20540	PCMP-E78	Pentatricopeptide repeat-containing protein At2g20540 [Source:UniProtKB/Swiss-Prot;Acc:Q9SIL5]	+	2	0	1	171	6.71711e-06	0.525289	0.0794702
AT2G20560	No name	At2g20560/T13C7.15 [Source:UniProtKB/TrEMBL;Acc:Q9SIL3]	-	0	0	3	1863	6.71711e-06	0.525289	0.0794702
AT2G20530	PHB6	Prohibitin-6, mitochondrial [Source:UniProtKB/Swiss-Prot;Acc:Q9SIL6]	+	1	1	1	2244	6.71711e-06	0.525289	0.0794702
AT2G20562	No name	Putative uncharacterized protein [Source:UniProtKB/TrEMBL;Acc:Q1G309]	-	0	0	3	3881	6.71711e-06	0.525289	0.0794702
AT2G20520	FLA6	Fasciclin-like arabinogalactan protein 6 [Source:UniProtKB/Swiss-Prot;Acc:Q9SIL7]	+	0	0	3	4701	6.71711e-06	0.525289	0.0794702
AT2G07305	No name	No description	+	0	0	2	5797	6.71711e-06	0.525289	0.0794702
AT2G20500	No name	Putative uncharacterized protein [Source:UniProtKB/TrEMBL;Acc:Q9SIL9]	-	2	0	0	5822	6.71711e-06	0.525289	0.0794702
AT2G20515	No name	At2g20515 [Source:UniProtKB/TrEMBL;Acc:Q8S8D0]	-	3	0	0	6409	6.71711e-06	0.525289	0.0794702
AT2G20495	No name	CONTAINS InterPro DOMAIN/s: Serine-threonine protein kinase 19 (InterPro:IPR018865); Has 155 Blast hits to 154 proteins in 53 species: Archae - 0; Bacteria - 0; Metazoa - 95; Fungi - 5; Plants - 34; Viruses - 0; Other Eukaryotes - 21 (source: NCBI BLink). [Source:TAIR;Acc:AT2G20495]	+	0	0	2	6603	6.71711e-06	0.525289	0.0794702
AT2G20510	ATTIM44-1	translocase inner membrane subunit 44-1 [Source:TAIR;Acc:AT2G20510]	-	3	0	0	7556	6.71711e-06	0.525289	0.0794702
AT2G20490	NOP10	H/ACA ribonucleoprotein complex subunit 3-like protein [Source:UniProtKB/Swiss-Prot;Acc:Q93XX8]	+	0	0	1	8937	6.71711e-06	0.525289	0.0794702
AT2G20570	GPRI1	Transcription activator GLK1 [Source:UniProtKB/TrEMBL;Acc:F4IVF9]	+	1	0	0	9035	6.71711e-06	0.525289	0.0794702
AT1G67770	TEL2	F12A21.10 [Source:UniProtKB/TrEMBL;Acc:Q9FXE0]	+	0	1	0	0	6.96631e-06	0.36021	0.125828
AT1G67760	No name	Putative uncharacterized protein At1g67760 [Source:UniProtKB/TrEMBL;Acc:Q67ZE4]	-	1	0	0	2416	6.96631e-06	0.36021	0.125828
AT1G67775	CLE8	CLAVATA3/ESR (CLE)-related protein 8 [Source:UniProtKB/Swiss-Prot;Acc:Q2V4E2]	-	0	0	1	2477	6.96631e-06	0.36021	0.125828
AT1G67780	No name	Zinc-finger domain of monoamine-oxidase A repressor R1 protein [Source:UniProtKB/TrEMBL;Acc:F4HTR3]	+	1	0	0	3831	6.96631e-06	0.36021	0.125828
AT1G67750	No name	Probable pectate lyase 5 [Source:UniProtKB/Swiss-Prot;Acc:Q9FXD8]	+	0	0	1	5239	6.96631e-06	0.36021	0.125828
AT1G67785	No name	Putative uncharacterized protein [Source:UniProtKB/TrEMBL;Acc:Q8VZ65]	-	0	0	1	6936	6.96631e-06	0.36021	0.125828
AT1G67792	No name	other RNA [Source:TAIR;Acc:AT1G67792]	+	1	0	0	8543	6.96631e-06	0.36021	0.125828
AT1G67790	SEOC	Protein SIEVE ELEMENT OCCLUSION C [Source:UniProtKB/Swiss-Prot;Acc:Q9FXE2]	-	0	0	1	8707	6.96631e-06	0.36021	0.125828
AT3G27650	LBD25	LOB domain-containing protein 25 [Source:UniProtKB/Swiss-Prot;Acc:Q8L8Q3]	+	0	1	0	0	6.99324e-06	0.572387	0.0728477
AT3G27660	OL2	Oleosin 20.3 kDa [Source:UniProtKB/Swiss-Prot;Acc:Q42431]	+	1	0	0	2693	6.99324e-06	0.572387	0.0728477
AT3G05275	No name	No description	+	0	0	1	3527	6.99324e-06	0.572387	0.0728477
AT3G27670	RST1	Protein RST1 [Source:UniProtKB/Swiss-Prot;Acc:Q7XZF5]	+	1	0	0	4561	6.99324e-06	0.572387	0.0728477
AT3G27640	No name	Putative uncharacterized protein At3g27640 [Source:UniProtKB/TrEMBL;Acc:Q94C55]	+	0	0	1	4910	6.99324e-06	0.572387	0.0728477
AT3G27630	SMR7	Cyclin-dependent protein kinase inhibitor SMR7 [Source:UniProtKB/Swiss-Prot;Acc:Q9LVX6]	-	1	0	0	8983	6.99324e-06	0.572387	0.0728477
AT3G27620	AOX1C	Ubiquinol oxidase 1c, mitochondrial [Source:UniProtKB/Swiss-Prot;Acc:O22048]	-	1	0	0	9843	6.99324e-06	0.572387	0.0728477
AT3G55380	UBC14	Ubiquitin-conjugating enzyme 14 [Source:UniProtKB/TrEMBL;Acc:F4IWU7]	+	1	0	0	584	7.24106e-06	0.517882	0.0662252
AT3G55370	OBP3	OBF-binding protein 3 [Source:UniProtKB/TrEMBL;Acc:F4IWU4]	+	0	0	1	1153	7.24106e-06	0.517882	0.0662252
AT3G55390	No name	CASP-like protein 4C1 [Source:UniProtKB/Swiss-Prot;Acc:Q9M2U0]	+	1	0	0	3927	7.24106e-06	0.517882	0.0662252
AT3G08480	No name	No description	-	0	0	1	3927	7.24106e-06	0.517882	0.0662252
AT3G55400	OVA1	Methionine--tRNA ligase, chloroplastic/mitochondrial [Source:UniProtKB/Swiss-Prot;Acc:Q9M2T9]	-	0	0	1	5146	7.24106e-06	0.517882	0.0662252
AT3G55360	ECR	TSC13 [Source:UniProtKB/TrEMBL;Acc:A0A178VGP2]	-	1	0	0	7386	7.24106e-06	0.517882	0.0662252
AT3G55350	No name	Protein ALP1-like [Source:UniProtKB/Swiss-Prot;Acc:Q9M2U3]	+	0	0	1	9528	7.24106e-06	0.517882	0.0662252
AT5G22180	No name	Putative uncharacterized protein At5g22180 [Source:UniProtKB/TrEMBL;Acc:Q9C570]	-	0	0	2	419	7.31725e-06	0.413752	0.0927152
AT5G22170	No name	Putative uncharacterized protein At5g22170 [Source:UniProtKB/TrEMBL;Acc:Q9C571]	+	0	0	2	1460	7.31725e-06	0.413752	0.0927152
AT5G22190	No name	Putative uncharacterized protein At5g22190 [Source:UniProtKB/TrEMBL;Acc:Q9C569]	+	2	0	0	1513	7.31725e-06	0.413752	0.0927152
AT5G22200	No name	Late embryogenesis abundant hydroxyproline-rich glycoprotein [Source:UniProtKB/TrEMBL;Acc:Q9C568]	+	2	0	0	2919	7.31725e-06	0.413752	0.0927152
AT5G22160	No name	Putative uncharacterized protein At5g22160 [Source:UniProtKB/TrEMBL;Acc:Q9C572]	+	0	0	2	3395	7.31725e-06	0.413752	0.0927152
AT5G22210	No name	At5g22210 [Source:UniProtKB/TrEMBL;Acc:Q9C567]	+	2	0	0	6127	7.31725e-06	0.413752	0.0927152
AT5G22150	No name	Putative uncharacterized protein At5g22150 [Source:UniProtKB/TrEMBL;Acc:Q9C573]	+	0	0	2	6589	7.31725e-06	0.413752	0.0927152
AT5G22220	E2FB	Transcription factor E2FB [Source:UniProtKB/Swiss-Prot;Acc:Q9FV71]	+	2	0	0	7884	7.31725e-06	0.413752	0.0927152
AT3G08745	No name	No description	-	2	1	0	0	7.38025e-06	0.427576	0.119205
AT3G08755	No name	No description	+	0	1	2	0	7.38025e-06	0.427576	0.119205
AT3G56870	No name	Putative uncharacterized protein [Source:UniProtKB/TrEMBL;Acc:Q5XVA1]	+	0	0	3	301	7.38025e-06	0.427576	0.119205
AT3G56860	UBA2A	UBP1-associated protein 2A [Source:UniProtKB/Swiss-Prot;Acc:Q9LES2]	-	3	0	0	3702	7.38025e-06	0.427576	0.119205
AT3G56880	No name	Putative uncharacterized protein At3g56880 [Source:UniProtKB/TrEMBL;Acc:Q9LES0]	+	3	0	0	3762	7.38025e-06	0.427576	0.119205
AT3G08765	No name	No description	+	3	0	0	5919	7.38025e-06	0.427576	0.119205
AT3G08775	No name	No description	-	0	0	3	6547	7.38025e-06	0.427576	0.119205
AT3G56890	No name	F-box associated ubiquitination effector family protein [Source:UniProtKB/TrEMBL;Acc:Q9LER9]	-	0	0	3	6777	7.38025e-06	0.427576	0.119205
AT3G56850	DPBF3	ABSCISIC ACID-INSENSITIVE 5-like protein 2 [Source:UniProtKB/Swiss-Prot;Acc:Q9LES3]	-	3	0	0	7408	7.38025e-06	0.427576	0.119205
AT3G56891	HIPP45	Heavy metal-associated isoprenylated plant protein 45 [Source:UniProtKB/Swiss-Prot;Acc:B3H6D0]	-	0	0	3	8065	7.38025e-06	0.427576	0.119205
AT3G56840	No name	FAD-dependent oxidoreductase family protein [Source:TAIR;Acc:AT3G56840]	+	0	0	1	9676	7.38025e-06	0.427576	0.119205
AT4G19730	No name	Glycosyl hydrolase family 18 protein [Source:UniProtKB/TrEMBL;Acc:O81854]	-	0	1	0	0	7.4224e-06	0.280163	0.231788
AT4G19720	No name	Glycosyl hydrolase family protein with chitinase insertion domain [Source:TAIR;Acc:AT4G19720]	-	1	0	0	2370	7.4224e-06	0.280163	0.231788
AT4G19710	AKHSDH2	Bifunctional aspartokinase/homoserine dehydrogenase 2, chloroplastic [Source:UniProtKB/Swiss-Prot;Acc:O81852]	+	0	0	1	4410	7.4224e-06	0.280163	0.231788
AT4G19740	No name	Glycosyl hydrolase family 18 protein [Source:UniProtKB/TrEMBL;Acc:Q1PE65]	-	0	0	1	5388	7.4224e-06	0.280163	0.231788
AT2G16890	UGT90A1	UDP-glycosyltransferase 90A1 [Source:UniProtKB/Swiss-Prot;Acc:Q9ZVX4]	+	0	5	3	0	7.45293e-06	0.497221	0.0728477
AT2G16900	No name	Expressed protein [Source:UniProtKB/TrEMBL;Acc:Q9ZVX3]	-	0	0	8	5616	7.45293e-06	0.497221	0.0728477
AT2G06785	No name	No description	-	0	0	2	9811	7.45293e-06	0.497221	0.0728477
AT1G57680	No name	Putative uncharacterized protein At1g57680 [Source:UniProtKB/TrEMBL;Acc:Q9FVT5]	-	0	0	1	913	7.51622e-06	0.547405	0.0529801
AT1G08163	No name	No description	-	1	0	0	1194	7.51622e-06	0.547405	0.0529801
AT1G08157	No name	No description	+	0	0	1	1194	7.51622e-06	0.547405	0.0529801
AT1G57670	No name	Disease resistance protein RPS4, putative [Source:UniProtKB/TrEMBL;Acc:Q9FVT6]	-	1	0	0	1573	7.51622e-06	0.547405	0.0529801
AT1G57660	RPL21E	60S ribosomal protein L21-2 [Source:UniProtKB/Swiss-Prot;Acc:Q9FDZ9]	+	0	0	1	4808	7.51622e-06	0.547405	0.0529801
AT1G57690	No name	Putative F-box protein At1g57690 [Source:UniProtKB/Swiss-Prot;Acc:Q9FVT4]	-	0	0	1	5275	7.51622e-06	0.547405	0.0529801
AT1G57650	No name	ATP binding protein [Source:UniProtKB/TrEMBL;Acc:F4I847]	+	0	0	1	7134	7.51622e-06	0.547405	0.0529801
AT1G57700	No name	Protein kinase superfamily protein [Source:UniProtKB/TrEMBL;Acc:F4I854]	+	1	0	0	9141	7.51622e-06	0.547405	0.0529801
AT2G11620	No name	Putative uncharacterized protein At2g11620 [Source:UniProtKB/TrEMBL;Acc:Q9SIF7]	+	2	0	0	701	7.56416e-06	0.480661	0.10596
AT2G11623	No name	Plant protein 1589 of unknown function [Source:TAIR;Acc:AT2G11623]	-	0	0	2	3126	7.56416e-06	0.480661	0.10596
AT2G11626	No name	FUNCTIONS IN: molecular_function unknown; INVOLVED IN: biological_process unknown; LOCATED IN: endomembrane system; BEST Arabidopsis thaliana protein match is: Beta-galactosidase related protein (TAIR:AT2G04378.2); Has 30201 Blast hits to 17322 prot /.../n 780 species: Archae - 12; Bacteria - 1396; Metazoa - 17338; Fungi - 3422; Plants - 5037; Viruses - 0; Other Eukaryotes - 2996 (source: NCBI BL…	+	2	0	0	3714	7.56416e-06	0.480661	0.10596
AT3G47800	No name	Aldose 1-epimerase [Source:UniProtKB/TrEMBL;Acc:Q9STT3]	+	1	0	0	5491	7.728e-06	0.405311	0.0860927
AT3G47810	VPS29	Vacuolar protein sorting-associated protein 29 [Source:UniProtKB/Swiss-Prot;Acc:Q9STT2]	-	0	0	1	7809	7.728e-06	0.405311	0.0860927
AT3G07825	No name	No description	+	1	0	0	8897	7.728e-06	0.405311	0.0860927
AT1G63295	No name	Remorin family protein [Source:TAIR;Acc:AT1G63295]	-	1	0	0	1467	8.16826e-06	0.370715	0.13245
AT1G63290	No name	Ribulose-phosphate 3-epimerase [Source:UniProtKB/TrEMBL;Acc:Q9C8T3]	-	1	0	0	3077	8.16826e-06	0.370715	0.13245
AT1G63300	No name	Myosin heavy chain-related protein [Source:UniProtKB/TrEMBL;Acc:Q9C8T4]	+	1	0	0	4907	8.16826e-06	0.370715	0.13245
AT1G63280	No name	Putative uncharacterized protein F9N12.10 [Source:UniProtKB/TrEMBL;Acc:Q9C8T2]	+	0	0	1	5294	8.16826e-06	0.370715	0.13245
AT1G63270	ABCI1	ABC transporter I family member 1 [Source:UniProtKB/Swiss-Prot;Acc:Q9C8T1]	-	1	0	0	5489	8.16826e-06	0.370715	0.13245
AT1G63260	TET10	Tetraspanin-10 [Source:UniProtKB/Swiss-Prot;Acc:F4I214]	-	1	0	0	7710	8.16826e-06	0.370715	0.13245
AT1G63310	No name	Putative uncharacterized protein At1g63310 [Source:UniProtKB/TrEMBL;Acc:Q9C8T5]	-	0	0	1	9244	8.16826e-06	0.370715	0.13245
AT3G11180	No name	2-oxoglutarate (2OG) and Fe(II)-dependent oxygenase superfamily protein [Source:UniProtKB/TrEMBL;Acc:F4J670]	+	0	1	0	0	8.26027e-06	0.400493	0.119205
AT3G11170	FAD7	sn-2 acyl-lipid omega-3 desaturase (ferredoxin), chloroplastic [Source:UniProtKB/Swiss-Prot;Acc:P46310]	+	0	0	1	1693	8.26027e-06	0.400493	0.119205
AT3G11200	AL2	PHD finger protein ALFIN-LIKE 2 [Source:UniProtKB/Swiss-Prot;Acc:Q9SRM4]	-	0	0	1	3850	8.26027e-06	0.400493	0.119205
AT3G11165	No name	unknown protein; FUNCTIONS IN: molecular_function unknown; INVOLVED IN: biological_process unknown; LOCATED IN: cellular_component unknown; Has 2 Blast hits to 2 proteins in 1 species: Archae - 0; Bacteria - 0; Metazoa - 0; Fungi - 0; Plants - 2; Vi /.../- 0; Other Eukaryotes - 0 (source: NCBI BLink). [Source:TAIR;Acc:AT3G11165]	-	1	0	0	5055	8.26027e-06	0.400493	0.119205
AT3G11210	CPRD49	GDSL esterase/lipase CPRD49 [Source:UniProtKB/Swiss-Prot;Acc:Q9SRM5]	-	0	0	1	6517	8.26027e-06	0.400493	0.119205
AT3G11160	No name	Putative uncharacterized protein [Source:UniProtKB/TrEMBL;Acc:Q6E257]	-	1	0	0	6982	8.26027e-06	0.400493	0.119205
AT3G11220	ELP4	Elongator complex protein 4 [Source:UniProtKB/Swiss-Prot;Acc:Q9C778]	-	0	0	1	9204	8.26027e-06	0.400493	0.119205
AT3G11150	No name	2-oxoglutarate (2OG) and Fe(II)-dependent oxygenase superfamily protein [Source:UniProtKB/TrEMBL;Acc:Q8GX26]	-	1	0	0	9492	8.26027e-06	0.400493	0.119205
AT1G19250	FMO1	Probable flavin-containing monooxygenase 1 [Source:UniProtKB/Swiss-Prot;Acc:Q9LMA1]	-	1	0	0	339	8.47838e-06	0.518537	0.0993377
AT1G19240	No name	Putative uncharacterized protein At1g19240 [Source:UniProtKB/TrEMBL;Acc:Q9LMA2]	-	1	0	0	3088	8.47838e-06	0.518537	0.0993377
AT1G19260	No name	TTF-type zinc finger protein with HAT dimerization domain [Source:UniProtKB/TrEMBL;Acc:F4IE28]	-	0	0	1	3725	8.47838e-06	0.518537	0.0993377
AT1G19230	RBOHE	Respiratory burst oxidase homolog protein E [Source:UniProtKB/Swiss-Prot;Acc:O81211]	+	0	0	1	4159	8.47838e-06	0.518537	0.0993377
AT1G19270	DA1	DA1 [Source:UniProtKB/TrEMBL;Acc:A0A178WC71]	+	1	0	0	8882	8.47838e-06	0.518537	0.0993377
AT3G56900	AAAS	Aladin [Source:UniProtKB/Swiss-Prot;Acc:Q8GWR1]	+	2	0	0	9270	8.51634e-06	0.592332	0.0728477
AT1G33960	AIG1	P-loop containing nucleoside triphosphate hydrolases superfamily protein [Source:TAIR;Acc:AT1G33960]	+	1	0	0	2098	8.53166e-06	0.498175	0.0596026
AT1G33950	IAN7	Immune-associated nucleotide-binding protein 7 [Source:UniProtKB/Swiss-Prot;Acc:Q9C8V2]	-	1	0	0	3630	8.53166e-06	0.498175	0.0596026
AT1G33970	IAN9	Immune-associated nucleotide-binding protein 9 [Source:UniProtKB/Swiss-Prot;Acc:F4HT21]	-	0	0	1	5264	8.53166e-06	0.498175	0.0596026
AT1G33980	ATUPF3	Smg-4/UPF3 family protein [Source:TAIR;Acc:AT1G33980]	+	1	0	0	7526	8.53166e-06	0.498175	0.0596026
AT3G47341	No name	Transmembrane protein [Source:UniProtKB/TrEMBL;Acc:B3H681]	+	0	0	2	4281	9.10161e-06	0.488359	0.0596026
AT3G47340	ASN1	DIN6 [Source:UniProtKB/TrEMBL;Acc:A0A178VBT4]	-	2	0	0	4417	9.10161e-06	0.488359	0.0596026
AT3G50450	HR1	RPW8-like protein 1 [Source:UniProtKB/Swiss-Prot;Acc:Q9SCS9]	+	1	0	0	1885	9.44008e-06	0.267267	0.483444
AT3G50440	MES10	Methylesterase 10 [Source:UniProtKB/Swiss-Prot;Acc:Q8S9K8]	-	1	0	0	1952	9.44008e-06	0.267267	0.483444
AT3G50430	No name	Golgin [Source:UniProtKB/TrEMBL;Acc:Q84TJ4]	+	0	0	1	2939	9.44008e-06	0.267267	0.483444
AT3G50420	PCMP-E85	Pentatricopeptide repeat-containing protein At3g50420 [Source:UniProtKB/Swiss-Prot;Acc:Q9SCT2]	-	1	0	0	6699	9.44008e-06	0.267267	0.483444
AT3G50460	HR2	RPW8-like protein 2 [Source:UniProtKB/Swiss-Prot;Acc:Q9SCS8]	+	1	0	0	7317	9.44008e-06	0.267267	0.483444
AT3G50470	HR3	MLA10 [Source:UniProtKB/TrEMBL;Acc:A0A178VJG9]	+	1	0	0	8586	9.44008e-06	0.267267	0.483444
AT3G50410	DOF3.4	OBP1 [Source:UniProtKB/TrEMBL;Acc:A0A178VFT5]	+	0	0	1	9512	9.44008e-06	0.267267	0.483444
AT4G24450	GWD2	Alpha-glucan water dikinase 2 [Source:UniProtKB/Swiss-Prot;Acc:Q9STV0]	+	0	1	0	0	9.60778e-06	0.488609	0.0662252
AT4G24460	CLT2	Protein CLT2, chloroplastic [Source:UniProtKB/Swiss-Prot;Acc:A1L4X0]	+	1	0	0	858	9.60778e-06	0.488609	0.0662252
AT4G24470	ZIM	Putative GATA transcription factor [Source:UniProtKB/TrEMBL;Acc:F4JQX4]	+	1	0	0	3556	9.60778e-06	0.488609	0.0662252
AT4G24440	TFIIA-S	AT4G24440 protein [Source:UniProtKB/TrEMBL;Acc:Q53YU1]	+	0	0	1	7201	9.60778e-06	0.488609	0.0662252
AT4G24480	No name	Protein kinase family protein [Source:UniProtKB/TrEMBL;Acc:F4JQX7]	+	1	0	0	7999	9.60778e-06	0.488609	0.0662252
AT4G24430	No name	LG27/30-like gene [Source:UniProtKB/TrEMBL;Acc:Q9STV1]	+	0	0	1	8853	9.60778e-06	0.488609	0.0662252
AT1G09840	ASK10	Shaggy-related protein kinase kappa [Source:UniProtKB/Swiss-Prot;Acc:Q39019]	-	0	0	1	149	9.91972e-06	0.285392	0.225166
AT1G09830	PUR2	Phosphoribosylamine--glycine ligase, chloroplastic [Source:UniProtKB/Swiss-Prot;Acc:P52420]	-	1	0	0	525	9.91972e-06	0.285392	0.225166
AT1G09820	No name	Pentatricopeptide repeat-containing protein At1g09820 [Source:UniProtKB/Swiss-Prot;Acc:O04504]	-	1	0	0	3081	9.91972e-06	0.285392	0.225166
AT1G09815	POLD4	At1g09815 [Source:UniProtKB/TrEMBL;Acc:Q1H568]	+	0	0	1	5327	9.91972e-06	0.285392	0.225166
AT1G09850	XBCP3	At1g09850 [Source:UniProtKB/TrEMBL;Acc:Q0WVJ5]	+	1	0	0	6115	9.91972e-06	0.285392	0.225166
AT1G04737	No name	No description	-	0	0	1	6704	9.91972e-06	0.285392	0.225166
AT1G09812	No name	Putative uncharacterized protein [Source:UniProtKB/TrEMBL;Acc:Q5Q0I0]	+	0	0	1	6715	9.91972e-06	0.285392	0.225166
AT1G09860	PUP16	Probable purine permease 16 [Source:UniProtKB/Swiss-Prot;Acc:O04508]	-	0	0	1	8446	9.91972e-06	0.285392	0.225166
AT1G04743	No name	No description	+	1	0	0	8739	9.91972e-06	0.285392	0.225166

## Sheet: overlap
Overlap in quantitative trait genes (selected as the closest genes to SNPs with p-values < 1e-5) between protocols, time points and phenotypes, showing genes in the intersections depicted in Figure 3a.
area_b_21d	0	0	0	0	0	0	0	0	0	0	0	0	0	0	0	1	0	0	0	0	0	0	0	0	0	1	0	0	0	0	0	0	0	0	0	0	0	0
area_a_21d	0	0	0	0	0	0	0	0	0	0	0	0	0	0	1	0	0	0	0	0	0	1	1	0	0	1	1	0	0	0	0	0	1	0	1	0	0	0
rootlike_b_15d	0	0	0	0	0	0	1	0	0	0	0	0	0	0	0	0	0	0	0	0	0	0	0	0	0	0	0	0	0	0	0	0	0	0	0	0	0	0
rootlike_a_15d	0	0	1	0	0	0	0	0	0	0	0	0	0	0	0	0	0	0	0	0	0	0	0	0	0	0	1	0	0	0	0	0	0	0	0	0	0	0
primordia_a_15d	0	0	0	0	0	0	0	0	0	1	1	0	1	0	0	0	1	0	0	0	0	0	0	0	1	1	0	1	1	1	0	0	0	0	1	1	1	1
shoots_b_21d	0	0	0	0	1	1	0	0	0	0	0	1	0	0	0	0	0	0	0	1	0	0	0	0	0	1	0	0	0	0	1	0	0	1	0	0	1	1
undefined_b_21d	0	0	0	1	0	0	0	0	0	0	0	1	0	1	0	0	0	0	1	1	1	0	0	0	1	1	0	1	1	0	0	1	1	0	0	1	0	1
undefined_a_21d	0	0	0	0	0	0	0	1	1	1	0	0	0	0	0	0	1	0	1	0	0	1	0	1	1	1	0	1	0	1	0	1	1	1	1	1	1	1
primordia_b_15d	0	1	0	0	1	0	0	0	0	0	0	1	0	1	0	0	0	1	0	0	0	0	0	1	1	1	0	0	1	1	1	1	0	1	0	1	1	1
shoots_a_21d	1	0	0	0	0	0	0	1	0	1	1	0	0	0	0	0	0	1	0	0	1	0	1	1	0	1	0	0	0	0	1	1	1	1	1	1	1	1
total	116	49	30	29	23	22	20	19	17	12	10	10	9	9	8	7	5	4	2	2	2	2	2	2	2	2	1	1	1	1	1	1	1	1	1	1	1	1
	AT5G27510	AT4G25830	AT1G34049	AT4G01925	AT2G40690	AT3G13590	AT3G17060	AT4G13310	AT1G80160	AT1G61630	AT4G02290	AT5G45280	AT2G17960	AT2G11620	AT4G18510	AT4G26800	AT5G41500	AT1G18860	AT2G15640	AT3G44800	AT3G29230	AT5G35870	AT1G48090	AT1G31660	AT2G13275	AT3G09925	AT1G34050	AT2G13350	AT4G31590	AT1G33960	AT2G18020	AT4G22210	AT3G46440	AT4G21050	AT1G33950	AT4G37890	AT3G23130	AT2G17950
	AT2G18790	AT1G67770	AT1G04200	AT5G48090	AT5G27550	AT3G10340	AT1G09850	AT3G29560	AT1G72770	AT5G18065	AT1G58200	AT5G28080	AT5G03500	AT4G31560	AT1G74360	AT1G28090	AT5G41510	AT1G62500	AT3G46430	AT1G60080	AT1G65060	AT5G39645	AT1G48095	AT4G39020	AT1G62960	AT3G09922
	AT5G35190	AT1G57680	AT1G34120	AT2G12935	AT2G14700	AT5G27893	AT4G26190	AT2G40620	AT1G05180	AT2G41445	AT5G60470	AT3G46990	AT3G44180	AT2G13126	AT3G50430	AT1G28080	AT2G13295	AT1G62515
	AT2G16120	AT1G67910	AT1G34046	AT5G48100	AT3G23290	AT1G72060	AT3G17010	AT3G44230	AT2G13720	AT2G14695	AT2G41380	AT2G07170	AT2G07240	AT3G24770	AT3G49200	AT3G29810	AT5G41470	AT2G16890
	AT1G20330	AT3G25730	AT1G34160	AT3G23170	AT2G36720	AT4G25700	AT3G17000	AT1G64340	AT5G42797	AT2G41390	AT1G75040	AT3G24790	AT2G07440	AT1G23860	AT3G49210	AT5G58820	AT3G23750
	AT2G18800	AT2G16850	AT1G34060	AT5G48110	AT2G36310	AT4G18470	AT1G11580	AT2G05642	AT1G31650	AT2G41490	AT4G15120	AT4G20200	AT5G25830	AT3G23165	AT3G29580	AT2G44550
	AT5G60440	AT3G11180	AT1G34150	AT3G23172	AT2G39880	AT1G11320	AT3G04855	AT4G03830	AT5G28530	AT3G44110	AT4G08630	AT1G64230	AT2G12905	AT4G37850	AT5G39640	AT2G44540
	AT5G60110	AT3G47410	AT1G33930	AT5G48010	AT5G37990	AT1G64235	AT1G25240	AT1G20370	AT2G40660	AT3G32190	AT1G75020	AT2G03480	AT4G16100	AT1G75470	AT3G07990
	AT5G65690	AT5G22170	AT1G34140	AT2G13100	AT1G51172	AT4G25480	AT3G32180	AT2G40910	AT5G40260	AT3G30820	AT1G60800	AT2G10260	AT3G51990	AT4G31580
	AT2G41451	AT1G19250	AT1G53035	AT5G47990	AT1G58100	AT3G59640	AT1G43330	AT3G02940	AT1G05170	AT4G13590	AT4G16045	AT2G09970
	AT2G41450	AT3G27650	AT5G41360	AT3G23175	AT3G23300	AT3G23360	AT1G32850	AT5G48175	AT3G09900	AT4G13600
	AT5G60600	AT1G17400	AT1G58320	AT2G02720	AT3G27785	AT2G14690	AT1G09600	AT3G31402	AT3G47341	AT3G30770
	AT4G21380	AT4G37895	AT2G41830	AT3G23180	AT4G24450	AT3G28050	AT3G49890	AT3G02960	AT2G40630
	AT5G60660	AT2G02080	AT5G43890	AT2G12550	AT1G35250	AT5G38780	AT5G52230	AT2G23100	AT3G50400
	AT2G16835	AT2G20530	AT4G29905	AT2G15630	AT1G70750	AT4G11547	AT5G41340	AT1G20300	AT1G30820
	AT1G20290	AT2G05920	AT3G58795	AT1G11480	AT2G05655	AT3G27810	AT1G25230	AT5G51550	AT2G15360
	AT3G04280	AT5G22180	AT1G34190	AT5G48160	AT1G62290	AT5G13181	AT4G37295	AT1G20310	AT3G30180
	AT3G53270	AT3G47390	AT5G06043	AT1G64370	AT4G10520	AT2G03850	AT5G14340	AT4G13660
	AT4G20050	AT2G19350	AT1G49500	AT3G14830	AT1G64210	AT4G09420	AT4G20100	AT5G24655
	AT4G11373	AT4G08840	AT3G28890	AT5G45275	AT2G05710	AT4G23270	AT1G24764
	AT4G19230	AT3G56870	AT1G34110	AT5G28090	AT3G23190	AT1G62640
	AT5G38565	AT3G25655	AT2G41790	AT5G48120	AT5G15110	AT3G25585
	AT5G52930	AT4G10480	AT1G34170	AT4G20480	AT1G62870
	AT4G16920	AT3G52820	AT1G34065	AT5G28150
	AT4G16857	AT2G40520	AT1G58330	AT3G48560
	AT3G49350	AT5G31412	AT2G02180	AT5G34871
	AT1G08150	AT3G47780	AT2G41860	AT2G02060
	AT5G60140	AT3G50450	AT4G13266	AT5G19380
	AT2G17710	AT1G63295	AT5G24910	AT1G35150
	AT2G16300	AT3G55380	AT1G34180
	AT5G27530	AT4G08867
	AT2G17520	AT1G27950
	AT2G17525	AT4G37880
	AT5G52920	AT1G59600
	AT3G49600	AT1G09840
	AT1G08300	AT1G58090
	AT2G17580	AT2G22440
	AT5G60640	AT3G23310
	AT2G17705	AT1G58420
	AT3G49340	AT3G47420
	AT5G27520	AT3G47350
	AT1G60783	AT4G19730
	AT2G17530	AT1G53830
	AT3G49290	AT3G05230
	AT2G18220	AT2G05685
	AT5G41570	AT1G64170
	AT5G65670	AT3G21000
	AT3G49305	AT2G20550
	AT5G25770	AT1G53820
	AT5G28500
	AT5G60550
	AT5G60553
	AT3G29630
	AT2G17550
	AT1G74720
	AT5G60090
	AT2G14760
	AT2G18210
	AT1G60810
	AT1G75980
	AT2G18690
	AT5G17920
	AT5G01190
	AT4G21410
	AT3G49580
	AT2G17540
	AT3G02930
	AT2G18196
	AT4G18350
	AT2G41470
	AT2G17600
	AT3G26782
	AT2G18230
	AT5G60150
	AT1G64355
	AT2G18760
	AT2G16370
	AT2G17570
	AT3G10120
	AT3G49330
	AT1G61620
	AT3G46660
	AT2G16860
	AT3G60920
	AT2G17590
	AT5G46520
	AT3G49310
	AT1G61560
	AT3G18050
	AT2G17560
	AT5G60620
	AT3G13682
	AT5G60450
	AT4G18600
	AT2G17050
	AT5G14700
	AT2G03740
	AT2G17110
	AT1G47128
	AT5G26270
	AT1G75680
	AT4G17960
	AT4G11655
	AT3G49300
	AT3G49307
	AT3G44660
	AT2G17620
	AT3G49590
	AT5G35180
	AT2G40610
	AT2G16340
	AT2G18810
	AT5G27607
	AT2G17510
	AT4G21430
	AT4G21450

## Sheet: alleles
Extension of Figure 4, showing allelic variation in selected SNPs linked to shoot regeneration under protocol a or b among the 10 best and 10 of the worst regenerating accessions (suspected causative SNPs are highlighted in red).
		accession	Lp2-2	Db-1	Kz-9	Yo-0	Kyoto	Qar-8a	Ak-1	Si-0	Sg-1	Etna-2	Col-0	Ag-0	Baa-1	El-0	Durh-1	Ga-0	Bl-1	Da(1)-12	Cal-0	Dr-0
		shoots a 21d	2.636	16.833	8.417	NA	2.75	1.5	NA	NA	7	4.1	0	0	0	0	0	0	0	0	0	0
		shoots b 21d	13.375	10.727	7.875	7.75	7.333	7	6.667	6.5	5.833	4.333	0.091	0	0	0	0	0	0	0	0	0
SNP	closest gene	gene name	X7520	X7419	X6931	X7416	X7207	X9764	X6987	X7337	X7344	X9762	X6909	X6897	X7002	X7117	X7107	X6919	X7025	X7460	X7061	X7106	A	C	T	G	NA	MAF (%)
Chr1_2559028	AT1G08150	CHX5	A	A	A	A	A	A	A	A	A	A	A	A	A	A	A	A	A	A	A	A
Chr1_2616190	AT1G08300	NVL	C	C	C	C	C	C	C	C	C	C	C	C	T	C	C	C	C	C	C	C	0	19	1	0	0	5
Chr1_3809294	AT1G11320	No name	NA	G	A	NA	NA	NA	NA	NA	A	A	A	NA	NA	A	NA	A	A	NA	NA	A	8	0	0	1	11	11.1111
Chr1_6511284	AT1G18860	WRKY61	A	A	G	G	G	G	G	G	A	A	G	G	G	G	G	A	G	G	G	G	5	0	0	15	0	25
Chr1_6513099	AT1G18860	WRKY61	G	G	G	A	G	G	A	A	NA	NA	A	G	A	A	A	G	A	NA	A	A	10	0	0	7	3	41.1765
Chr1_6513106	AT1G18860	WRKY61	T	T	T	A	T	T	A	A	NA	T	A	T	A	A	A	T	A	NA	A	A	10	0	8	0	2	44.4444
Chr1_7029502	AT1G20290	No name	A	NA	T	A	A	A	A	NA	NA	NA	A	A	A	A	A	A	A	A	A	NA	14	0	1	0	5	6.66667
Chr1_7029545	AT1G20290	No name	A	G	G	A	A	A	A	NA	G	A	A	A	A	A	A	A	A	NA	A	NA	14	0	0	3	3	17.6471
Chr1_7029639	AT1G20300	No name	C	T	T	C	C	C	C	C	T	C	C	C	C	C	C	C	C	C	C	C	0	17	3	0	0	15
Chr1_7029700	AT1G20300	No name	T	T	T	A	T	A	A	A	T	A	A	A	A	A	A	A	A	A	A	A	15	0	5	0	0	25
Chr1_7029769	AT1G20300	No name	G	G	G	A	G	A	A	A	G	A	A	A	A	A	A	A	A	A	A	A	15	0	0	5	0	25
Chr1_7030658	AT1G20300	No name	T	T	T	G	T	G	G	G	T	G	G	G	G	G	G	G	G	G	G	G	0	0	5	15	0	25
Chr1_7030855	AT1G20300	No name	C	C	C	G	C	G	G	G	C	G	G	G	G	G	G	G	G	G	G	G	0	5	0	15	0	25
Chr1_7032264	AT1G20310	No name	T	T	T	C	T	C	C	C	T	C	C	C	C	C	C	C	C	C	C	NA	0	14	5	0	1	26.3158
Chr1_7032637	AT1G20310	No name	G	G	G	A	G	A	A	A	NA	A	A	A	A	A	A	A	A	A	A	A	15	0	0	4	1	21.0526
Chr1_7037922	AT1G20330	SMT2	G	G	G	A	G	A	A	A	G	A	A	A	A	A	A	A	A	A	A	A	15	0	0	5	0	25
Chr1_7037941	AT1G20330	SMT2	T	T	NA	C	T	C	C	C	T	C	C	C	C	C	C	C	C	C	C	C	0	15	4	0	1	21.0526
Chr1_7037953	AT1G20330	SMT2	T	T	T	A	T	A	A	A	T	A	A	A	A	A	A	A	A	A	A	A	15	0	5	0	0	25
Chr1_7038377	AT1G20330	SMT2	C	NA	C	T	C	T	T	T	NA	T	T	T	T	T	T	T	T	T	T	T	0	3	15	0	2	16.6667
Chr1_7038401	AT1G20330	SMT2	C	C	C	A	C	A	A	A	C	A	A	A	A	A	A	A	A	A	A	A	15	5	0	0	0	25
Chr1_7038460	AT1G20330	SMT2	C	C	C	A	C	A	A	A	C	A	A	A	A	A	A	A	A	A	A	A	15	5	0	0	0	25
Chr1_7038955	AT1G20330	SMT2	T	T	T	C	T	C	C	NA	NA	NA	C	C	C	C	C	C	C	C	C	C	0	13	4	0	3	23.5294
Chr1_7038978	AT1G20330	SMT2	C	C	C	T	C	T	T	NA	NA	T	T	T	T	T	T	T	T	T	T	T	0	4	14	0	2	22.2222
Chr1_7038990	AT1G20330	SMT2	G	G	G	T	NA	T	T	NA	NA	T	NA	T	T	T	T	T	T	T	T	T	0	0	13	3	4	18.75
Chr1_7057142	AT1G20370	No name	T	C	C	C	T	T	T	T	C	T	T	T	T	T	T	T	T	T	T	C	0	5	15	0	0	25
Chr1_11331310	AT1G31660	No name	A	A	G	G	G	G	G	NA	A	G	G	G	G	G	G	G	G	G	G	G	3	0	0	16	1	15.7895
Chr1_12339794	AT1G33950	IAN7	NA	G	NA	NA	NA	NA	NA	NA	NA	G	A	NA	A	A	NA	NA	NA	NA	NA	NA	3	0	0	2	15	40
Chr1_12339844	AT1G33950	IAN7	NA	A	NA	NA	G	NA	NA	NA	NA	A	G	NA	G	G	NA	G	G	NA	NA	NA	2	0	0	6	12	25
Chr1_12339864	AT1G33950	IAN7	NA	G	NA	NA	A	NA	NA	A	NA	G	A	NA	A	A	NA	A	A	NA	NA	NA	7	0	0	2	11	22.2222
Chr1_12340099	AT1G33950	IAN7	A	NA	A	NA	A	NA	C	A	A	C	A	NA	A	A	NA	A	A	A	NA	A	12	2	0	0	6	14.2857
Chr1_12340131	AT1G33950	IAN7	T	NA	T	NA	T	NA	NA	T	T	C	T	NA	T	T	NA	T	T	T	NA	NA	0	1	11	0	8	8.33333
Chr1_12340177	AT1G33950	IAN7	C	NA	C	NA	C	NA	T	C	C	NA	C	NA	C	C	NA	C	C	C	NA	NA	0	11	1	0	8	8.33333
Chr1_12340650	AT1G33950	IAN7	G	A	G	NA	G	NA	A	G	G	A	G	NA	G	G	NA	G	G	G	NA	G	3	0	0	12	5	20
Chr1_12340697	AT1G33950	IAN7	C	G	C	NA	C	NA	G	C	C	G	C	NA	C	C	NA	C	C	C	NA	C	0	12	0	3	5	20
Chr1_12340839	AT1G33950	IAN7	A	G	A	NA	A	NA	G	A	NA	G	A	NA	A	A	NA	A	A	A	NA	A	11	0	0	3	6	21.4286
Chr1_12340938	AT1G33950	IAN7	T	C	T	NA	T	NA	C	T	NA	NA	T	NA	T	T	NA	T	T	NA	NA	T	0	2	10	0	8	16.6667
Chr1_12341019	AT1G33950	IAN7	C	T	C	NA	C	NA	T	C	NA	NA	C	NA	C	C	NA	C	C	NA	NA	C	0	10	2	0	8	16.6667
Chr1_12341037	AT1G33950	IAN7	C	T	C	NA	C	NA	NA	C	NA	NA	C	NA	C	C	NA	C	C	C	NA	C	0	11	1	0	8	8.33333
Chr1_12341195	AT1G33950	IAN7	T	NA	T	NA	T	NA	NA	T	NA	NA	T	NA	T	T	NA	T	T	T	NA	T	0	0	11	0	9	0
Chr1_12341196	AT1G33950	IAN7	A	NA	A	NA	A	NA	NA	A	NA	NA	A	NA	A	A	NA	A	A	A	NA	A	11	0	0	0	9	0
Chr1_12341214	AT1G33950	IAN7	A	NA	A	NA	A	NA	NA	A	NA	NA	A	NA	A	A	NA	A	A	A	NA	A	11	0	0	0	9	0
Chr1_12341346	AT1G33950	IAN7	C	NA	C	C	C	NA	NA	C	NA	NA	C	NA	C	C	C	C	NA	C	C	C	0	13	0	0	7	0
Chr1_12341351	AT1G33950	IAN7	A	NA	A	A	A	NA	NA	A	NA	NA	A	NA	A	A	NA	A	A	A	A	A	13	0	0	0	7	0
Chr1_12341436	AT1G33950	IAN7	G	NA	G	G	G	G	NA	G	G	NA	G	NA	G	G	G	G	G	G	G	G	0	0	0	16	4	0
Chr1_12341535	AT1G33950	IAN7	A	T	A	A	A	A	T	A	A	NA	A	NA	A	A	A	A	A	A	A	A	16	0	2	0	2	11.1111
Chr1_12341616	AT1G33950	IAN7	G	T	G	G	G	G	T	G	NA	T	G	NA	G	G	G	G	G	G	G	G	0	0	3	15	2	16.6667
Chr1_12341675	AT1G33950	IAN7	C	G	C	C	C	C	NA	C	NA	G	C	NA	C	C	C	C	C	C	C	C	0	15	0	2	3	11.7647
Chr1_12341682	AT1G33950	IAN7	C	T	C	C	C	C	NA	C	NA	T	C	NA	C	C	C	C	C	C	C	C	0	15	2	0	3	11.7647
Chr1_12341800	AT1G33950	IAN7	T	C	T	T	NA	T	NA	T	NA	C	T	NA	T	T	NA	T	T	T	T	T	0	2	13	0	5	13.3333
Chr1_12931986	AT1G35250	ALT2	NA	C	T	NA	C	NA	C	NA	NA	NA	C	C	C	C	C	C	C	C	C	C	0	13	1	0	6	7.14286
Chr1_13943443	AT1G36756	No name	NA	NA	NA	NA	NA	C	T	T	NA	C	C	NA	NA	NA	NA	C	NA	NA	NA	NA	0	4	2	0	14	33.3333
Chr1_15037934	AT1G40090	No name	T	T	T	NA	NA	NA	NA	NA	T	NA	T	NA	G	G	NA	NA	NA	NA	NA	T	0	0	6	2	12	25
Chr1_16100661	AT1G42710	No name	NA	T	T	NA	NA	NA	NA	NA	NA	NA	A	NA	NA	T	NA	NA	NA	NA	NA	NA	1	0	3	0	16	25
Chr1_16100663	AT1G42710	No name	NA	T	T	NA	NA	NA	NA	NA	NA	NA	A	NA	NA	T	NA	NA	NA	NA	NA	NA	1	0	3	0	16	25
Chr1_16100692	AT1G42710	No name	NA	C	C	NA	NA	NA	NA	NA	NA	NA	A	NA	NA	NA	NA	NA	NA	NA	NA	NA	1	2	0	0	17	33.3333
Chr1_17280768	AT1G47128	RD21A	T	A	A	A	NA	T	T	T	A	T	T	T	T	T	T	T	T	T	T	T	4	0	15	0	1	21.0526
Chr1_17734855	AT1G48090	No name	C	C	A	C	C	A	C	C	A	A	C	C	C	A	C	C	C	C	C	C	5	15	0	0	0	25
Chr1_17740314	AT1G48090	No name	C	C	A	C	C	A	C	C	A	A	C	C	C	A	C	C	C	C	C	C	5	15	0	0	0	25
Chr1_17741681	AT1G48090	No name	A	A	G	A	A	G	A	A	G	G	A	A	A	G	A	A	A	A	A	A	15	0	0	5	0	25
Chr1_17759561	AT1G48095	No name	G	G	A	G	G	A	G	G	A	A	G	G	G	A	G	G	G	G	G	G	5	0	0	15	0	25
Chr1_18965417	AT1G51172	No name	NA	NA	NA	NA	NA	NA	C	C	C	C	C	NA	C	C	NA	C	C	C	NA	C	0	11	0	0	9	0
Chr1_21512565	AT1G58100	TCP8	T	C	T	C	C	T	C	C	C	C	C	C	C	C	C	C	C	C	C	C	0	17	3	0	0	15
Chr1_21512596	AT1G58100	TCP8	A	T	A	T	T	A	T	T	T	T	NA	T	T	T	T	NA	NA	T	T	T	3	0	14	0	3	17.6471
Chr1_21512647	AT1G58100	TCP8	G	A	G	A	A	G	A	A	A	A	A	A	A	A	A	A	A	A	A	A	17	0	0	3	0	15
Chr1_21512803	AT1G58100	TCP8	C	T	C	T	T	C	T	T	T	C	T	T	T	T	T	T	T	T	T	NA	0	4	15	0	1	21.0526
Chr1_21512814	AT1G58100	TCP8	T	A	T	A	A	T	A	A	A	T	A	A	A	A	A	A	A	A	A	A	16	0	4	0	0	20
Chr1_21513010	AT1G58100	TCP8	NA	G	NA	G	NA	A	G	G	G	G	G	G	G	G	G	G	G	G	G	G	1	0	0	16	3	5.88235
Chr1_21513225	AT1G58100	TCP8	T	NA	NA	G	G	T	G	G	G	G	G	G	G	G	NA	G	G	NA	G	G	0	0	2	14	4	12.5
Chr1_21513598	AT1G58100	TCP8	G	A	G	A	A	G	A	A	A	A	A	A	A	A	A	A	A	A	A	A	17	0	0	3	0	15
Chr1_21548376	AT1G58200	MSL3	T	G	G	T	G	T	T	T	T	T	T	T	T	G	T	T	T	T	T	T	0	0	16	4	0	20
Chr1_21549712	AT1G58200	MSL3	G	A	A	G	A	G	G	G	A	G	G	G	A	A	G	G	G	A	G	G	7	0	0	13	0	35
Chr1_21549980	AT1G58200	MSL3	C	T	T	C	T	C	C	C	T	C	C	C	T	T	C	C	C	T	C	C	0	13	7	0	0	35
Chr1_21551690	AT1G58200	MSL3	A	G	G	A	G	A	A	A	G	A	A	A	G	G	A	A	A	G	A	A	13	0	0	7	0	35
Chr1_21552177	AT1G58200	MSL3	G	T	T	G	T	G	G	G	T	G	G	G	T	T	G	G	G	T	G	G	0	0	7	13	0	35
Chr1_21552396	AT1G58200	MSL3	A	G	G	A	G	A	A	A	G	A	NA	A	G	G	A	A	A	G	A	A	12	0	0	7	1	36.8421
Chr1_22152508	AT1G60080	No name	G	G	A	A	G	G	A	G	G	G	G	G	G	G	G	G	G	G	G	G	3	0	0	17	0	15
Chr1_22374597	AT1G60783	SMR15	G	C	G	G	NA	G	NA	G	C	G	G	NA	G	G	G	NA	G	G	G	G	0	2	0	14	4	12.5
Chr1_22374692	AT1G60783	SMR15	A	T	A	A	NA	A	A	A	NA	A	A	NA	A	A	A	A	A	A	A	A	16	0	1	0	3	5.88235
Chr1_22384730	AT1G60800	NIK3	G	NA	C	G	G	G	G	G	C	G	G	G	G	G	G	G	G	G	G	G	0	2	0	17	1	10.5263
Chr1_22386049	AT1G60800	NIK3	A	G	G	A	A	A	A	A	G	A	A	A	A	A	A	A	A	A	A	A	17	0	0	3	0	15
Chr1_22386140	AT1G60800	NIK3	A	T	T	A	A	A	A	A	T	A	A	A	A	A	A	A	A	A	A	A	17	0	3	0	0	15
Chr1_22390612	AT1G60810	ACLA-2	T	A	A	T	T	T	NA	T	A	T	T	T	A	T	T	T	T	T	T	T	4	0	15	0	1	21.0526
Chr1_22711827	AT1G61560	MLO6	A	G	A	A	A	G	A	A	NA	NA	A	A	A	A	A	A	A	A	A	NA	15	0	0	2	3	11.7647
Chr1_22741581	AT1G61620	No name	A	C	C	A	A	A	A	A	NA	A	C	A	A	NA	A	A	A	A	A	NA	14	3	0	0	3	17.6471
Chr1_22742431	AT1G61630	ENT7	NA	A	A	NA	NA	NA	NA	NA	NA	NA	A	NA	NA	NA	NA	NA	NA	NA	NA	NA	3	0	0	0	17	0
Chr1_22742667	AT1G61630	ENT7	NA	G	G	NA	NA	NA	NA	NA	NA	NA	G	NA	NA	NA	NA	NA	NA	NA	NA	NA	0	0	0	3	17	0
Chr1_22743264	AT1G61630	ENT7	NA	A	NA	NA	NA	G	G	G	NA	G	A	NA	G	NA	G	NA	NA	G	G	G	2	0	0	9	9	18.1818
Chr1_22743714	AT1G61630	ENT7	T	C	NA	NA	NA	T	NA	NA	NA	NA	C	NA	T	T	T	NA	NA	NA	NA	NA	0	2	5	0	13	28.5714
Chr1_22743979	AT1G61630	ENT7	NA	C	C	T	NA	T	NA	NA	NA	NA	C	T	T	T	T	T	T	NA	NA	T	0	3	9	0	8	25
Chr1_22743981	AT1G61630	ENT7	NA	C	NA	T	NA	T	NA	NA	NA	NA	C	NA	T	T	T	T	T	NA	NA	T	0	2	8	0	10	20
Chr1_22744737	AT1G61630	ENT7	C	T	T	C	C	C	C	C	NA	T	T	C	C	C	C	C	C	C	C	C	0	15	4	0	1	21.0526
Chr1_23012898	AT1G62290	APA2	NA	A	A	T	T	A	A	A	NA	A	A	A	A	A	A	A	A	A	A	A	16	0	2	0	2	11.1111
Chr1_23132253	AT1G62500	No name	A	C	A	C	C	C	C	C	NA	NA	C	C	C	A	C	C	C	C	C	A	4	14	0	0	2	22.2222
Chr1_23133502	AT1G62500	No name	A	T	A	T	T	NA	NA	T	A	NA	T	T	T	A	T	T	T	T	T	A	5	0	12	0	3	29.4118
Chr1_23139350	AT1G62515	No name	C	T	C	T	T	T	T	T	NA	T	T	T	T	C	T	T	T	T	T	C	0	4	15	0	1	21.0526
Chr1_23191183	AT1G62640	KAS III	NA	A	NA	A	A	T	T	A	NA	NA	T	T	T	NA	A	NA	NA	NA	NA	NA	5	0	5	0	10	50
Chr1_23191191	AT1G62640	KAS III	NA	T	NA	T	T	C	C	T	NA	NA	C	NA	C	NA	T	NA	NA	NA	NA	NA	0	4	5	0	11	44.4444
Chr1_23288398	AT1G62870	No name	A	A	T	A	T	T	T	T	T	T	T	T	T	T	T	T	T	T	T	T	3	0	17	0	0	15
Chr1_23831407	AT1G64210	No name	G	G	G	G	NA	NA	G	A	G	A	A	A	A	A	A	A	G	A	A	A	11	0	0	7	2	38.8889
Chr1_23831422	AT1G64210	No name	G	G	G	G	NA	NA	NA	T	G	T	T	T	T	T	T	T	G	T	T	T	0	0	11	6	3	35.2941
Chr1_23831512	AT1G64210	No name	C	C	C	C	C	C	C	T	C	T	T	T	T	T	T	T	C	T	T	T	0	9	11	0	0	45
Chr1_23835381	AT1G64230	UBC28	C	C	C	C	C	C	C	A	NA	NA	A	A	A	A	A	A	A	A	A	A	11	7	0	0	2	38.8889
Chr1_23835386	AT1G64230	UBC28	T	T	T	T	T	T	T	NA	NA	NA	A	A	A	A	A	A	A	A	A	A	10	0	7	0	3	41.1765
Chr1_23835401	AT1G64230	UBC28	C	C	C	C	C	NA	C	A	NA	NA	A	A	A	A	A	A	A	A	A	A	11	6	0	0	3	35.2941
Chr1_23835408	AT1G64230	UBC28	T	T	T	T	T	NA	T	C	NA	NA	C	C	C	C	C	C	C	C	C	C	0	11	6	0	3	35.2941
Chr1_23835502	AT1G64230	UBC28	NA	A	NA	NA	NA	NA	NA	C	NA	NA	C	C	C	C	C	C	C	C	C	NA	1	10	0	0	9	9.09091
Chr1_23836216	AT1G64235	No name	A	NA	A	A	A	A	A	G	G	A	G	G	G	G	G	G	G	G	G	G	7	0	0	12	1	36.8421
Chr1_23876328	AT1G64340	No name	NA	NA	NA	NA	NA	NA	NA	C	NA	NA	C	NA	NA	C	C	NA	NA	C	NA	NA	0	5	0	0	15	0
Chr1_23876470	AT1G64340	No name	NA	A	A	NA	G	G	NA	G	NA	NA	G	G	NA	G	G	G	NA	G	NA	NA	2	0	0	9	9	18.1818
Chr1_23887179	AT1G64355	No name	G	A	A	A	G	G	G	G	G	NA	G	G	G	G	G	G	G	G	NA	G	3	0	0	15	2	16.6667
Chr1_24168486	AT1G65060	4CL3	C	NA	NA	C	T	T	NA	C	NA	T	C	C	C	NA	NA	C	NA	C	C	NA	0	9	3	0	8	25
Chr1_26681247	AT1G70750	MYOB2	G	G	G	A	G	A	A	A	A	A	A	A	A	A	A	A	G	A	A	A	15	0	0	5	0	25
Chr1_27118219	AT1G72060	No name	NA	A	G	A	NA	A	NA	NA	NA	NA	A	A	A	A	A	A	NA	A	A	NA	11	0	0	1	8	8.33333
Chr1_28076505	AT1G74720	QKY	NA	NA	NA	T	NA	T	T	T	T	T	T	T	T	T	NA	T	T	NA	NA	T	0	0	13	0	7	0
Chr1_28172954	AT1G75020	LPAT4	G	C	C	G	G	G	G	G	G	G	G	G	G	G	G	G	G	G	G	G	0	2	0	18	0	10
Chr1_28177713	AT1G75040	PR5	C	T	NA	C	C	C	C	C	C	C	C	C	C	C	C	C	C	C	C	C	0	18	1	0	1	5.26316
Chr1_28420190	AT1G75680	AtGH9B7	A	T	T	A	A	A	A	A	T	A	A	T	A	A	A	A	A	A	A	A	16	0	4	0	0	20
Chr1_28523304	AT1G75980	No name	G	C	C	C	NA	C	G	G	G	C	NA	G	G	G	NA	NA	G	G	G	G	0	5	0	11	4	31.25
Chr1_28523309	AT1G75980	No name	C	G	G	G	C	G	C	C	C	G	C	C	C	C	C	C	C	C	C	C	0	15	0	5	0	25
Chr1_28523335	AT1G75980	No name	T	A	A	A	T	A	NA	T	T	A	T	T	T	T	T	T	T	T	T	T	5	0	14	0	1	26.3158
Chr2_1055540	AT2G03480	QUL2	C	C	C	C	C	C	NA	C	C	NA	C	NA	T	T	NA	NA	NA	NA	NA	NA	0	9	2	0	9	18.1818
Chr2_1055554	AT2G03480	QUL2	A	A	A	A	A	A	NA	A	A	NA	A	NA	G	NA	NA	NA	NA	NA	G	NA	9	0	0	2	9	18.1818
Chr2_1055557	AT2G03480	QUL2	NA	G	T	T	T	T	NA	T	T	NA	T	NA	NA	NA	NA	NA	NA	NA	T	NA	0	0	8	1	11	11.1111
Chr2_1055575	AT2G03480	QUL2	A	A	A	A	A	A	NA	NA	A	NA	A	NA	NA	NA	NA	NA	A	NA	NA	NA	9	0	0	0	11	0
Chr2_1055582	AT2G03480	QUL2	A	A	A	A	A	A	NA	NA	A	NA	A	NA	NA	NA	NA	NA	A	NA	NA	NA	9	0	0	0	11	0
Chr2_1055609	AT2G03480	QUL2	G	G	G	G	G	G	NA	G	G	NA	G	NA	NA	NA	NA	NA	G	NA	NA	NA	0	0	0	10	10	0
Chr2_1144566	AT2G03740	No name	C	T	C	T	T	T	T	T	NA	T	T	T	T	T	T	T	T	T	T	T	0	2	17	0	1	10.5263
Chr2_1175215	AT2G03850	No name	T	T	C	C	T	C	C	T	C	NA	C	C	C	C	C	C	C	T	C	T	0	13	6	0	1	31.5789
Chr2_2101048	AT2G05642	No name	G	NA	G	G	G	G	NA	NA	A	G	G	G	NA	G	G	NA	G	G	NA	G	1	0	0	13	6	7.14286
Chr2_2101281	AT2G05642	No name	A	NA	NA	A	A	A	NA	NA	C	A	A	A	NA	A	A	NA	A	A	NA	A	12	1	0	0	7	7.69231
Chr2_2121222	AT2G05655	No name	T	T	C	C	T	C	C	T	NA	C	C	C	C	C	C	C	C	C	T	C	0	14	5	0	1	26.3158
Chr2_2123283	AT2G05655	No name	NA	T	C	C	NA	C	C	T	C	C	C	C	C	C	C	C	C	C	NA	C	0	15	2	0	3	11.7647
Chr2_2123462	AT2G05655	No name	NA	A	G	G	A	G	G	A	G	NA	NA	G	G	G	G	G	G	G	NA	G	3	0	0	13	4	18.75
Chr2_2128897	AT2G05655	No name	A	A	G	G	A	G	G	A	G	NA	G	G	G	G	G	NA	NA	G	A	G	5	0	0	12	3	29.4118
Chr2_2133966	AT2G05710	ACO3	T	T	C	C	T	C	C	T	C	C	C	C	C	C	C	C	C	C	T	C	0	15	5	0	0	25
Chr2_2136286	AT2G05710	ACO3	A	NA	T	T	A	T	T	NA	T	NA	T	T	T	T	T	T	T	T	A	T	3	0	14	0	3	17.6471
Chr2_2969675	AT2G07170	TOR1L2	T	T	C	C	NA	T	C	C	C	C	C	C	C	C	C	C	C	C	C	C	0	16	3	0	1	15.7895
Chr2_3759737	AT2G09970	No name	NA	T	NA	NA	C	C	C	NA	NA	C	C	C	C	C	NA	NA	C	NA	C	C	0	11	1	0	8	8.33333
Chr2_3759889	AT2G09970	No name	NA	A	G	NA	G	G	G	NA	NA	G	G	G	G	G	NA	NA	G	NA	G	G	1	0	0	12	7	7.69231
Chr2_3779737	AT2G09970	No name	T	T	C	C	T	NA	C	C	C	C	C	C	C	C	C	C	C	C	C	C	0	16	3	0	1	15.7895
Chr2_3861467	AT2G10025	No name	A	NA	NA	G	G	G	A	G	G	G	G	G	G	G	NA	G	G	G	G	G	2	0	0	15	3	11.7647
Chr2_3861489	AT2G10025	No name	T	T	NA	NA	NA	G	T	G	G	G	G	G	G	G	NA	NA	G	NA	G	G	0	0	3	11	6	21.4286
Chr2_3861636	AT2G10025	No name	A	NA	NA	G	G	G	A	G	G	G	G	G	G	G	NA	G	G	G	G	G	2	0	0	15	3	11.7647
Chr2_3918045	AT2G10260	No name	T	NA	T	NA	NA	NA	NA	T	NA	T	T	NA	NA	NA	NA	T	T	T	T	T	0	0	10	0	10	0
Chr2_3918074	AT2G10260	No name	NA	NA	C	NA	NA	NA	T	C	NA	C	C	NA	NA	NA	NA	C	C	NA	C	C	0	8	1	0	11	11.1111
Chr2_3918110	AT2G10260	No name	NA	NA	C	NA	NA	NA	T	C	NA	C	C	NA	NA	NA	NA	C	C	NA	C	C	0	8	1	0	11	11.1111
Chr2_3918169	AT2G10260	No name	NA	NA	C	C	NA	C	NA	NA	NA	C	C	C	NA	C	C	C	C	NA	C	C	0	12	0	0	8	0
Chr2_3918234	AT2G10260	No name	NA	NA	C	NA	C	C	T	C	NA	C	C	C	C	NA	NA	C	C	NA	NA	NA	0	10	1	0	9	9.09091
Chr2_3918242	AT2G10260	No name	NA	NA	C	NA	C	C	T	NA	NA	C	C	NA	C	NA	NA	C	C	NA	NA	NA	0	8	1	0	11	11.1111
Chr2_3918287	AT2G10260	No name	NA	NA	A	NA	A	NA	T	NA	NA	A	A	NA	NA	NA	NA	A	A	NA	NA	NA	6	0	1	0	13	14.2857
Chr2_3918743	AT2G10260	No name	NA	NA	G	G	NA	NA	NA	G	NA	G	G	NA	NA	G	G	NA	G	NA	NA	NA	0	0	0	8	12	0
Chr2_3947127	AT2G10260	No name	NA	G	NA	NA	NA	C	G	NA	NA	C	C	C	C	C	NA	NA	C	NA	C	C	0	9	0	2	9	18.1818
Chr2_3974603	AT2G10260	No name	C	C	A	A	A	A	C	A	A	NA	A	A	NA	NA	NA	A	A	A	A	A	13	3	0	0	4	18.75
Chr2_3974812	AT2G10260	No name	A	A	G	G	G	G	A	G	G	NA	G	G	NA	NA	NA	G	G	G	G	G	3	0	0	13	4	18.75
Chr2_3977714	AT2G10440	MED15C	A	A	C	C	C	C	A	C	NA	C	C	C	NA	C	NA	C	C	C	C	C	3	14	0	0	3	17.6471
Chr2_3977969	AT2G10440	MED15C	T	T	C	C	C	C	T	C	NA	C	C	C	NA	C	NA	C	C	C	C	C	0	14	3	0	3	17.6471
Chr2_3978036	AT2G10440	MED15C	G	G	T	T	T	T	G	T	NA	T	T	T	NA	T	NA	T	T	T	T	T	0	0	14	3	3	17.6471
Chr2_3979238	AT2G10440	MED15C	A	A	C	C	C	C	A	C	C	C	C	C	NA	C	NA	C	C	C	C	C	3	15	0	0	2	16.6667
Chr2_3979241	AT2G10440	MED15C	C	C	A	A	A	A	C	A	A	A	A	A	NA	A	NA	A	A	A	A	A	15	3	0	0	2	16.6667
Chr2_3979470	AT2G10440	MED15C	G	G	A	A	A	A	G	A	A	A	A	A	NA	A	NA	A	A	A	A	A	15	0	0	3	2	16.6667
Chr2_3979971	AT2G10440	MED15C	T	T	C	C	C	C	T	C	C	C	C	C	NA	C	NA	C	C	C	C	C	0	15	3	0	2	16.6667
Chr2_3981659	AT2G10440	MED15C	A	A	G	G	G	G	A	G	NA	G	NA	G	NA	G	NA	G	G	G	G	G	3	0	0	13	4	18.75
Chr2_3982055	AT2G10440	MED15C	A	A	G	G	G	G	A	G	G	G	G	G	NA	G	NA	G	G	G	G	G	3	0	0	15	2	16.6667
Chr2_3991035	AT2G10440	MED15C	A	A	NA	G	G	G	A	G	G	G	G	G	NA	G	NA	G	G	G	G	G	3	0	0	14	3	17.6471
Chr2_3993402	AT2G10440	MED15C	NA	T	C	C	C	C	NA	C	C	C	C	C	C	C	C	C	C	C	C	C	0	17	1	0	2	5.55556
Chr2_3993471	AT2G10440	MED15C	T	T	G	G	G	G	NA	G	G	G	G	G	G	G	G	G	G	G	G	G	0	0	2	17	1	10.5263
Chr2_3997298	AT2G10440	MED15C	C	C	T	T	T	T	C	T	T	T	T	T	T	T	T	T	T	T	T	T	0	3	17	0	0	15
Chr2_3999229	AT2G10440	MED15C	NA	A	G	G	G	G	NA	G	G	G	G	G	NA	G	NA	G	G	G	G	G	1	0	0	15	4	6.25
Chr2_6285009	AT2G14690	No name	G	T	T	T	T	G	T	T	NA	T	G	G	T	G	G	G	T	G	G	G	0	0	9	10	1	47.3684
Chr2_6291944	AT2G14695	No name	T	G	G	G	G	T	T	T	T	G	T	T	G	T	T	T	G	T	T	T	0	0	13	7	0	35
Chr2_6291951	AT2G14695	No name	T	G	G	G	G	T	T	T	T	G	T	T	G	T	T	T	G	T	T	T	0	0	13	7	0	35
Chr2_6294506	AT2G14700	No name	NA	A	NA	A	NA	G	G	G	G	G	G	NA	G	NA	NA	NA	G	G	G	NA	2	0	0	10	8	16.6667
Chr2_6325987	AT2G14760	No name	G	A	G	G	A	NA	G	G	G	NA	G	G	G	G	G	G	G	G	G	G	2	0	0	16	2	11.1111
Chr2_6996275	AT2G16120	PMT1	T	A	A	T	T	T	NA	T	NA	A	T	T	T	T	T	T	T	T	T	T	3	0	15	0	2	16.6667
Chr2_7065209	AT2G16300	No name	A	A	A	A	NA	A	A	NA	A	A	A	A	A	A	A	NA	A	A	A	A	17	0	0	0	3	0
Chr2_7066459	AT2G16300	No name	G	G	G	G	NA	G	G	G	G	G	G	G	G	G	G	G	G	G	G	G	0	0	0	19	1	0
Chr2_7066499	AT2G16300	No name	A	A	A	A	A	A	A	A	A	A	A	A	A	A	A	A	A	A	A	A	20	0	0	0	0	0
Chr2_7066853	AT2G16300	No name	C	C	C	NA	C	C	C	NA	NA	C	C	C	NA	C	NA	C	C	C	C	C	0	15	0	0	5	0
Chr2_7067824	AT2G16300	No name	C	C	C	NA	C	NA	NA	C	NA	C	C	C	C	C	NA	C	C	NA	NA	C	0	13	0	0	7	0
Chr2_7068393	AT2G16340	No name	T	T	T	T	T	NA	NA	T	NA	T	T	T	T	T	T	T	T	T	NA	T	0	0	16	0	4	0
Chr2_7069100	AT2G16340	No name	G	G	NA	G	G	G	NA	NA	NA	G	G	G	NA	G	G	G	G	G	NA	G	0	0	0	14	6	0
Chr2_7073358	AT2G16340	No name	A	A	A	NA	A	NA	NA	A	NA	A	A	A	A	A	A	A	A	A	NA	A	15	0	0	0	5	0
Chr2_7073360	AT2G16340	No name	A	A	A	NA	A	NA	NA	A	NA	A	A	A	A	A	A	A	A	A	NA	A	15	0	0	0	5	0
Chr2_7073389	AT2G16340	No name	A	A	NA	NA	A	NA	NA	A	NA	A	NA	A	A	A	A	A	A	A	NA	A	13	0	0	0	7	0
Chr2_7081930	AT2G16370	THY-1	A	A	A	A	A	A	A	A	NA	A	A	A	A	A	A	A	A	A	A	A	19	0	0	0	1	0
Chr2_7296588	AT2G16835	No name	C	C	G	NA	C	NA	NA	NA	C	G	C	C	G	G	NA	NA	NA	G	G	NA	0	6	0	6	8	50
Chr2_7303732	AT2G16860	No name	G	G	T	T	G	NA	T	T	G	T	G	G	T	T	T	T	T	T	NA	NA	0	0	11	6	3	35.2941
Chr2_7306303	AT2G16860	No name	G	G	NA	C	G	C	C	C	G	C	G	G	C	C	C	C	C	C	C	C	0	13	0	6	1	31.5789
Chr2_7316981	AT2G16890	UGT90A1	T	T	A	A	T	A	A	A	T	A	T	A	A	A	A	A	A	A	A	A	15	0	5	0	0	25
Chr2_7317120	AT2G16890	UGT90A1	T	T	C	C	T	C	C	C	T	C	T	C	C	C	C	C	C	C	C	C	0	15	5	0	0	25
Chr2_7317893	AT2G16890	UGT90A1	C	C	A	A	C	A	NA	A	C	A	C	A	A	A	A	A	A	A	A	A	14	5	0	0	1	26.3158
Chr2_7317953	AT2G16890	UGT90A1	G	G	C	C	G	C	C	C	G	C	G	C	C	C	C	C	C	C	C	C	0	15	0	5	0	25
Chr2_7318734	AT2G16890	UGT90A1	A	A	G	G	A	G	G	G	A	NA	A	G	G	G	G	G	G	G	G	G	5	0	0	14	1	26.3158
Chr2_7320047	AT2G16890	UGT90A1	A	A	C	NA	A	C	C	NA	A	NA	A	C	C	C	C	C	C	C	C	C	5	12	0	0	3	29.4118
Chr2_7320447	AT2G16890	UGT90A1	T	T	C	C	T	C	C	C	T	C	T	C	C	C	C	C	C	C	C	C	0	15	5	0	0	25
Chr2_7320576	AT2G16890	UGT90A1	A	A	T	T	A	T	T	T	A	T	A	T	NA	T	T	T	T	T	T	T	5	0	14	0	1	26.3158
Chr2_7414236	AT2G17050	No name	G	G	G	G	G	G	G	G	G	NA	G	G	G	G	NA	G	G	NA	G	G	0	0	0	17	3	0
Chr2_7443242	AT2G17110	No name	A	A	A	A	A	A	A	A	A	A	A	A	A	A	A	A	A	A	A	A	20	0	0	0	0	0
Chr2_7612015	AT2G17510	EMB2763	A	A	A	A	A	A	A	NA	A	A	A	A	A	A	A	A	A	A	A	A	19	0	0	0	1	0
Chr2_7618556	AT2G17520	IRE1A	A	A	A	A	A	A	A	A	A	A	A	A	A	A	A	A	A	A	A	A	20	0	0	0	0	0
Chr2_7622663	AT2G17525	No name	C	C	C	C	C	NA	C	C	C	C	C	C	C	C	C	C	C	C	C	C	0	19	0	0	1	0
Chr2_7627848	AT2G17530	No name	C	C	C	C	C	C	NA	C	C	C	C	C	C	C	C	C	C	C	C	C	0	19	0	0	1	0
Chr2_7629218	AT2G17530	No name	A	A	A	A	A	A	NA	A	A	A	A	A	A	A	A	A	A	NA	A	A	18	0	0	0	2	0
Chr2_7630142	AT2G17540	No name	G	G	G	G	G	G	G	G	G	NA	G	G	G	G	G	G	G	G	NA	G	0	0	0	18	2	0
Chr2_7632618	AT2G17540	No name	C	C	NA	C	C	C	C	C	C	C	NA	C	C	C	C	C	C	NA	T	C	0	16	1	0	3	5.88235
Chr2_7636884	AT2G17550	No name	T	T	T	T	T	T	NA	NA	NA	T	T	T	T	T	T	T	T	T	T	T	0	0	17	0	3	0
Chr2_7642248	AT2G17560	HMGB4	C	C	C	C	C	C	C	C	C	C	C	C	C	C	C	C	C	C	C	C	0	20	0	0	0	0
Chr2_7643088	AT2G17560	HMGB4	A	A	A	A	A	A	A	NA	A	A	A	A	A	A	A	A	A	A	A	A	19	0	0	0	1	0
Chr2_7643648	AT2G17560	HMGB4	G	G	NA	G	G	NA	NA	G	NA	NA	G	NA	G	NA	NA	G	G	NA	NA	NA	0	0	0	9	11	0
Chr2_7643674	AT2G17560	HMGB4	A	NA	NA	A	NA	NA	NA	A	NA	NA	A	A	A	NA	NA	A	A	NA	NA	NA	8	0	0	0	12	0
Chr2_7643677	AT2G17560	HMGB4	A	NA	NA	A	NA	NA	A	A	NA	NA	A	A	A	NA	NA	NA	A	NA	NA	NA	8	0	0	0	12	0
Chr2_7645148	AT2G17570	No name	G	G	G	G	G	G	G	G	G	G	G	G	G	G	G	G	G	G	G	G	0	0	0	20	0	0
Chr2_7646878	AT2G17580	No name	C	C	C	C	C	C	C	C	C	NA	C	C	C	C	NA	C	C	C	C	C	0	18	0	0	2	0
Chr2_7650363	AT2G17580	No name	C	NA	C	C	NA	NA	NA	C	NA	NA	C	C	C	NA	NA	NA	C	C	NA	C	0	10	0	0	10	0
Chr2_7650563	AT2G17580	No name	C	C	C	C	C	NA	NA	C	NA	NA	C	C	C	C	C	NA	C	C	C	C	0	15	0	0	5	0
Chr2_7651065	AT2G17590	No name	G	G	NA	G	G	NA	NA	G	G	NA	G	G	G	G	G	NA	G	G	G	G	0	0	0	15	5	0
Chr2_7652769	AT2G17590	No name	C	C	C	C	C	NA	NA	C	C	NA	C	C	C	C	C	NA	C	C	C	C	0	16	0	0	4	0
Chr2_7653280	AT2G17590	No name	NA	NA	NA	NA	T	NA	NA	NA	NA	NA	NA	NA	T	NA	NA	NA	NA	NA	T	NA	0	0	3	0	17	0
Chr2_7653372	AT2G17590	No name	NA	T	NA	T	T	NA	NA	NA	NA	NA	NA	T	T	T	NA	NA	T	NA	T	T	0	0	9	0	11	0
Chr2_7653384	AT2G17590	No name	NA	A	NA	A	A	NA	NA	NA	A	NA	A	A	A	A	A	NA	A	NA	A	A	12	0	0	0	8	0
Chr2_7653687	AT2G17590	No name	NA	T	NA	T	NA	NA	NA	T	NA	NA	T	T	T	T	T	NA	NA	NA	T	NA	0	0	9	0	11	0
Chr2_7653696	AT2G17590	No name	NA	C	NA	NA	NA	NA	NA	C	NA	NA	C	C	C	C	C	NA	NA	NA	C	NA	0	8	0	0	12	0
Chr2_7653724	AT2G17590	No name	NA	T	T	T	NA	NA	NA	T	NA	NA	T	T	T	T	T	NA	NA	NA	T	NA	0	0	10	0	10	0
Chr2_7653770	AT2G17590	No name	NA	G	G	G	NA	NA	NA	G	NA	NA	G	G	G	G	G	NA	G	NA	G	NA	0	0	0	11	9	0
Chr2_7657320	AT2G17600	No name	NA	A	NA	A	NA	A	NA	A	NA	A	A	A	NA	A	A	A	NA	NA	A	A	12	0	0	0	8	0
Chr2_7657336	AT2G17600	No name	NA	C	NA	C	NA	C	C	C	NA	C	C	C	C	C	C	C	NA	NA	C	C	0	14	0	0	6	0
Chr2_7661146	AT2G17620	CYCB2-1	NA	G	NA	G	NA	G	G	G	G	NA	G	G	NA	G	G	G	NA	G	G	G	0	0	0	14	6	0
Chr2_7661221	AT2G17620	CYCB2-1	G	G	G	G	G	G	G	G	NA	G	G	G	G	G	G	G	NA	G	G	G	0	0	0	18	2	0
Chr2_7661405	AT2G17620	CYCB2-1	A	A	A	A	A	A	A	A	A	A	A	A	A	A	A	A	A	A	A	A	20	0	0	0	0	0
Chr2_7661823	AT2G17620	CYCB2-1	C	C	C	C	C	C	C	C	NA	C	C	C	NA	C	C	NA	NA	C	C	C	0	16	0	0	4	0
Chr2_7663055	AT2G17620	CYCB2-1	NA	G	NA	G	G	G	G	G	G	G	G	NA	G	G	G	G	NA	G	G	G	0	0	0	16	4	0
Chr2_7663238	AT2G17620	CYCB2-1	NA	C	C	C	NA	C	C	C	C	C	C	C	C	C	C	C	C	NA	C	C	0	17	0	0	3	0
Chr2_7663841	AT2G17620	CYCB2-1	T	T	T	T	T	T	T	NA	NA	NA	T	T	T	T	T	T	T	NA	T	T	0	0	16	0	4	0
Chr2_7663854	AT2G17620	CYCB2-1	T	T	NA	T	T	T	T	T	NA	NA	T	T	T	T	T	T	T	T	T	T	0	0	17	0	3	0
Chr2_7691449	AT2G17705	No name	A	A	A	A	A	A	A	A	NA	A	A	A	A	A	A	A	A	A	A	A	19	0	0	0	1	0
Chr2_7691577	AT2G17705	No name	NA	C	C	C	NA	NA	C	C	NA	NA	C	C	C	NA	NA	C	C	C	NA	NA	0	11	0	0	9	0
Chr2_7692285	AT2G17705	No name	NA	A	A	A	NA	NA	A	A	NA	NA	A	A	A	NA	NA	A	NA	A	NA	NA	10	0	0	0	10	0
Chr2_7692450	AT2G17705	No name	NA	A	A	A	A	A	A	A	A	NA	A	A	A	A	A	A	A	A	A	A	18	0	0	0	2	0
Chr2_7694142	AT2G17710	No name	T	T	T	T	T	T	T	T	T	T	T	T	T	T	T	T	T	T	T	T	0	0	20	0	0	0
Chr2_7695868	AT2G17710	No name	NA	NA	NA	NA	NA	NA	NA	NA	NA	NA	NA	NA	T	NA	NA	NA	NA	NA	NA	NA	0	0	1	0	19	0
Chr2_7807153	AT2G17950	WUS	T	T	T	A	T	A	A	A	A	A	A	A	A	A	A	A	A	A	A	A	16	0	4	0	0	20
Chr2_7807783	AT2G17950	WUS	T	T	T	C	T	C	C	C	NA	C	C	C	C	C	C	C	C	C	C	C	0	15	4	0	1	21.0526
Chr2_7808548	AT2G17950	WUS	G	G	G	A	G	G	G	G	NA	G	NA	A	A	A	A	G	G	G	G	A	6	0	0	12	2	33.3333
Chr2_7808878	AT2G17950	WUS	T	T	T	C	T	T	T	T	NA	T	T	C	C	C	C	T	T	T	T	C	0	6	13	0	1	31.5789
Chr2_7810863	AT2G17950	WUS	T	T	T	A	T	A	A	A	A	A	A	A	A	A	A	A	A	A	A	A	16	0	4	0	0	20
Chr2_7838356	AT2G18020	RPL8A	G	G	G	T	G	T	T	T	T	NA	T	T	T	T	T	T	T	T	T	NA	0	0	14	4	2	22.2222
Chr2_7920613	AT2G18196	HIPP30	T	T	T	T	T	T	T	T	T	NA	T	T	T	T	T	T	T	T	T	NA	0	0	18	0	2	0
Chr2_7921177	AT2G18196	HIPP30	T	T	NA	T	T	NA	T	NA	NA	T	T	T	T	T	NA	T	T	T	T	T	0	0	15	0	5	0
Chr2_7922031	AT2G18196	HIPP30	A	A	A	A	A	A	A	A	A	A	A	A	A	A	A	A	A	NA	A	A	19	0	0	0	1	0
Chr2_7922727	AT2G18196	HIPP30	A	A	A	A	A	A	A	A	A	A	A	A	A	A	A	A	A	NA	A	A	19	0	0	0	1	0
Chr2_7925404	AT2G18210	No name	G	G	G	G	G	G	G	NA	G	G	G	G	G	G	NA	G	G	G	G	NA	0	0	0	17	3	0
Chr2_7928097	AT2G18220	No name	T	T	T	T	T	T	T	T	NA	T	T	T	T	T	T	T	T	T	T	T	0	0	19	0	1	0
Chr2_7932026	AT2G18230	PPA2	T	T	T	T	T	T	T	T	T	T	T	T	T	T	T	T	T	T	T	T	0	0	20	0	0	0
Chr2_7933058	AT2G18230	PPA2	T	T	T	T	T	T	T	T	T	T	T	T	T	T	T	T	T	T	T	T	0	0	20	0	0	0
Chr2_8100631	AT2G18690	No name	G	NA	G	G	G	G	G	G	G	NA	G	G	G	G	G	A	G	G	G	G	1	0	0	17	2	5.55556
Chr2_8131047	AT2G18760	CHR8	T	T	T	T	T	T	T	T	T	T	T	T	T	T	T	T	T	T	T	T	0	0	20	0	0	0
Chr2_8133910	AT2G18760	CHR8	G	G	G	G	G	G	G	G	G	G	G	G	G	G	G	G	G	G	G	G	0	0	0	20	0	0
Chr2_8139784	AT2G18790	PHYB	T	T	T	T	T	T	NA	T	NA	NA	T	NA	T	NA	NA	T	T	T	NA	T	0	0	13	0	7	0
Chr2_8144368	AT2G18790	PHYB	C	C	C	C	C	C	C	C	C	C	C	C	C	C	C	C	C	C	C	C	0	20	0	0	0	0
Chr2_8146885	AT2G18800	XTH21	T	T	T	NA	T	NA	T	NA	NA	NA	T	T	T	T	T	T	T	T	NA	NA	0	0	13	0	7	0
Chr2_8148065	AT2G18810	No name	A	A	A	A	A	A	A	NA	A	A	A	A	A	A	A	A	A	A	T	A	18	0	1	0	1	5.26316
Chr2_8149075	AT2G18810	No name	T	T	NA	T	NA	T	T	T	NA	NA	T	NA	NA	T	NA	NA	NA	NA	T	T	0	0	10	0	10	0
Chr2_8150358	AT2G18810	No name	A	A	A	A	A	A	A	A	A	A	A	A	A	A	A	A	A	A	A	A	20	0	0	0	0	0
Chr2_8151119	AT2G18810	No name	G	G	G	G	G	G	G	G	G	G	G	G	G	G	G	G	G	G	G	G	0	0	0	20	0	0
Chr2_8151468	AT2G18810	No name	G	G	G	G	G	G	G	G	G	G	G	G	G	G	G	G	G	G	G	G	0	0	0	20	0	0
Chr2_9839904	AT2G23100	No name	G	C	C	G	G	G	G	G	C	C	G	G	G	G	G	G	G	G	G	G	0	4	0	16	0	20
Chr2_15227327	AT2G36310	URH1	T	G	T	T	T	G	G	T	G	G	G	G	G	G	G	G	G	G	G	G	0	0	5	15	0	25
Chr2_15392934	AT2G36720	No name	G	A	G	G	NA	A	A	A	NA	NA	A	A	A	A	A	A	A	A	A	A	14	0	0	3	3	17.6471
Chr2_15393109	AT2G36720	No name	C	T	C	T	C	C	T	NA	NA	C	T	T	T	T	T	T	T	T	T	NA	0	5	12	0	3	29.4118
Chr2_16647496	AT2G39880	MYB25	A	T	NA	A	NA	T	T	T	T	A	T	T	T	T	T	T	T	NA	T	T	3	0	14	0	3	17.6471
Chr2_16649709	AT2G39880	MYB25	A	T	A	A	A	A	T	T	T	A	T	T	T	T	T	T	T	T	T	T	6	0	14	0	0	30
Chr2_16951949	AT2G40610	EXPA8	C	G	C	C	C	C	C	C	C	C	C	C	C	C	C	C	C	C	C	C	0	19	0	1	0	5
Chr2_16953455	AT2G40620	No name	T	C	NA	T	T	C	NA	NA	NA	C	T	T	T	T	T	T	T	T	T	T	0	3	13	0	4	18.75
Chr2_16955241	AT2G40620	No name	C	A	A	C	C	A	C	C	C	A	NA	C	C	C	C	C	C	C	C	C	4	15	0	0	1	21.0526
Chr2_16973846	AT2G40690	GLY1	A	G	NA	A	A	NA	NA	G	G	G	G	NA	G	G	G	G	NA	G	G	G	3	0	0	12	5	20
Chr2_17071243	AT2G40910	No name	G	A	A	G	G	A	G	G	G	A	G	G	G	G	G	NA	G	G	G	G	4	0	0	15	1	21.0526
Chr2_17251808	AT2G41380	No name	A	A	A	C	A	C	C	C	A	A	A	A	C	C	C	C	C	A	C	C	9	11	0	0	0	45
Chr2_17253283	AT2G41380	No name	NA	NA	NA	NA	NA	C	NA	C	NA	NA	C	NA	C	NA	NA	NA	C	NA	NA	NA	0	5	0	0	15	0
Chr2_17253444	AT2G41380	No name	NA	T	NA	NA	NA	NA	NA	C	NA	NA	C	NA	NA	C	NA	NA	NA	NA	NA	NA	0	3	1	0	16	25
Chr2_17255667	AT2G41390	No name	T	A	NA	T	NA	T	T	T	NA	NA	NA	NA	T	T	NA	A	T	T	T	T	2	0	11	0	7	15.3846
Chr2_17275019	AT2G41445	No name	NA	T	NA	C	NA	NA	NA	NA	NA	NA	C	NA	NA	NA	NA	NA	NA	NA	NA	NA	0	2	1	0	17	33.3333
Chr2_17276479	AT2G41445	No name	NA	T	NA	A	NA	NA	A	NA	NA	NA	A	NA	NA	NA	NA	NA	NA	NA	A	NA	4	0	1	0	15	20
Chr2_17277458	AT2G41445	No name	NA	A	NA	G	NA	NA	G	NA	NA	NA	G	NA	NA	NA	NA	NA	NA	NA	G	NA	1	0	0	4	15	20
Chr2_17277735	AT2G41445	No name	NA	NA	NA	G	NA	NA	G	NA	NA	NA	G	NA	NA	NA	NA	NA	NA	NA	G	NA	0	0	0	4	16	0
Chr2_17277841	AT2G41445	No name	NA	C	NA	T	NA	NA	T	NA	NA	NA	T	NA	NA	NA	NA	NA	NA	NA	T	NA	0	1	4	0	15	20
Chr2_17279507	AT2G41450	No name	G	A	G	G	G	G	G	G	A	G	G	G	G	G	G	G	G	G	G	G	2	0	0	18	0	10
Chr2_17280785	AT2G41450	No name	C	T	C	C	C	C	C	C	T	C	C	C	C	C	C	C	C	C	C	C	0	18	2	0	0	10
Chr2_17280852	AT2G41450	No name	G	A	G	G	G	G	G	G	A	G	G	G	G	G	G	G	G	G	G	G	2	0	0	18	0	10
Chr2_17284018	AT2G41451	No name	G	A	G	G	G	G	G	G	A	G	G	G	G	G	G	G	G	G	G	G	2	0	0	18	0	10
Chr2_17292108	AT2G41470	No name	T	A	T	T	T	T	T	T	A	T	T	T	T	T	T	T	T	T	T	T	2	0	18	0	0	10
Chr2_17292465	AT2G41470	No name	G	A	G	G	G	G	G	G	A	G	G	G	G	G	G	G	G	G	G	G	2	0	0	18	0	10
Chr2_17300354	AT2G41490	GPT	NA	NA	NA	G	G	NA	NA	G	NA	NA	G	G	G	G	NA	NA	G	NA	G	NA	0	0	0	9	11	0
Chr2_17300363	AT2G41490	GPT	NA	A	G	G	G	NA	NA	NA	NA	NA	G	G	G	G	NA	NA	G	G	G	NA	1	0	0	10	9	9.09091
Chr2_17300492	AT2G41490	GPT	T	C	T	T	T	T	T	T	C	T	T	T	T	T	T	NA	T	T	T	T	0	2	17	0	1	10.5263
Chr3_657088	AT3G02930	No name	A	C	A	A	A	A	A	C	C	C	A	A	A	A	A	A	A	A	A	C	15	5	0	0	0	25
Chr3_664374	AT3G02940	MYB107	C	T	C	C	C	C	C	T	NA	T	C	C	C	C	C	NA	NA	NA	C	NA	0	12	3	0	5	20
Chr3_667955	AT3G02960	HIPP08	C	A	C	C	C	C	C	A	NA	C	C	NA	C	C	C	C	C	NA	C	C	2	15	0	0	3	11.7647
Chr3_668556	AT3G02960	HIPP08	T	C	T	T	T	T	T	C	C	C	T	T	T	T	T	T	T	T	T	T	0	4	16	0	0	20
Chr3_668800	AT3G02960	HIPP08	C	A	C	C	C	C	C	A	A	A	C	C	C	C	C	NA	C	C	C	C	4	15	0	0	1	21.0526
Chr3_1129639	AT3G04280	ARR22	NA	C	T	T	T	T	T	T	NA	T	T	T	T	T	T	NA	T	T	T	T	0	1	16	0	3	5.88235
Chr3_1129656	AT3G04280	ARR22	A	G	A	A	A	A	A	A	NA	A	A	A	A	A	A	NA	A	A	A	A	17	0	0	1	2	5.55556
Chr3_1129771	AT3G04280	ARR22	C	T	C	C	C	C	C	C	NA	C	C	C	C	C	C	C	C	C	C	C	0	18	1	0	1	5.26316
Chr3_1129779	AT3G04280	ARR22	T	C	T	T	T	T	T	T	NA	T	T	T	T	T	T	T	T	NA	T	T	0	1	17	0	2	5.55556
Chr3_1129868	AT3G04280	ARR22	NA	C	A	A	A	A	A	A	NA	NA	A	A	A	A	A	A	A	NA	A	NA	14	1	0	0	5	6.66667
Chr3_1130130	AT3G04280	ARR22	T	A	T	T	T	T	T	T	A	T	T	T	T	T	T	T	T	T	T	T	2	0	18	0	0	10
Chr3_3050249	AT3G09922	IPS1	C	T	T	T	C	NA	C	C	T	T	C	C	C	C	C	C	C	C	C	C	0	14	5	0	1	26.3158
Chr3_3050950	AT3G09922	IPS1	C	G	NA	C	C	G	C	C	C	G	C	C	C	C	C	C	C	C	C	C	0	16	0	3	1	15.7895
Chr3_3051218	AT3G09922	IPS1	T	A	A	T	T	A	T	T	T	A	T	T	T	T	T	T	T	T	T	T	4	0	16	0	0	20
Chr3_3051350	AT3G09922	IPS1	C	NA	G	C	C	G	C	C	C	C	C	C	C	C	C	C	C	C	C	C	0	17	0	2	1	10.5263
Chr3_3051528	AT3G09922	IPS1	C	T	T	C	C	T	C	C	C	T	C	C	C	C	C	C	C	C	C	C	0	16	4	0	0	20
Chr3_3051592	AT3G09925	No name	G	A	A	G	G	A	G	G	G	A	G	G	G	G	G	G	G	G	G	G	4	0	0	16	0	20
Chr3_3051667	AT3G09925	No name	T	G	G	T	T	G	T	T	T	G	T	T	T	T	T	T	T	T	T	T	0	0	16	4	0	20
Chr3_3051677	AT3G09925	No name	NA	G	G	A	A	G	A	A	A	A	A	A	A	A	A	A	A	A	A	A	16	0	0	3	1	15.7895
Chr3_3051686	AT3G09925	No name	T	C	C	T	T	C	T	T	T	C	T	T	T	T	T	T	T	T	T	T	0	4	16	0	0	20
Chr3_3051767	AT3G09925	No name	C	A	A	C	C	A	C	C	C	A	C	C	C	C	C	C	C	C	C	C	4	16	0	0	0	20
Chr3_3051787	AT3G09925	No name	NA	NA	T	A	A	T	A	A	A	T	A	A	A	A	A	A	A	A	A	A	15	0	3	0	2	16.6667
Chr3_3051860	AT3G09925	No name	C	T	T	C	C	T	C	C	C	NA	C	C	C	C	C	C	C	C	C	C	0	16	3	0	1	15.7895
Chr3_3051907	AT3G09925	No name	C	A	A	C	C	A	C	C	C	C	C	C	C	C	C	C	C	C	C	C	3	17	0	0	0	15
Chr3_3051928	AT3G09925	No name	A	G	G	A	A	G	A	A	A	A	A	A	A	A	A	A	A	A	A	A	17	0	0	3	0	15
Chr3_3051949	AT3G09925	No name	C	T	T	C	C	T	C	C	C	C	C	C	C	C	C	C	C	C	C	C	0	17	3	0	0	15
Chr3_3051994	AT3G09925	No name	G	A	A	G	G	A	G	G	NA	G	G	G	G	G	G	G	G	G	G	G	3	0	0	16	1	15.7895
Chr3_3130124	AT3G10120	No name	T	C	NA	T	NA	NA	NA	NA	C	NA	T	NA	T	NA	T	NA	NA	NA	NA	NA	0	2	5	0	13	28.5714
Chr3_3130144	AT3G10120	No name	A	T	NA	A	NA	NA	NA	NA	T	NA	A	NA	A	NA	NA	NA	NA	NA	NA	NA	4	0	2	0	14	33.3333
Chr3_3130147	AT3G10120	No name	C	A	NA	C	NA	NA	NA	NA	A	NA	C	NA	C	NA	NA	NA	NA	NA	NA	NA	2	4	0	0	14	33.3333
Chr3_3130148	AT3G10120	No name	A	G	NA	A	NA	NA	NA	NA	G	NA	A	NA	A	NA	NA	NA	NA	NA	NA	NA	4	0	0	2	14	33.3333
Chr3_3203663	AT3G10340	PAL4	T	T	A	A	T	A	T	T	T	NA	T	T	T	T	T	T	T	T	T	T	3	0	16	0	1	15.7895
Chr3_4439183	AT3G13590	No name	A	T	A	A	T	A	T	T	T	A	T	T	T	T	T	T	T	T	A	T	6	0	14	0	0	30
Chr3_4482840	AT3G13682	LDL2	G	C	C	G	G	C	G	G	NA	C	G	G	G	G	G	G	G	G	G	G	0	4	0	15	1	21.0526
Chr3_4482857	AT3G13682	LDL2	A	C	C	A	A	NA	NA	A	NA	C	A	A	A	A	A	A	A	NA	A	A	13	3	0	0	4	18.75
Chr3_6183063	AT3G18050	No name	C	C	A	C	A	A	C	C	A	A	C	C	C	C	C	C	C	C	C	C	5	15	0	0	0	25
Chr3_8242113	AT3G23130	SUP	A	A	G	G	G	G	G	A	G	A	G	G	G	G	G	G	G	A	G	G	5	0	0	15	0	25
Chr3_8244200	AT3G23130	SUP	T	T	A	A	A	A	A	A	A	T	A	A	A	A	A	A	NA	A	A	A	16	0	3	0	1	15.7895
Chr3_8280341	AT3G23190	No name	G	G	T	T	G	T	T	T	T	T	T	T	T	T	T	T	T	T	T	T	0	0	17	3	0	15
Chr3_8328988	AT3G23290	LSH4	NA	C	T	T	NA	T	NA	NA	NA	NA	NA	T	T	T	NA	NA	T	NA	T	NA	0	1	8	0	11	11.1111
Chr3_8333374	AT3G23300	No name	A	A	G	G	G	A	G	G	G	A	G	G	G	G	G	G	G	G	G	G	4	0	0	16	0	20
Chr3_8333432	AT3G23300	No name	G	G	T	T	T	G	T	T	NA	G	T	T	T	T	T	T	T	T	T	T	0	0	15	4	1	21.0526
Chr3_8333589	AT3G23300	No name	A	A	G	G	G	A	G	G	G	A	G	G	G	G	G	G	G	G	G	G	4	0	0	16	0	20
Chr3_8356736	AT3G23360	No name	T	T	G	G	T	G	G	G	G	G	G	G	G	G	G	T	G	G	G	G	0	0	4	16	0	20
Chr3_9053728	AT3G24790	PBL25	A	C	A	A	NA	C	C	C	NA	C	C	C	C	C	C	C	C	C	C	C	3	15	0	0	2	16.6667
Chr3_9053820	AT3G24790	PBL25	G	A	G	G	NA	A	A	A	A	A	A	A	A	A	A	A	A	A	A	A	16	0	0	3	1	15.7895
Chr3_9299811	AT3G25585	AAPT2	G	A	G	A	G	A	A	G	NA	NA	A	A	A	A	A	A	A	A	A	A	14	0	0	4	2	22.2222
Chr3_9299852	AT3G25585	AAPT2	C	T	C	T	C	T	T	C	T	T	T	T	T	T	T	T	T	T	T	T	0	4	16	0	0	20
Chr3_9300133	AT3G25585	AAPT2	T	C	T	C	NA	C	C	T	NA	C	C	C	C	C	C	NA	C	NA	C	C	0	13	3	0	4	18.75
Chr3_9300155	AT3G25585	AAPT2	T	A	T	A	NA	NA	A	T	NA	NA	A	A	A	A	A	NA	A	NA	A	A	11	0	3	0	6	21.4286
Chr3_9852334	AT3G26782	PCMP-H34	A	G	G	A	A	A	A	NA	A	A	A	A	A	A	A	A	A	A	A	A	17	0	0	2	1	10.5263
Chr3_10290909	AT3G27785	MYB118	A	G	G	A	A	A	A	G	G	G	G	G	A	G	G	G	G	G	G	G	6	0	0	14	0	30
Chr3_10301211	AT3G27810	MYB21	T	A	A	A	T	A	T	A	A	A	A	A	A	NA	A	A	A	A	NA	A	15	0	3	0	2	16.6667
Chr3_10444970	AT3G28050	No name	C	T	T	C	C	T	T	C	T	T	T	T	T	T	T	T	T	T	T	T	0	4	16	0	0	20
Chr3_10445000	AT3G28050	No name	A	C	C	A	A	C	C	A	NA	C	C	C	C	C	C	C	C	C	C	C	4	15	0	0	1	21.0526
Chr3_10445021	AT3G28050	No name	C	T	T	C	C	T	T	C	NA	T	T	T	T	T	T	T	T	T	T	T	0	4	15	0	1	21.0526
Chr3_10445022	AT3G28050	No name	T	C	C	T	T	C	C	T	NA	C	C	C	C	C	C	C	C	C	C	C	0	15	4	0	1	21.0526
Chr3_10445308	AT3G28050	No name	C	G	G	NA	NA	NA	NA	NA	NA	NA	G	NA	NA	NA	NA	G	NA	NA	NA	G	0	1	0	5	14	16.6667
Chr3_11186808	AT3G29230	PCMP-E27	G	C	C	G	G	G	NA	G	NA	NA	G	G	G	NA	G	NA	C	G	G	NA	0	3	0	11	6	21.4286
Chr3_11357865	AT3G29560	No name	C	T	NA	C	NA	C	NA	C	NA	C	C	NA	C	C	C	NA	C	NA	C	NA	0	11	1	0	8	8.33333
Chr3_11437459	AT3G29630	UGT79B4	NA	NA	NA	NA	NA	NA	NA	NA	NA	NA	NA	NA	NA	NA	NA	NA	NA	NA	NA	NA	0	0	0	0	20	#DIV/0!
Chr3_12406555	AT3G30739	No name	G	G	NA	G	G	G	G	NA	A	G	G	G	G	G	G	G	G	G	A	A	3	0	0	15	2	16.6667
Chr3_12436035	AT3G30770	No name	C	NA	NA	NA	NA	C	A	NA	NA	C	C	C	C	NA	NA	C	NA	NA	NA	NA	1	7	0	0	12	12.5
Chr3_12530694	AT3G30820	No name	C	T	T	C	C	C	NA	C	T	NA	C	C	C	C	NA	C	C	NA	T	C	0	12	4	0	4	25
Chr3_12782596	AT3G31402	No name	NA	NA	T	C	C	NA	NA	C	C	NA	C	NA	NA	C	C	NA	C	C	C	C	0	11	1	0	8	8.33333
Chr3_12848237	AT3G31550	No name	NA	NA	C	NA	A	A	A	A	NA	NA	A	A	NA	A	A	NA	NA	A	NA	A	10	1	0	0	9	9.09091
Chr3_13018764	AT3G32030	TPS30	NA	NA	NA	NA	A	A	A	NA	A	NA	A	NA	NA	A	A	NA	NA	A	NA	A	9	0	0	0	11	0
Chr3_13165165	AT3G32190	No name	NA	NA	C	NA	NA	NA	T	NA	NA	NA	C	NA	NA	NA	NA	T	NA	NA	NA	T	0	2	3	0	15	40
Chr3_15871311	AT3G44110	ATJ3	A	NA	A	A	A	A	A	A	NA	NA	A	A	A	A	A	A	A	A	A	A	17	0	0	0	3	0
Chr3_15871327	AT3G44110	ATJ3	G	NA	G	G	G	G	G	G	NA	G	G	G	G	G	G	G	G	G	G	G	0	0	0	18	2	0
Chr3_15871662	AT3G44110	ATJ3	NA	G	A	A	A	A	NA	A	NA	NA	A	A	NA	A	A	NA	NA	NA	NA	NA	9	0	0	1	10	10
Chr3_15871749	AT3G44110	ATJ3	NA	NA	NA	T	T	NA	NA	NA	NA	NA	T	T	NA	T	T	NA	NA	NA	NA	NA	0	0	6	0	14	0
Chr3_15871823	AT3G44110	ATJ3	G	NA	NA	G	G	NA	G	G	NA	NA	G	G	NA	G	G	NA	G	NA	NA	NA	0	0	0	10	10	0
Chr3_15871845	AT3G44110	ATJ3	T	C	NA	T	T	NA	T	T	NA	NA	T	T	NA	T	T	NA	T	NA	NA	NA	0	1	10	0	9	9.09091
Chr3_15931355	AT3G44230	No name	G	A	A	G	G	G	G	NA	NA	G	NA	G	G	NA	G	G	G	NA	NA	G	2	0	0	12	6	14.2857
Chr3_16208662	AT3G44660	HDA10	A	NA	NA	NA	NA	NA	NA	NA	NA	G	G	NA	NA	NA	A	NA	NA	NA	NA	NA	2	0	0	2	16	50
Chr3_16208829	AT3G44660	HDA10	A	NA	NA	NA	NA	NA	NA	NA	NA	G	G	NA	NA	NA	A	NA	NA	NA	NA	NA	2	0	0	2	16	50
Chr3_16208950	AT3G44660	HDA10	G	NA	NA	NA	NA	NA	NA	NA	NA	A	A	NA	NA	NA	G	NA	NA	NA	NA	NA	2	0	0	2	16	50
Chr3_16209013	AT3G44660	HDA10	A	NA	NA	NA	NA	NA	NA	NA	NA	G	G	NA	NA	NA	A	NA	NA	NA	NA	G	2	0	0	3	15	40
Chr3_16347411	AT3G44800	No name	C	T	C	T	C	C	NA	T	C	C	C	C	C	C	NA	C	C	C	C	C	0	15	3	0	2	16.6667
Chr3_17091491	AT3G46440	UXS5	C	A	A	C	A	A	A	C	A	A	A	C	C	C	NA	C	A	C	C	C	9	10	0	0	1	47.3684
Chr3_17091492	AT3G46440	UXS5	T	C	C	T	C	C	C	T	C	C	C	T	T	T	T	T	C	T	T	T	0	9	11	0	0	45
Chr3_17091573	AT3G46440	UXS5	T	A	A	T	A	A	A	T	NA	A	A	T	T	T	T	T	A	T	T	T	8	0	11	0	1	42.1053
Chr3_17091661	AT3G46440	UXS5	A	T	T	NA	T	T	T	NA	T	T	T	NA	NA	NA	NA	NA	T	NA	A	NA	2	0	9	0	9	18.1818
Chr3_17189904	AT3G46660	UGT76E12	A	C	C	A	C	A	C	A	A	A	C	A	A	A	A	A	A	A	A	A	15	5	0	0	0	25
Chr3_17311096	AT3G46990	No name	T	T	C	NA	T	NA	T	C	NA	C	C	C	C	NA	C	NA	NA	C	NA	C	0	9	4	0	7	30.7692
Chr3_18271216	AT3G49290	ABIL2	G	G	G	G	G	G	G	G	G	G	G	G	G	G	G	G	G	G	G	G	0	0	0	20	0	0
Chr3_18271251	AT3G49290	ABIL2	G	G	G	G	G	G	G	G	NA	NA	G	G	G	G	G	G	G	G	G	NA	0	0	0	17	3	0
Chr3_18271436	AT3G49290	ABIL2	C	C	C	C	C	C	C	C	C	C	C	C	C	C	C	C	C	C	C	C	0	20	0	0	0	0
Chr3_18271906	AT3G49290	ABIL2	C	C	C	C	C	C	C	C	C	C	C	C	C	C	C	C	C	C	C	C	0	20	0	0	0	0
Chr3_18274073	AT3G49290	ABIL2	G	G	G	G	G	G	G	G	G	G	G	G	G	G	G	G	G	G	G	G	0	0	0	20	0	0
Chr3_18275963	AT3G49290	ABIL2	G	G	G	G	G	G	NA	G	NA	NA	G	NA	G	NA	NA	NA	G	NA	G	G	0	0	0	12	8	0
Chr3_18276600	AT3G49300	No name	NA	T	T	T	T	T	T	T	T	T	T	T	T	T	T	T	T	T	T	T	0	0	19	0	1	0
Chr3_18277108	AT3G49300	No name	C	C	C	C	C	C	C	C	NA	C	C	C	C	C	C	NA	C	C	C	NA	0	17	0	0	3	0
Chr3_18277388	AT3G49300	No name	A	A	A	A	A	A	A	A	NA	A	A	A	A	A	A	A	A	A	A	A	19	0	0	0	1	0
Chr3_18277643	AT3G49300	No name	G	G	NA	G	G	G	G	NA	NA	NA	G	NA	G	G	NA	G	G	G	G	G	0	0	0	14	6	0
Chr3_18278924	AT3G49305	No name	A	A	A	A	A	A	A	A	A	A	A	A	A	A	A	A	A	A	A	A	20	0	0	0	0	0
Chr3_18280469	AT3G49305	No name	G	G	G	G	G	G	G	G	G	G	G	G	G	G	G	G	G	G	G	G	0	0	0	20	0	0
Chr3_18280888	AT3G49305	No name	NA	A	NA	NA	NA	NA	NA	A	NA	NA	A	NA	A	NA	NA	NA	A	NA	NA	A	6	0	0	0	14	0
Chr3_18283132	AT3G49307	No name	G	G	G	G	G	G	G	G	G	G	G	G	G	G	G	G	G	G	G	G	0	0	0	20	0	0
Chr3_18284643	AT3G49310	No name	T	T	T	T	T	T	T	T	T	T	T	T	T	T	T	T	T	T	T	T	0	0	20	0	0	0
Chr3_18291432	AT3G49330	No name	T	T	T	T	T	T	T	T	T	T	T	T	T	T	T	T	T	T	T	T	0	0	20	0	0	0
Chr3_18292270	AT3G49330	No name	T	T	T	T	T	T	T	T	T	NA	T	T	T	T	T	T	T	NA	T	T	0	0	18	0	2	0
Chr3_18293298	AT3G49340	No name	A	A	A	A	A	A	A	A	A	A	A	A	A	A	A	A	A	NA	A	NA	18	0	0	0	2	0
Chr3_18296077	AT3G49350	No name	NA	T	NA	T	NA	T	NA	T	NA	NA	T	T	T	T	T	NA	T	NA	T	NA	0	0	11	0	9	0
Chr3_18297348	AT3G49350	No name	T	T	T	T	T	T	T	NA	NA	T	T	T	T	T	T	T	T	T	T	T	0	0	18	0	2	0
Chr3_18375187	AT3G49580	LSU1	A	A	A	A	A	A	A	A	A	NA	A	A	A	A	A	A	A	A	A	A	19	0	0	0	1	0
Chr3_18375230	AT3G49580	LSU1	A	A	A	A	A	A	A	A	A	A	A	A	A	A	A	A	A	A	A	A	20	0	0	0	0	0
Chr3_18375350	AT3G49580	LSU1	A	A	A	A	A	A	A	A	A	A	A	A	A	A	A	A	A	A	A	A	20	0	0	0	0	0
Chr3_18378107	AT3G49590	No name	A	A	A	A	A	A	A	A	A	A	A	A	A	A	A	A	A	A	A	A	20	0	0	0	0	0
Chr3_18383664	AT3G49600	UBP26	C	C	C	C	C	C	C	C	C	C	C	C	C	C	C	C	C	C	C	C	0	20	0	0	0	0
Chr3_18384789	AT3G49600	UBP26	G	G	G	G	G	G	G	G	G	G	G	G	G	G	G	G	G	G	G	G	0	0	0	20	0	0
Chr3_18386538	AT3G49600	UBP26	C	C	C	C	C	C	C	NA	C	C	C	C	C	C	C	C	C	C	C	C	0	19	0	0	1	0
Chr3_19753125	AT3G53270	No name	G	A	A	G	G	G	G	A	G	A	G	G	G	G	G	G	G	G	G	G	4	0	0	16	0	20
Chr3_19753134	AT3G53270	No name	C	A	A	C	C	C	C	A	NA	A	C	C	C	C	C	C	C	C	C	C	4	15	0	0	1	21.0526
Chr3_22028657	AT3G59640	No name	T	T	C	T	T	C	C	T	T	C	T	T	T	T	T	NA	T	T	T	T	0	4	15	0	1	21.0526
Chr3_22028670	AT3G59640	No name	A	A	T	A	A	T	T	A	A	T	A	NA	A	A	A	A	A	A	A	A	15	0	4	0	1	21.0526
Chr3_22503414	AT3G60920	No name	C	T	C	C	C	C	NA	NA	T	C	C	C	NA	C	C	NA	C	C	NA	C	0	13	2	0	5	13.3333
Chr4_1005416	AT4G02290	AtGH9B13	G	T	G	G	G	G	G	G	G	NA	G	G	G	G	G	G	G	G	G	G	0	0	1	18	1	5.26316
Chr4_1793995	AT4G03830	No name	C	T	T	C	C	NA	C	C	C	C	C	NA	C	C	C	NA	C	C	C	C	0	15	2	0	3	11.7647
Chr4_5510901	AT4G08630	No name	T	T	C	T	T	T	T	T	T	T	T	T	T	T	T	T	T	T	T	T	0	1	19	0	0	5
Chr4_5955890	AT4G09420	No name	NA	C	C	T	T	NA	C	C	C	NA	C	C	C	C	C	NA	C	NA	C	C	0	13	2	0	5	13.3333
Chr4_6504561	AT4G10520	SBT3.9	NA	NA	T	NA	NA	NA	C	T	C	NA	C	C	C	C	C	NA	NA	NA	NA	NA	0	7	2	0	11	22.2222
Chr4_6504778	AT4G10520	SBT3.9	C	C	NA	C	C	C	NA	T	NA	NA	T	T	T	T	T	NA	NA	NA	NA	NA	0	5	6	0	9	45.4545
Chr4_6504823	AT4G10520	SBT3.9	NA	G	NA	NA	NA	G	NA	T	NA	NA	T	T	T	T	T	NA	NA	NA	NA	NA	0	0	6	2	12	25
Chr4_6913264	AT4G11373	No name	C	T	T	T	T	T	C	C	C	NA	C	C	NA	C	C	T	C	C	NA	C	0	11	6	0	3	35.2941
Chr4_6994658	AT4G11547	No name	G	T	T	G	T	T	T	G	T	T	T	T	T	T	T	T	T	T	T	T	0	0	17	3	0	15
Chr4_7040652	AT4G11655	No name	A	A	T	A	NA	A	A	NA	NA	A	A	A	A	A	A	A	NA	NA	A	NA	13	0	1	0	6	7.14286
Chr4_7748611	AT4G13310	CYP71A20	A	C	A	A	A	NA	C	C	C	C	A	A	A	A	A	A	A	A	A	A	14	5	0	0	1	26.3158
Chr4_7904270	AT4G13590	PAM71-HL	G	NA	NA	G	NA	NA	NA	NA	NA	NA	G	NA	G	NA	NA	G	G	NA	G	NA	0	0	0	7	13	0
Chr4_7905351	AT4G13590	PAM71-HL	NA	NA	A	G	NA	NA	NA	NA	NA	NA	G	G	G	G	G	G	G	G	G	NA	1	0	0	10	9	9.09091
Chr4_7909039	AT4G13600	No name	C	A	A	C	C	C	C	C	A	A	C	C	C	C	C	C	C	C	C	C	4	16	0	0	0	20
Chr4_7945355	AT4G13660	PRR2	T	A	A	T	T	T	T	T	T	T	T	T	T	T	T	T	T	T	T	T	2	0	18	0	0	10
Chr4_8634376	AT4G15120	No name	NA	C	NA	C	C	NA	NA	NA	NA	C	C	C	C	C	NA	C	NA	NA	C	NA	0	10	0	0	10	0
Chr4_9090496	AT4G16045	No name	A	A	G	A	A	A	A	A	A	A	A	A	A	A	A	A	A	A	A	A	19	0	0	1	0	5
Chr4_9482717	AT4G16857	No name	NA	NA	G	NA	NA	G	NA	NA	NA	NA	G	G	G	G	NA	G	G	NA	NA	G	0	0	0	9	11	0
Chr4_9482766	AT4G16857	No name	T	NA	T	NA	NA	NA	NA	NA	T	NA	T	T	T	T	NA	T	T	NA	NA	T	0	0	10	0	10	0
Chr4_9482828	AT4G16857	No name	A	T	A	T	NA	T	NA	NA	NA	NA	A	A	NA	A	NA	A	A	NA	NA	NA	7	0	3	0	10	30
Chr4_9526060	AT4G16920	No name	NA	NA	A	NA	A	A	NA	A	T	A	A	A	A	A	A	NA	NA	A	NA	NA	11	0	1	0	8	8.33333
Chr4_9970111	AT4G17960	No name	T	A	A	T	T	T	T	A	NA	T	T	T	T	T	T	T	T	T	T	T	3	0	16	0	1	15.7895
Chr4_10141968	AT4G18350	NCED2	C	C	C	C	C	C	C	C	NA	C	C	C	C	C	C	C	C	C	C	C	0	19	0	0	1	0
Chr4_10192365	AT4G18470	SNI1	NA	NA	NA	C	T	T	C	NA	NA	NA	T	T	T	NA	T	T	C	T	NA	T	0	3	9	0	8	25
Chr4_10247935	AT4G18600	WAVE5	NA	NA	A	NA	NA	NA	A	A	A	NA	A	A	A	A	A	NA	NA	A	NA	A	11	0	0	0	9	0
Chr4_10521962	AT4G19230	CYP707A1	G	A	A	G	G	G	G	G	G	G	G	G	G	A	G	G	G	G	A	G	4	0	0	16	0	20
Chr4_10522007	AT4G19230	CYP707A1	T	C	C	T	T	T	T	T	T	T	T	T	T	C	T	T	T	T	C	T	0	4	16	0	0	20
Chr4_10849621	AT4G20050	QRT3	G	C	G	G	G	G	G	G	C	G	G	G	G	G	G	G	G	G	G	G	0	2	0	18	0	10
Chr4_10849794	AT4G20050	QRT3	A	T	A	A	A	A	A	A	NA	A	A	A	A	A	A	A	NA	A	A	A	17	0	1	0	2	5.55556
Chr4_10849817	AT4G20050	QRT3	A	T	A	A	A	A	A	A	NA	A	A	A	A	A	A	A	A	A	A	A	18	0	1	0	1	5.26316
Chr4_10909226	AT4G20200	TPS07	T	C	T	T	C	C	C	T	C	C	C	C	C	C	C	C	C	C	C	C	0	16	4	0	0	20
Chr4_11237673	AT4G21050	DOF4.4	C	G	G	G	C	G	C	C	NA	G	C	C	C	C	C	C	C	C	C	C	0	14	0	5	1	26.3158
Chr4_11388330	AT4G21380	SD18	NA	NA	A	A	A	A	A	A	NA	A	A	A	A	A	A	A	A	A	NA	A	16	0	0	0	4	0
Chr4_11391712	AT4G21380	SD18	A	A	A	NA	NA	A	NA	A	A	NA	A	NA	NA	A	NA	NA	A	A	NA	A	11	0	0	0	9	0
Chr4_11406196	AT4G21410	CRK29	NA	G	NA	NA	NA	NA	NA	G	NA	NA	G	NA	NA	NA	NA	NA	NA	NA	G	NA	0	0	0	4	16	0
Chr4_11409086	AT4G21430	B160	A	A	A	A	A	A	A	A	A	A	A	A	A	A	A	A	A	A	A	A	20	0	0	0	0	0
Chr4_11412773	AT4G21430	B160	C	C	C	C	C	C	C	NA	C	C	C	C	C	C	C	C	C	C	C	NA	0	18	0	0	2	0
Chr4_11427009	AT4G21450	No name	T	T	T	T	T	T	T	T	NA	T	T	T	T	T	T	T	T	T	T	T	0	0	19	0	1	0
Chr4_11427235	AT4G21450	No name	C	NA	C	C	C	NA	C	C	C	C	C	NA	C	NA	NA	C	C	C	C	C	0	15	0	0	5	0
Chr4_11753081	AT4G22210	LCR85	G	G	G	T	T	T	T	T	T	T	T	T	T	T	T	T	NA	T	T	G	0	0	15	4	1	21.0526
Chr4_12172212	AT4G23270	CRK19	NA	T	T	T	T	NA	C	NA	T	NA	T	T	T	T	T	T	T	C	T	T	0	2	14	0	4	12.5
Chr4_12172223	AT4G23270	CRK19	A	G	G	G	G	NA	A	A	G	A	G	G	G	G	G	G	G	A	G	G	5	0	0	14	1	26.3158
Chr4_12172237	AT4G23270	CRK19	G	C	C	C	C	G	G	G	C	G	C	C	C	C	C	C	C	G	C	C	0	14	0	6	0	30
Chr4_12172244	AT4G23270	CRK19	C	A	A	A	A	C	C	C	A	C	A	A	A	A	A	A	A	C	A	A	14	6	0	0	0	30
Chr4_12172287	AT4G23270	CRK19	A	T	T	T	T	A	A	A	T	A	T	T	T	T	T	T	T	A	T	T	6	0	14	0	0	30
Chr4_12172299	AT4G23270	CRK19	T	A	A	A	A	T	T	T	A	T	A	A	A	A	A	A	A	T	A	A	14	0	6	0	0	30
Chr4_12172357	AT4G23270	CRK19	G	A	A	A	A	G	G	G	A	G	A	A	A	A	A	A	A	G	A	A	14	0	0	6	0	30
Chr4_12172368	AT4G23270	CRK19	A	T	T	T	T	A	A	A	T	A	T	T	T	T	T	T	T	A	T	T	6	0	14	0	0	30
Chr4_12172403	AT4G23270	CRK19	C	A	A	A	A	C	C	C	A	C	A	A	A	A	A	A	A	C	A	A	14	6	0	0	0	30
Chr4_12172430	AT4G23270	CRK19	G	T	T	T	T	G	G	G	T	G	NA	T	T	T	T	T	T	G	T	T	0	0	13	6	1	31.5789
Chr4_12172534	AT4G23270	CRK19	NA	C	C	C	C	NA	T	NA	C	NA	C	C	C	C	C	C	C	NA	C	C	0	14	1	0	5	6.66667
Chr4_12172617	AT4G23270	CRK19	T	A	A	A	A	T	T	T	A	T	A	A	A	A	A	A	A	T	A	A	14	0	6	0	0	30
Chr4_12172663	AT4G23270	CRK19	T	G	G	G	G	T	T	T	G	T	G	G	G	G	G	G	G	T	G	G	0	0	6	14	0	30
Chr4_12172789	AT4G23270	CRK19	NA	A	A	A	A	NA	NA	NA	A	NA	A	A	A	A	A	A	A	NA	A	A	14	0	0	0	6	0
Chr4_12172936	AT4G23270	CRK19	NA	A	A	A	A	NA	NA	NA	A	NA	A	A	A	A	A	A	A	NA	A	A	14	0	0	0	6	0
Chr4_12172939	AT4G23270	CRK19	NA	A	A	A	A	NA	NA	NA	A	NA	A	A	A	A	A	A	A	NA	A	A	14	0	0	0	6	0
Chr4_12172942	AT4G23270	CRK19	NA	A	A	A	A	NA	NA	NA	A	NA	A	A	A	A	A	A	A	NA	A	A	14	0	0	0	6	0
Chr4_12172954	AT4G23270	CRK19	NA	A	A	A	A	NA	NA	NA	A	NA	A	A	A	A	A	A	A	NA	A	A	14	0	0	0	6	0
Chr4_12172960	AT4G23270	CRK19	NA	A	A	A	A	C	NA	NA	A	NA	A	A	A	A	A	A	A	NA	A	A	14	1	0	0	5	6.66667
Chr4_12173019	AT4G23270	CRK19	G	A	A	A	A	G	G	G	A	G	A	A	A	A	A	A	A	G	A	A	14	0	0	6	0	30
Chr4_12173517	AT4G23270	CRK19	NA	C	C	C	C	NA	NA	NA	C	NA	C	C	C	C	C	C	C	NA	C	C	0	14	0	0	6	0
Chr4_12173533	AT4G23270	CRK19	NA	G	G	G	G	NA	NA	NA	G	NA	G	G	G	G	G	G	G	NA	G	G	0	0	0	14	6	0
Chr4_12173536	AT4G23270	CRK19	NA	A	A	A	A	NA	NA	NA	A	NA	A	A	A	A	A	A	A	NA	A	A	14	0	0	0	6	0
Chr4_12173569	AT4G23270	CRK19	NA	T	T	T	T	NA	NA	NA	T	NA	T	T	T	T	T	T	T	NA	T	T	0	0	14	0	6	0
Chr4_12641985	AT4G24450	GWD2	T	T	T	A	A	A	NA	A	A	A	T	T	T	T	T	T	T	T	T	T	6	0	13	0	1	31.5789
Chr4_13018962	AT4G25480	DREB1A	NA	NA	A	G	G	G	G	A	G	NA	A	A	NA	A	NA	A	A	A	A	A	10	0	0	5	5	33.3333
Chr4_13018965	AT4G25480	DREB1A	T	NA	G	T	T	T	T	G	T	T	G	G	NA	G	NA	G	G	G	G	G	0	0	7	10	3	41.1765
Chr4_13018983	AT4G25480	DREB1A	NA	NA	A	G	G	G	NA	A	G	G	A	A	NA	A	A	A	A	A	A	A	11	0	0	5	4	31.25
Chr4_13019013	AT4G25480	DREB1A	C	C	G	C	C	NA	NA	G	NA	C	G	G	NA	G	G	G	G	G	G	G	0	5	0	11	4	31.25
Chr4_13019015	AT4G25480	DREB1A	A	A	G	A	A	NA	NA	G	NA	A	G	G	NA	G	G	G	G	G	G	G	5	0	0	11	4	31.25
Chr4_13019026	AT4G25480	DREB1A	T	NA	C	T	NA	T	NA	C	NA	T	C	C	NA	C	C	C	C	C	C	C	0	11	4	0	5	26.6667
Chr4_13093857	AT4G25700	BETA-OHASE 1	C	C	T	C	C	T	T	T	T	NA	NA	T	T	T	T	T	T	T	T	T	0	4	14	0	2	22.2222
Chr4_17813514	AT4G37890	EDA40	A	A	G	G	G	A	A	G	A	A	G	G	G	G	G	G	G	G	G	G	6	0	0	14	0	30
Chr4_18184287	AT4G39020	No name	T	A	A	A	T	T	T	T	T	T	NA	T	T	T	T	T	T	T	T	T	3	0	16	0	1	15.7895
Chr5_74146	AT5G01190	LAC10	G	A	A	G	G	A	G	G	G	A	G	G	G	G	G	G	G	G	G	G	4	0	0	16	0	20
Chr5_4199177	AT5G13181	No name	A	G	NA	G	A	G	A	G	NA	NA	A	G	G	G	G	G	G	NA	G	G	4	0	0	12	4	25
Chr5_4744644	AT5G14700	No name	T	T	T	T	T	T	NA	T	NA	NA	T	T	T	T	T	T	T	T	T	T	0	0	17	0	3	0
Chr5_4895881	AT5G15110	No name	G	NA	NA	A	NA	G	NA	NA	NA	G	A	A	A	A	NA	NA	NA	A	A	NA	7	0	0	3	10	30
Chr5_5934643	AT5G17920	MS1	G	NA	NA	G	G	G	NA	G	NA	G	G	G	G	G	G	NA	G	G	G	G	0	0	0	15	5	0
Chr5_5934664	AT5G17920	MS1	T	NA	NA	T	T	T	NA	T	T	T	T	T	T	T	T	NA	NA	T	T	T	0	0	15	0	5	0
Chr5_5978180	AT5G18065	HTT3	G	A	NA	G	G	G	NA	NA	NA	NA	G	G	G	G	G	NA	G	NA	G	G	1	0	0	12	7	7.69231
Chr5_8441235	AT5G24655	LSU4	NA	C	A	A	C	A	A	A	C	C	NA	A	A	A	A	A	NA	NA	A	NA	11	4	0	0	5	26.6667
Chr5_8969439	AT5G25770	No name	T	T	T	T	T	T	T	T	NA	G	T	T	T	T	T	T	T	T	T	T	0	0	18	1	1	5.26316
Chr5_8969441	AT5G25770	No name	C	C	C	C	C	C	C	C	NA	T	C	C	C	C	C	C	C	C	C	C	0	18	1	0	1	5.26316
Chr5_8969458	AT5G25770	No name	C	C	C	C	C	C	C	C	NA	T	C	C	C	C	C	C	C	C	C	C	0	18	1	0	1	5.26316
Chr5_8969722	AT5G25770	No name	T	T	T	T	T	T	T	T	C	NA	NA	T	T	T	T	T	T	NA	T	T	0	1	16	0	3	5.88235
Chr5_9206214	AT5G26270	No name	NA	NA	NA	NA	NA	C	C	NA	NA	NA	C	C	C	NA	NA	NA	C	NA	C	NA	0	7	0	0	13	0
Chr5_9206248	AT5G26270	No name	NA	NA	NA	G	NA	G	NA	NA	NA	NA	G	G	G	NA	G	G	G	NA	G	NA	0	0	0	9	11	0
Chr5_9206264	AT5G26270	No name	A	T	NA	A	A	A	NA	A	NA	NA	A	A	A	A	A	A	A	NA	A	NA	13	0	1	0	6	7.14286
Chr5_9206266	AT5G26270	No name	C	T	NA	C	C	C	NA	C	NA	NA	C	C	C	C	C	C	C	NA	C	NA	0	13	1	0	6	7.14286
Chr5_9207803	AT5G26270	No name	NA	A	NA	G	NA	NA	NA	NA	NA	NA	G	G	NA	NA	NA	NA	NA	NA	G	G	1	0	0	5	14	16.6667
Chr5_9207819	AT5G26270	No name	NA	G	G	A	NA	NA	NA	NA	G	NA	A	A	NA	NA	NA	A	NA	NA	A	A	6	0	0	3	11	33.3333
Chr5_9207957	AT5G26270	No name	NA	A	A	C	NA	NA	NA	NA	NA	NA	C	C	NA	NA	NA	C	NA	NA	C	C	2	6	0	0	12	25
Chr5_9711081	AT5G27510	No name	T	A	T	T	T	T	T	T	A	T	T	T	T	T	T	T	T	A	T	NA	3	0	16	0	1	15.7895
Chr5_9711667	AT5G27510	No name	G	A	G	G	G	G	G	G	A	G	G	G	G	G	G	G	G	A	G	NA	3	0	0	16	1	15.7895
Chr5_9712036	AT5G27510	No name	G	T	G	G	G	G	G	G	T	G	G	G	G	G	G	G	G	T	G	NA	0	0	3	16	1	15.7895
Chr5_9712169	AT5G27510	No name	C	T	C	C	C	C	C	C	T	C	C	C	C	C	C	C	C	T	C	NA	0	16	3	0	1	15.7895
Chr5_9712633	AT5G27510	No name	G	NA	G	G	G	G	G	G	A	G	G	G	G	G	G	G	G	A	G	NA	2	0	0	16	2	11.1111
Chr5_9712880	AT5G27510	No name	NA	C	G	G	G	G	NA	G	NA	G	G	G	G	G	G	G	NA	C	G	NA	0	2	0	13	5	13.3333
Chr5_9713749	AT5G27510	No name	A	C	A	A	A	A	A	A	C	A	A	A	A	A	A	A	A	C	A	A	17	3	0	0	0	15
Chr5_9715916	AT5G27520	PNC2	NA	NA	NA	G	G	NA	G	G	NA	G	G	G	NA	G	G	NA	G	NA	G	NA	0	0	0	11	9	0
Chr5_9715950	AT5G27520	PNC2	NA	NA	NA	C	C	NA	C	C	NA	C	C	C	NA	C	C	C	C	NA	C	NA	0	12	0	0	8	0
Chr5_9715957	AT5G27520	PNC2	NA	NA	NA	T	T	NA	T	NA	NA	T	NA	T	NA	T	T	NA	T	NA	T	NA	0	0	9	0	11	0
Chr5_9717454	AT5G27530	No name	C	NA	NA	C	C	C	C	C	NA	C	C	C	C	C	C	C	C	NA	C	NA	0	15	0	0	5	0
Chr5_9731239	AT5G27550	KIN14S	C	C	C	A	NA	C	A	NA	NA	C	A	A	A	A	A	A	A	A	A	A	12	5	0	0	3	29.4118
Chr5_9760256	AT5G27607	No name	NA	C	NA	NA	NA	C	NA	C	NA	NA	C	C	C	C	C	NA	NA	NA	C	C	0	10	0	0	10	0
Chr5_9760353	AT5G27607	No name	NA	NA	A	G	NA	G	G	G	NA	NA	G	G	NA	G	G	NA	G	NA	G	G	1	0	0	11	8	8.33333
Chr5_9760390	AT5G27607	No name	NA	NA	NA	G	G	G	G	G	T	NA	G	G	G	G	G	NA	G	NA	G	G	0	0	1	13	6	7.14286
Chr5_9760395	AT5G27607	No name	NA	NA	NA	G	G	G	G	G	T	NA	G	G	G	G	G	G	NA	NA	G	G	0	0	1	13	6	7.14286
Chr5_9760723	AT5G27607	No name	C	C	T	C	C	C	C	C	NA	C	NA	C	C	C	C	C	C	C	C	C	0	17	1	0	2	5.55556
Chr5_9760742	AT5G27607	No name	C	C	T	C	C	C	C	C	NA	C	C	C	C	C	C	C	C	C	C	C	0	18	1	0	1	5.26316
Chr5_9918736	AT5G27893	No name	NA	NA	NA	NA	NA	NA	NA	NA	NA	NA	T	NA	T	NA	NA	T	NA	NA	NA	NA	0	0	3	0	17	0
Chr5_9918769	AT5G27893	No name	NA	NA	NA	NA	NA	NA	G	NA	NA	NA	G	NA	G	NA	NA	NA	NA	NA	NA	NA	0	0	0	3	17	0
Chr5_9918770	AT5G27893	No name	NA	NA	NA	NA	NA	NA	A	NA	NA	NA	A	NA	A	NA	NA	NA	NA	NA	NA	NA	3	0	0	0	17	0
Chr5_9918774	AT5G27893	No name	NA	NA	NA	NA	NA	NA	C	NA	NA	NA	C	NA	C	NA	NA	NA	NA	NA	NA	NA	0	3	0	0	17	0
Chr5_9918822	AT5G27893	No name	NA	NA	NA	NA	NA	NA	NA	G	NA	NA	A	NA	A	NA	NA	A	NA	NA	NA	NA	3	0	0	1	16	25
Chr5_9918831	AT5G27893	No name	NA	NA	NA	NA	NA	NA	NA	T	NA	NA	C	NA	C	NA	NA	C	NA	NA	NA	NA	0	3	1	0	16	25
Chr5_9918880	AT5G27893	No name	NA	NA	NA	NA	NA	NA	NA	NA	NA	NA	T	NA	T	NA	NA	NA	NA	NA	NA	NA	0	0	2	0	18	0
Chr5_9918882	AT5G27893	No name	NA	NA	NA	NA	NA	NA	NA	NA	NA	NA	C	NA	C	NA	NA	NA	NA	NA	NA	NA	0	2	0	0	18	0
Chr5_9918908	AT5G27893	No name	NA	NA	NA	NA	NA	G	NA	NA	NA	NA	G	NA	G	NA	NA	NA	NA	NA	NA	NA	0	0	0	3	17	0
Chr5_9918918	AT5G27893	No name	NA	NA	NA	NA	NA	T	NA	NA	NA	NA	T	NA	T	NA	NA	NA	T	NA	NA	NA	0	0	4	0	16	0
Chr5_9918977	AT5G27893	No name	NA	NA	NA	NA	NA	T	NA	NA	NA	NA	T	NA	T	NA	NA	T	NA	NA	T	NA	0	0	5	0	15	0
Chr5_9918981	AT5G27893	No name	NA	NA	NA	NA	NA	G	NA	NA	NA	NA	G	NA	G	NA	NA	G	NA	NA	G	NA	0	0	0	5	15	0
Chr5_9919013	AT5G27893	No name	T	NA	NA	NA	NA	T	T	NA	NA	NA	T	NA	T	G	NA	T	NA	NA	NA	NA	0	0	6	1	13	14.2857
Chr5_9919111	AT5G27893	No name	C	A	A	C	A	C	NA	NA	NA	NA	NA	C	C	A	NA	C	NA	NA	C	NA	4	7	0	0	9	36.3636
Chr5_9919205	AT5G27893	No name	T	G	NA	T	G	T	T	NA	NA	T	T	NA	T	G	NA	T	NA	T	T	T	0	0	11	3	6	21.4286
Chr5_9919213	AT5G27893	No name	A	T	NA	A	T	A	A	NA	NA	A	A	NA	A	T	NA	A	NA	A	NA	NA	9	0	3	0	8	25
Chr5_9919438	AT5G27893	No name	A	G	G	A	G	A	A	G	A	A	A	A	A	G	A	A	A	A	A	A	15	0	0	5	0	25
Chr5_10081447	AT5G28080	WNK9	C	NA	C	NA	T	C	NA	C	C	NA	C	C	NA	NA	C	NA	NA	C	NA	C	0	10	1	0	9	9.09091
Chr5_10467941	AT5G28500	RAF1.1	C	C	T	C	C	C	C	C	C	C	C	C	C	C	C	C	C	C	C	C	0	19	1	0	0	5
Chr5_11405913	AT5G30495	No name	A	NA	G	NA	G	G	A	G	G	NA	A	G	A	NA	NA	A	A	G	NA	A	7	0	0	7	6	50
Chr5_13433340	AT5G35180	No name	NA	A	A	T	A	T	T	NA	NA	T	T	T	T	T	T	NA	T	A	NA	NA	4	0	10	0	6	28.5714
Chr5_13437226	AT5G35190	No name	G	C	G	G	G	G	G	G	NA	NA	G	G	G	G	NA	G	G	G	NA	G	0	1	0	15	4	6.25
Chr5_15136816	AT5G37990	No name	NA	A	A	A	NA	G	NA	NA	NA	NA	G	G	NA	A	NA	NA	NA	NA	NA	NA	4	0	0	3	13	42.8571
Chr5_15446632	AT5G38565	No name	NA	NA	NA	NA	NA	A	NA	NA	NA	NA	G	G	NA	NA	NA	NA	NA	NA	NA	NA	1	0	0	2	17	33.3333
Chr5_15529501	AT5G38780	No name	NA	NA	NA	NA	NA	NA	T	NA	NA	NA	T	T	T	NA	T	NA	T	NA	T	T	0	0	8	0	12	0
Chr5_16625454	AT5G41570	WRKY24	A	A	A	T	T	A	T	NA	T	T	T	NA	T	T	T	T	T	T	T	NA	4	0	13	0	3	23.5294
Chr5_18346389	AT5G45280	PAE11	C	C	NA	T	C	NA	T	C	NA	T	T	NA	NA	C	T	NA	NA	NA	NA	NA	0	5	5	0	10	50
Chr5_18346642	AT5G45280	PAE11	C	NA	A	A	NA	A	A	C	NA	A	A	A	A	NA	A	A	A	NA	A	A	13	2	0	0	5	13.3333
Chr5_18346657	AT5G45280	PAE11	G	NA	A	A	NA	A	A	NA	NA	A	A	A	A	NA	A	A	A	NA	A	A	13	0	0	1	6	7.14286
Chr5_18346688	AT5G45280	PAE11	T	NA	C	C	NA	C	C	T	NA	C	C	C	C	NA	C	C	C	NA	C	C	0	13	2	0	5	13.3333
Chr5_18871713	AT5G46520	No name	NA	NA	NA	A	A	A	NA	NA	NA	A	A	A	NA	A	NA	NA	A	NA	NA	NA	8	0	0	0	12	0
Chr5_18871943	AT5G46520	No name	NA	NA	NA	C	C	NA	NA	NA	NA	C	C	C	NA	C	NA	NA	C	NA	NA	NA	0	7	0	0	13	0
Chr5_18871964	AT5G46520	No name	NA	NA	NA	C	C	NA	NA	NA	NA	C	C	NA	NA	C	NA	NA	C	NA	NA	NA	0	6	0	0	14	0
Chr5_18871975	AT5G46520	No name	NA	NA	NA	G	G	NA	NA	NA	NA	G	G	NA	NA	G	NA	NA	G	NA	NA	NA	0	0	0	6	14	0
Chr5_18872082	AT5G46520	No name	NA	NA	NA	NA	A	NA	NA	NA	NA	A	A	A	NA	A	NA	NA	A	A	NA	NA	7	0	0	0	13	0
Chr5_18872092	AT5G46520	No name	NA	NA	NA	NA	A	A	NA	NA	NA	A	A	A	NA	A	NA	NA	A	A	NA	NA	8	0	0	0	12	0
Chr5_19538824	AT5G48175	No name	T	T	G	G	G	T	G	G	T	G	T	G	T	G	G	G	G	NA	G	G	0	0	6	13	1	31.5789
Chr5_19538880	AT5G48175	No name	T	T	A	A	A	T	A	A	T	A	T	A	T	A	A	A	A	A	A	A	14	0	6	0	0	30
Chr5_19538929	AT5G48175	No name	C	C	T	T	T	C	T	T	C	T	C	T	C	T	T	T	T	T	T	T	0	6	14	0	0	30
Chr5_19539026	AT5G48175	No name	A	A	G	G	G	A	G	G	A	G	A	G	A	G	G	G	G	G	G	G	6	0	0	14	0	30
Chr5_19539084	AT5G48175	No name	C	C	T	T	T	C	NA	T	NA	T	C	T	C	T	T	T	NA	T	T	T	0	5	12	0	3	29.4118
Chr5_19539115	AT5G48175	No name	A	A	C	C	C	A	C	C	A	C	A	C	A	C	C	C	C	C	C	C	6	14	0	0	0	30
Chr5_19539241	AT5G48175	No name	T	NA	NA	C	C	C	C	C	NA	NA	T	NA	T	C	NA	NA	C	NA	C	C	0	9	3	0	8	25
Chr5_20940992	AT5G51550	EXL3	A	C	NA	A	A	A	A	A	NA	C	A	NA	A	A	A	A	NA	A	A	A	14	2	0	0	4	12.5
Chr5_21467377	AT5G52920	PKP2	NA	C	NA	C	C	C	C	NA	NA	C	C	NA	C	C	NA	C	NA	C	C	C	0	13	0	0	7	0
Chr5_21467425	AT5G52920	PKP2	A	T	T	A	NA	A	A	A	NA	T	A	A	A	A	NA	A	A	A	A	A	14	0	3	0	3	17.6471
Chr5_21469068	AT5G52930	No name	T	NA	NA	NA	T	NA	NA	T	NA	A	T	NA	T	NA	T	NA	T	NA	T	NA	1	0	8	0	11	11.1111
Chr5_24196259	AT5G60090	No name	NA	A	A	A	A	A	A	A	NA	A	A	A	A	A	A	A	A	A	A	A	18	0	0	0	2	0
Chr5_24203657	AT5G60110	APUM18	G	G	G	G	G	G	G	G	G	G	G	G	G	G	G	G	G	G	G	G	0	0	0	20	0	0
Chr5_24214913	AT5G60140	No name	C	C	C	C	C	C	C	C	C	C	C	C	C	C	C	C	C	C	C	C	0	20	0	0	0	0
Chr5_24220791	AT5G60150	No name	A	A	A	A	A	A	A	A	A	A	A	A	A	A	A	A	A	A	A	A	20	0	0	0	0	0
Chr5_24305443	AT5G60440	AGL62	A	A	A	NA	NA	A	NA	A	A	A	A	A	A	A	A	NA	A	A	NA	A	15	0	0	0	5	0
Chr5_24305770	AT5G60440	AGL62	A	A	A	A	A	A	A	NA	A	A	A	A	A	A	NA	A	A	NA	A	A	17	0	0	0	3	0
Chr5_24313687	AT5G60450	ARF4	NA	NA	NA	NA	NA	NA	NA	NA	NA	G	G	G	G	G	G	NA	G	NA	G	NA	0	0	0	8	12	0
Chr5_24319430	AT5G60470	No name	G	G	G	G	G	G	G	G	G	G	G	G	G	G	G	G	G	G	G	G	0	0	0	20	0	0
Chr5_24322527	AT5G60470	EGRET	A	A	G	G	A	A	A	A	G	A	NA	G	A	A	A	A	A	A	A	A	15	0	0	4	1	21.0526
Chr5_24340133	AT5G60550	GRIK2	T	T	T	T	T	T	NA	T	T	T	T	T	T	T	NA	T	T	T	T	NA	0	0	17	0	3	0
Chr5_24343704	AT5G60553	No name	A	A	A	A	A	A	A	A	A	A	A	A	A	A	A	A	A	A	A	A	20	0	0	0	0	0
Chr5_24360244	AT5G60600	ISPG	C	C	C	C	C	C	C	C	NA	C	C	C	C	C	C	C	C	C	C	C	0	19	0	0	1	0
Chr5_24367133	AT5G60620	GPAT9	A	A	A	A	A	A	A	A	A	A	A	A	A	A	A	A	A	A	A	A	20	0	0	0	0	0
Chr5_24367646	AT5G60620	GPAT9	G	G	G	G	G	G	G	G	G	G	G	NA	G	G	G	G	G	NA	G	G	0	0	0	18	2	0
Chr5_24371163	AT5G60640	PDIL1-4	C	C	C	C	C	C	C	C	C	C	C	C	C	C	C	C	C	C	C	C	0	20	0	0	0	0
Chr5_24377772	AT5G60660	PIP2-4	T	T	T	T	T	T	T	T	T	T	T	T	T	T	T	T	T	T	T	T	0	0	20	0	0	0
Chr5_24377905	AT5G60660	PIP2-4	T	T	T	T	T	T	T	T	NA	T	T	T	T	T	T	T	T	T	T	T	0	0	19	0	1	0
Chr5_24378214	AT5G60660	PIP2-4	A	A	A	A	A	A	A	A	A	A	A	A	A	A	A	A	A	A	A	A	20	0	0	0	0	0
Chr5_26251459	AT5G65670	IAA9	T	T	T	T	T	T	T	T	T	T	T	T	T	T	T	T	T	T	T	T	0	0	20	0	0	0
Chr5_26265779	AT5G65690	PCK2	A	G	G	A	A	A	A	A	G	A	A	A	A	A	A	A	A	NA	A	NA	15	0	0	3	2	16.6667
Chr5_26265983	AT5G65690	PCK2	T	A	T	T	T	T	T	T	A	T	T	T	T	T	T	T	T	NA	T	T	2	0	17	0	1	10.5263
