# Supplementary material for: The genetic framework of shoot regeneration in Arabidopsis comprises master regulators and conditional fine-tuning factors
Source: Commun Biol. 2020 Oct 2;3:549. doi: 10.1038/s42003-020-01274-9 (PMC7532540; doi:10.1038/s42003-020-01274-9)
Supplement: Supplementary file 4 — Supplementary Data 2 [file 42003_2020_1274_MOESM4_ESM.xlsx]

## Sheet: Blad1
Results of transcriptome comparisons, containing lists of differentially expressed genes between accessions with one allele and those with the other for every candidate SNP, indicating significance, log fold changes, average expression and regression coefficients.
locus	QTGid	QTGname	DEGid	DEGname	DEGdescription	self-regulating	logFC	avgFPKM	t	p	p.adj	beta
Chr2_1055582	AT2G03500/AT2G03480	EFM/QUL2	AT1G03743		snoRNA [Source:TAIR;Acc:AT1G03743]	No	8.18385	17.8766	5.91834	1.63239e-06	0.0257966	3.50084
Chr2_1055582	AT2G03500/AT2G03480	EFM/QUL2	AT1G52040	MBP1	Myrosinase-binding protein 1 [Source:UniProtKB/Swiss-Prot;Acc:Q9SAV0]	No	-4.67686	22.6782	-5.81978	2.15785e-06	0.0257966	3.31398
Chr2_1055582	AT2G03500/AT2G03480	EFM/QUL2	ATMG00830	CCB382	CcmFN1 [Source:UniProtKB/TrEMBL;Acc:G1C2S2]	No	6.07829	11.1343	5.68651	3.14925e-06	0.0257966	3.05934
Chr2_1055582	AT2G03500/AT2G03480	EFM/QUL2	AT5G26622		Beta-galactosidase related protein [Source:UniProtKB/TrEMBL;Acc:Q2V346]	No	-4.82432	18.5325	-5.37614	7.61457e-06	0.0424069	2.45807
Chr2_1055582	AT2G03500/AT2G03480	EFM/QUL2	AT4G25490	DREB1B	DRE/CRT-binding factor 1 [Source:UniProtKB/TrEMBL;Acc:B6DTR3]	No	-10.236	17.0405	-5.33226	8.6284e-06	0.0424069	2.37223
Chr2_7807153	AT2G17950	WUS	AT4G11845		Interleukin-1 receptor-associated kinase 4 protein [Source:UniProtKB/TrEMBL;Acc:F4JPT1]	No	-1.52127	17.2248	-5.34031	4.0309e-07	0.00990554	5.15561
Chr2_7807153	AT2G17950	WUS	AT4G04220	AtRLP46	Receptor like protein 46 [Source:UniProtKB/TrEMBL;Acc:F4JGB6]	No	-1.62501	17.7608	-5.16267	8.92603e-07	0.0109674	4.53096
Chr2_7807153	AT2G17950	WUS	AT2G18180	SFH10	Phosphatidylinositol/phosphatidylcholine transfer protein SFH10 [Source:UniProtKB/Swiss-Prot;Acc:Q9SI13]	No	-7.97519	9.35645	-4.83626	3.68648e-06	0.0301972	3.41653
Chr2_7807783	AT2G17950	WUS	AT4G04220	AtRLP46	Receptor like protein 46 [Source:UniProtKB/TrEMBL;Acc:F4JGB6]	No	-1.65566	17.7735	-5.76568	5.95253e-08	0.00146277	6.93664
Chr2_7807783	AT2G17950	WUS	AT4G11845		Interleukin-1 receptor-associated kinase 4 protein [Source:UniProtKB/TrEMBL;Acc:F4JPT1]	No	-1.36453	17.2264	-5.01955	1.73015e-06	0.0212584	4.20933
Chr2_7810863	AT2G17950	WUS	AT4G04220	AtRLP46	Receptor like protein 46 [Source:UniProtKB/TrEMBL;Acc:F4JGB6]	No	-1.67379	17.7163	-5.43162	2.81134e-07	0.00690859	5.78378
Chr2_7810863	AT2G17950	WUS	AT1G05780		Vacuolar ATPase assembly integral membrane protein VMA21 homolog [Source:UniProtKB/TrEMBL;Acc:Q58G56]	No	-7.42645	15.0481	-4.91957	2.6831e-06	0.0329673	3.93369
Chr2_7810863	AT2G17950	WUS	AT4G11845		Interleukin-1 receptor-associated kinase 4 protein [Source:UniProtKB/TrEMBL;Acc:F4JPT1]	No	-1.40542	17.2213	-4.81859	4.1207e-06	0.0337541	3.58208
Chr2_7810863	AT2G17950	WUS	AT5G45700		Haloacid dehalogenase-like hydrolase (HAD) superfamily protein [Source:UniProtKB/TrEMBL;Acc:Q9FK73]	No	-3.1092	15.425	-4.74847	5.53307e-06	0.0339924	3.34065
Chr2_7810863	AT2G17950	WUS	AT2G21850		Cysteine/Histidine-rich C1 domain family protein [Source:UniProtKB/TrEMBL;Acc:F4III1]	No	-1.95185	16.2185	-4.64482	8.51177e-06	0.0418337	2.98799
Chr2_7810863	AT2G17950	WUS	AT1G20520		F5M15.16 [Source:UniProtKB/TrEMBL;Acc:Q9LMV9]	No	-8.47783	7.23277	-4.58465	1.08997e-05	0.0446415	2.78562
Chr2_7811035	AT2G17950	WUS	AT5G40382		Putative cytochrome c oxidase subunit 5C-4 [Source:UniProtKB/Swiss-Prot;Acc:Q9FNE0]	No	-5.20731	14.1366	-5.37299	4.52073e-07	0.0111093	-0.766605
Chr2_7811056	AT2G17950	WUS	AT1G29180		Cysteine/Histidine-rich C1 domain family protein [Source:UniProtKB/TrEMBL;Acc:F4HZX5]	No	-9.33085	7.90845	-5.59802	1.72722e-07	0.00424447	5.46315
Chr2_7811057	AT2G17950	WUS	AT1G34245	EPF2	EPF2 [Source:UniProtKB/TrEMBL;Acc:A0A178W2V8]	No	-4.25261	14.0947	-5.11874	1.35426e-06	0.0332796	3.11035
Chr2_7811057	AT2G17950	WUS	AT2G38380	PER22	Peroxidase [Source:UniProtKB/TrEMBL;Acc:A0A178VXE4]	No	-4.39279	14.4699	-4.95048	2.75591e-06	0.0338619	2.63658
Chr2_7811062	AT2G17950	WUS	AT2G38380	PER22	Peroxidase [Source:UniProtKB/TrEMBL;Acc:A0A178VXE4]	No	4.52566	14.4868	5.15355	1.13974e-06	0.0245548	3.09792
Chr2_7811062	AT2G17950	WUS	AT1G34245	EPF2	EPF2 [Source:UniProtKB/TrEMBL;Acc:A0A178W2V8]	No	4.1459	14.1212	5.02179	1.99844e-06	0.0245548	2.73054
Chr2_7811107	AT2G17950	WUS	AT5G40030		Protein kinase [Source:UniProtKB/TrEMBL;Acc:Q9LUK3]	No	5.58721	13.1838	5.54445	2.46685e-07	0.00606203	6.24438
Chr2_7811107	AT2G17950	WUS	AT4G12540		Putative uncharacterized protein AT4g12540 [Source:UniProtKB/TrEMBL;Acc:Q9SU31]	No	3.82095	12.7084	5.13885	1.39783e-06	0.0171751	4.75905
Chr2_7811107	AT2G17950	WUS	AT5G40382		Putative cytochrome c oxidase subunit 5C-4 [Source:UniProtKB/Swiss-Prot;Acc:Q9FNE0]	No	6.76213	14.265	5.03985	2.11308e-06	0.0173089	4.40533
Chr2_7811107	AT2G17950	WUS	AT3G05600		Alpha/beta-Hydrolases superfamily protein [Source:UniProtKB/TrEMBL;Acc:Q9M9W5]	No	5.14612	15.3488	4.90248	3.72273e-06	0.0179446	3.92074
Chr2_7811107	AT2G17950	WUS	AT1G09180	ATSAR1	Putative GTP-binding protein, SAR1B [Source:UniProtKB/TrEMBL;Acc:O80489]	No	3.66733	17.6379	4.8819	4.04943e-06	0.0179446	3.84879
Chr2_7811107	AT2G17950	WUS	AT1G34245	EPF2	EPF2 [Source:UniProtKB/TrEMBL;Acc:A0A178W2V8]	No	4.9044	14.3085	4.86259	4.38135e-06	0.0179446	3.7814
Chr2_7811107	AT2G17950	WUS	AT5G20740		Plant invertase/pectin methylesterase inhibitor superfamily protein [Source:TAIR;Acc:AT5G20740]	No	3.542	16.5382	4.70579	8.25205e-06	0.0289694	3.24014
Chr2_7811107	AT2G17950	WUS	AT2G01890	PAP8	Purple acid phosphatase 8 [Source:UniProtKB/Swiss-Prot;Acc:Q8VYZ2]	No	1.87582	18.4388	4.66535	9.69757e-06	0.0297885	3.10222
Chr2_7811107	AT2G17950	WUS	AT3G62470		Pentatricopeptide repeat-containing protein At3g62470, mitochondrial [Source:UniProtKB/Swiss-Prot;Acc:Q9LZP3]	No	3.34601	15.2637	4.60827	1.21627e-05	0.0332095	2.90876
Chr2_7811107	AT2G17950	WUS	AT4G36720	HVA22K	HVA22-like protein k [Source:UniProtKB/Swiss-Prot;Acc:Q6NLY8]	No	-0.828317	19.0749	-4.49544	1.89414e-05	0.0440172	2.53064
Chr2_15227327	AT2G36310	URH1	AT4G29610	CDA6	Cytidine deaminase 6 [Source:UniProtKB/Swiss-Prot;Acc:Q9SU86]	No	-5.75903	15.3838	-5.9422	2.24673e-08	0.000552112	8.50754
Chr2_15227327	AT2G36310	URH1	AT5G54720		Ankyrin repeat-containing protein [Source:UniProtKB/TrEMBL;Acc:Q9FH33]	No	-2.85418	19.1519	-5.40402	2.84433e-07	0.00349483	6.27267
Chr2_15227327	AT2G36310	URH1	AT4G29750		CRS1 / YhbY (CRM) domain-containing protein [Source:UniProtKB/TrEMBL;Acc:F4JNR2]	No	-0.71744	19.2918	-5.10898	1.07702e-06	0.0088222	5.10231
Chr2_15227327	AT2G36310	URH1	AT1G19620		unknown protein; Has 44 Blast hits to 24 proteins in 12 species: Archae - 0; Bacteria - 8; Metazoa - 22; Fungi - 0; Plants - 6; Viruses - 0; Other Eukaryotes - 8 (source: NCBI BLink). [Source:TAIR;Acc:AT1G19620]	No	-2.22836	15.0592	-4.91548	2.51547e-06	0.0154538	4.35782
Chr2_15227327	AT2G36310	URH1	AT3G09890		Ankyrin repeat family protein [Source:UniProtKB/TrEMBL;Acc:Q8LDN2]	No	0.448846	18.3058	4.67081	7.13651e-06	0.0318427	3.44426
Chr2_15227327	AT2G36310	URH1	AT5G13950		unknown protein; BEST Arabidopsis thaliana protein match is: unknown protein (TAIR:AT1G02290.1); Has 147 Blast hits to 145 proteins in 44 species: Archae - 0; Bacteria - 2; Metazoa - 56; Fungi - 6; Plants - 81; Viruses - 0; Other Eukaryotes - 2 (sou /.../CBI BLink). [Source:TAIR;Acc:AT5G13950]	No	-0.529057	19.4631	-4.6177	8.90887e-06	0.0318427	3.2502
Chr2_15227327	AT2G36310	URH1	AT5G02180	AVT1D	Amino acid transporter AVT1D [Source:UniProtKB/Swiss-Prot;Acc:Q8GYS4]	No	-0.975742	18.7478	-4.60951	9.21738e-06	0.0318427	3.22043
Chr2_15227327	AT2G36310	URH1	AT2G21380	KIN7M	Kinesin-like protein KIN-7M, chloroplastic [Source:UniProtKB/Swiss-Prot;Acc:Q9SJU0]	No	-0.677999	19.4817	-4.58119	1.03663e-05	0.0318427	3.11772
Chr2_15227327	AT2G36310	URH1	AT1G70820		At1g70820 [Source:UniProtKB/TrEMBL;Acc:Q9SSL0]	No	-1.63629	20.5838	-4.533	1.26462e-05	0.0326456	2.94398
Chr2_15227327	AT2G36310	URH1	AT1G47370		Toll-Interleukin-Resistance domain-containing protein [Source:UniProtKB/TrEMBL;Acc:F4HT77]	No	-6.97068	13.7678	-4.52101	1.32846e-05	0.0326456	2.90096
Chr2_15392934	AT2G36720/AT2G36710	AT2G36720/PME15	AT3G04960		Trichohyalin, putative (DUF3444) [Source:UniProtKB/TrEMBL;Acc:F4J631]	No	-4.1908	13.6532	-6.27666	4.96527e-09	0.000104539	10.1044
Chr2_15392934	AT2G36720/AT2G36710	AT2G36720/PME15	AT5G20740		Plant invertase/pectin methylesterase inhibitor superfamily protein [Source:TAIR;Acc:AT5G20740]	No	-5.24859	16.5452	-6.16652	8.50806e-09	0.000104539	9.61611
Chr2_15392934	AT2G36720/AT2G36710	AT2G36720/PME15	AT3G06120	MUTE	Transcription factor MUTE [Source:UniProtKB/Swiss-Prot;Acc:Q9M8K6]	No	-4.42595	14.2508	-5.76041	5.94194e-08	0.000351885	7.85482
Chr2_15392934	AT2G36720/AT2G36710	AT2G36720/PME15	AT1G05065	CLE20	CLAVATA3/ESR (CLE)-related protein 20 [Source:UniProtKB/Swiss-Prot;Acc:Q3EDI6]	No	-4.65367	17.3387	-5.7512	6.2046e-08	0.000351885	7.81565
Chr2_15392934	AT2G36720/AT2G36710	AT2G36720/PME15	AT1G59850	TOR1L5	TORTIFOLIA1-like protein 5 [Source:UniProtKB/Swiss-Prot;Acc:Q9XIE4]	No	-3.98159	14.2087	-5.68153	8.59715e-08	0.000351885	7.52032
Chr2_15392934	AT2G36720/AT2G36710	AT2G36720/PME15	AT5G61350		Probable receptor-like protein kinase At5g61350 [Source:UniProtKB/Swiss-Prot;Acc:Q9FLJ8]	No	-4.82982	14.4553	-5.6587	9.5623e-08	0.000351885	7.424
Chr2_15392934	AT2G36720/AT2G36710	AT2G36720/PME15	AT1G63520		At1g63520 [Source:UniProtKB/TrEMBL;Acc:Q9SH36]	No	-3.74863	12.881	-5.64858	1.00236e-07	0.000351885	7.38135
Chr2_15392934	AT2G36720/AT2G36710	AT2G36720/PME15	AT1G05020	AP180	Clathrin coat assembly protein AP180 [Source:UniProtKB/Swiss-Prot;Acc:Q9ZVN6]	No	-4.11749	14.004	-5.574	1.41617e-07	0.000418489	7.06854
Chr2_15392934	AT2G36720/AT2G36710	AT2G36720/PME15	AT5G05510		At5g05510 [Source:UniProtKB/TrEMBL;Acc:Q9FFG4]	No	-3.97078	13.9676	-5.54572	1.61336e-07	0.000418489	6.95057
Chr2_15392934	AT2G36720/AT2G36710	AT2G36720/PME15	AT3G63480		ATP binding microtubule motor family protein [Source:TAIR;Acc:AT3G63480]	No	-4.04749	14.8758	-5.53398	1.70298e-07	0.000418489	6.90166
Chr2_15393109	AT2G36720/AT2G36710	AT2G36720/PME15	AT2G17830		At2g17830 [Source:UniProtKB/TrEMBL;Acc:Q058M6]	No	1.21011	15.8591	5.8389	3.93986e-08	0.000968181	7.08632
Chr2_15393109	AT2G36720/AT2G36710	AT2G36720/PME15	AT1G05065	CLE20	CLAVATA3/ESR (CLE)-related protein 20 [Source:UniProtKB/Swiss-Prot;Acc:Q3EDI6]	No	3.54173	17.2915	5.65323	9.45778e-08	0.00116208	6.39144
Chr2_15393109	AT2G36720/AT2G36710	AT2G36720/PME15	AT1G49940		BEST Arabidopsis thaliana protein match is: Tetratricopeptide repeat (TPR)-like superfamily protein (TAIR:AT1G04770.1); Has 40 Blast hits to 40 proteins in 9 species: Archae - 0; Bacteria - 0; Metazoa - 0; Fungi - 0; Plants - 39; Viruses - 0; Other /.../otes - 1 (source: NCBI BLink). [Source:TAIR;Acc:AT1G49940]	No	2.80975	12.8571	5.48913	2.02406e-07	0.00165797	5.7873
Chr2_15393109	AT2G36720/AT2G36710	AT2G36720/PME15	AT4G16950	RPP5	Disease resistance protein RPP5 [Source:UniProtKB/Swiss-Prot;Acc:F4JNB7]	No	2.36029	19.1853	4.96876	2.07092e-06	0.0127227	3.93985
Chr2_15393109	AT2G36720/AT2G36710	AT2G36720/PME15	AT4G16920		Disease resistance protein (TIR-NBS-LRR class) family [Source:TAIR;Acc:AT4G16920]	No	2.27637	18.684	4.74812	5.3183e-06	0.0261384	3.19085
Chr2_15393109	AT2G36720/AT2G36710	AT2G36720/PME15	AT5G18060	SAUR23	SAUR23 [Source:UniProtKB/TrEMBL;Acc:A0A178UM65]	No	3.32708	18.1617	4.65251	7.93586e-06	0.0297946	2.87319
Chr2_15393109	AT2G36720/AT2G36710	AT2G36720/PME15	AT5G59360	SMR14	Cyclin-dependent protein kinase inhibitor SMR14 [Source:UniProtKB/Swiss-Prot;Acc:Q9LTJ2]	No	3.82414	14.133	4.63635	8.48712e-06	0.0297946	2.81991
Chr2_15393109	AT2G36720/AT2G36710	AT2G36720/PME15	AT4G16860	RPP4	Disease resistance protein RPP4 [Source:UniProtKB/Swiss-Prot;Acc:F4JNA9]	No	2.20355	19.9863	4.56185	1.15434e-05	0.0347234	2.57593
Chr2_15393109	AT2G36720/AT2G36710	AT2G36720/PME15	AT1G03540	PCMP-E4	Pentatricopeptide repeat-containing protein At1g03540 [Source:UniProtKB/Swiss-Prot;Acc:Q9LR69]	No	2.49126	14.4908	4.53824	1.27171e-05	0.0347234	2.49914
Chr2_15393109	AT2G36720/AT2G36710	AT2G36720/PME15	AT4G03445	MIR447A	MIR447A; miRNA [Source:TAIR;Acc:AT4G03445]	No	5.0732	16.6734	4.50166	1.4765e-05	0.0362834	2.38077
Chr2_16647496	AT2G39880/AT2G39885	MYB25/MIR393A	AT1G05020	AP180	Clathrin coat assembly protein AP180 [Source:UniProtKB/Swiss-Prot;Acc:Q9ZVN6]	No	5.39172	14.032	7.42096	1.63226e-11	4.01112e-07	15.1849
Chr2_16647496	AT2G39880/AT2G39885	MYB25/MIR393A	AT1G59850	TOR1L5	TORTIFOLIA1-like protein 5 [Source:UniProtKB/Swiss-Prot;Acc:Q9XIE4]	No	4.93962	14.2046	6.98235	1.57301e-10	1.93276e-06	13.1486
Chr2_16647496	AT2G39880/AT2G39885	MYB25/MIR393A	AT3G04960		Trichohyalin, putative (DUF3444) [Source:UniProtKB/TrEMBL;Acc:F4J631]	No	4.49929	13.6365	6.49572	1.81878e-09	1.48983e-05	10.9466
Chr2_16647496	AT2G39880/AT2G39885	MYB25/MIR393A	AT4G15700	GRXS3	Monothiol glutaredoxin-S3 [Source:UniProtKB/Swiss-Prot;Acc:O23421]	No	5.98377	17.8196	6.25058	6.05767e-09	3.72153e-05	9.86391
Chr2_16647496	AT2G39880/AT2G39885	MYB25/MIR393A	AT3G59200		F-box/LRR-repeat protein At3g59200 [Source:UniProtKB/Swiss-Prot;Acc:Q9LX51]	No	7.21336	11.9813	6.00523	1.97519e-08	8.13375e-05	8.80054
Chr2_16647496	AT2G39880/AT2G39885	MYB25/MIR393A	AT1G53470	MSL4	Mechanosensitive ion channel protein 4 [Source:UniProtKB/Swiss-Prot;Acc:Q9LPG3]	No	5.16954	14.9226	5.98159	2.21074e-08	8.13375e-05	8.6992
Chr2_16647496	AT2G39880/AT2G39885	MYB25/MIR393A	AT3G06120	MUTE	Transcription factor MUTE [Source:UniProtKB/Swiss-Prot;Acc:Q9M8K6]	No	4.82217	14.2348	5.97173	2.31693e-08	8.13375e-05	8.657
Chr2_16647496	AT2G39880/AT2G39885	MYB25/MIR393A	AT5G57500		Hexosyltransferase [Source:UniProtKB/TrEMBL;Acc:Q9FKM1]	No	4.56187	15.3378	5.83456	4.43218e-08	0.000124683	8.07362
Chr2_16647496	AT2G39880/AT2G39885	MYB25/MIR393A	AT5G05510		At5g05510 [Source:UniProtKB/TrEMBL;Acc:Q9FFG4]	No	4.36359	13.9701	5.81032	4.96636e-08	0.000124683	7.9713
Chr2_16647496	AT2G39880/AT2G39885	MYB25/MIR393A	AT4G08040	ACS11	1-aminocyclopropane-1-carboxylate synthase 11 [Source:UniProtKB/Swiss-Prot;Acc:Q9S9U6]	No	5.42087	16.6826	5.80576	5.07378e-08	0.000124683	7.95206
Chr2_16649709	AT2G39880/AT2G39885	MYB25/MIR393A	AT4G12830		AT4g12830/T20K18_180 [Source:UniProtKB/TrEMBL;Acc:Q93ZN4]	No	1.70712	19.3475	5.29528	4.75562e-07	0.0114836	5.56713
Chr2_16649709	AT2G39880/AT2G39885	MYB25/MIR393A	AT1G62045		Putative uncharacterized protein At1g62045 [Source:UniProtKB/TrEMBL;Acc:Q8GYM5]	No	4.82684	15.4495	5.14457	9.34617e-07	0.0114836	4.99572
Chr2_16649709	AT2G39880/AT2G39885	MYB25/MIR393A	AT5G57500		Hexosyltransferase [Source:UniProtKB/TrEMBL;Acc:Q9FKM1]	No	3.02396	15.332	4.92939	2.40205e-06	0.019676	4.198
Chr2_16649709	AT2G39880/AT2G39885	MYB25/MIR393A	AT1G59850	TOR1L5	TORTIFOLIA1-like protein 5 [Source:UniProtKB/Swiss-Prot;Acc:Q9XIE4]	No	2.8347	14.21	4.83292	3.63758e-06	0.0223475	3.84758
Chr2_16649709	AT2G39880/AT2G39885	MYB25/MIR393A	AT4G31020		Alpha/beta-Hydrolases superfamily protein [Source:UniProtKB/TrEMBL;Acc:Q84JV3]	No	5.07836	13.3957	4.73327	5.55439e-06	0.0233464	3.49041
Chr2_16649709	AT2G39880/AT2G39885	MYB25/MIR393A	AT5G20740		Plant invertase/pectin methylesterase inhibitor superfamily protein [Source:TAIR;Acc:AT5G20740]	No	3.39262	16.5559	4.72075	5.85532e-06	0.0233464	3.44591
Chr2_16649709	AT2G39880/AT2G39885	MYB25/MIR393A	AT4G29610	CDA6	Cytidine deaminase 6 [Source:UniProtKB/Swiss-Prot;Acc:Q9SU86]	No	5.77264	15.383	4.69046	6.6503e-06	0.0233464	3.33854
Chr2_16649709	AT2G39880/AT2G39885	MYB25/MIR393A	AT3G04960		Trichohyalin, putative (DUF3444) [Source:UniProtKB/TrEMBL;Acc:F4J631]	No	2.67796	13.6385	4.6431	8.10672e-06	0.0249018	3.17159
Chr2_16649709	AT2G39880/AT2G39885	MYB25/MIR393A	AT1G05020	AP180	Clathrin coat assembly protein AP180 [Source:UniProtKB/Swiss-Prot;Acc:Q9ZVN6]	No	2.8071	14.0267	4.56237	1.13271e-05	0.030928	2.88974
Chr2_16649709	AT2G39880/AT2G39885	MYB25/MIR393A	AT5G01015		At5g01015 [Source:UniProtKB/TrEMBL;Acc:Q8LBK1]	No	3.30733	18.1696	4.51568	1.3721e-05	0.0334498	2.72828
Chr2_17071243	AT2G40910	AT2G40910	AT3G01410		Polynucleotidyl transferase, ribonuclease H-like superfamily protein [Source:UniProtKB/TrEMBL;Acc:F4JEB4]	No	5.69403	15.84	7.59996	5.41806e-12	9.69329e-08	13.9835
Chr2_17071243	AT2G40910	AT2G40910	AT5G05945		pre-tRNA [Source:TAIR;Acc:AT5G05945]	No	8.82649	17.4388	7.52937	7.88906e-12	9.69329e-08	13.6923
Chr2_17071243	AT2G40910	AT2G40910	AT5G09690	ATMGT7	magnesium transporter 7 [Source:TAIR;Acc:AT5G09690]	No	5.50116	15.9083	7.4156	1.44168e-11	1.18092e-07	13.2246
Chr2_17071243	AT2G40910	AT2G40910	AT3G52765		pre-tRNA [Source:TAIR;Acc:AT3G52765]	No	8.54256	17.4946	7.31185	2.49102e-11	1.53036e-07	12.7997
Chr2_17071243	AT2G40910	AT2G40910	AT1G33102		Putative uncharacterized protein [Source:UniProtKB/TrEMBL;Acc:Q0WN65]	No	16.0142	15.4183	7.23226	3.78194e-11	1.85875e-07	12.475
Chr2_17071243	AT2G40910	AT2G40910	AT5G22730		FBD-associated F-box protein At5g22730 [Source:UniProtKB/Swiss-Prot;Acc:Q9FNI8]	No	1.85518	17.2609	6.99909	1.27185e-10	5.20909e-07	11.5299
Chr2_17071243	AT2G40910	AT2G40910	AT1G05065	CLE20	CLAVATA3/ESR (CLE)-related protein 20 [Source:UniProtKB/Swiss-Prot;Acc:Q3EDI6]	No	6.12141	17.3156	6.84337	2.83294e-10	9.94524e-07	10.9044
Chr2_17071243	AT2G40910	AT2G40910	AT1G26540	DUF3	DUF724 domain-containing protein 3 [Source:UniProtKB/Swiss-Prot;Acc:Q9FZD9]	No	4.72753	13.783	5.84901	3.85701e-08	0.000118478	7.0463
Chr2_17071243	AT2G40910	AT2G40910	AT1G31760		At1g31760 [Source:UniProtKB/TrEMBL;Acc:Q9C504]	No	4.92314	15.9612	5.77982	5.351e-08	0.000146106	6.78824
Chr2_17071243	AT2G40910	AT2G40910	AT4G03600		Putative uncharacterized protein [Source:UniProtKB/TrEMBL;Acc:Q9SY38]	No	4.47612	15.9758	5.63689	1.04529e-07	0.000256869	6.26018
Chr2_17300354	AT2G41490/AT2G41480	GPT/PRX25	AT3G61898		Transmembrane protein [Source:UniProtKB/TrEMBL;Acc:F4IX05]	No	10.4716	17.2039	8.78001	3.25657e-12	8.00271e-08	4.70345
Chr2_17300354	AT2G41490/AT2G41480	GPT/PRX25	AT1G12160		Flavin-containing monooxygenase FMO GS-OX-like 1 [Source:UniProtKB/Swiss-Prot;Acc:Q9FWW6]	No	13.1949	12.989	7.63223	2.64975e-10	3.25574e-06	3.34942
Chr2_17300354	AT2G41490/AT2G41480	GPT/PRX25	AT2G20721		snoRNA [Source:TAIR;Acc:AT2G20721]	No	11.4649	20.9623	6.7803	7.07096e-09	5.79206e-05	2.24871
Chr2_17300354	AT2G41490/AT2G41480	GPT/PRX25	AT3G18910	ETP2	F-box protein ETP2 [Source:UniProtKB/Swiss-Prot;Acc:Q9LJ74]	No	2.23769	17.8481	6.28081	4.79513e-08	0.000294589	1.5714
Chr2_17300354	AT2G41490/AT2G41480	GPT/PRX25	AT1G01355		Putative endonuclease or glycosyl hydrolase [Source:UniProtKB/TrEMBL;Acc:F4HSA3]	No	7.84372	14.5372	5.26484	2.16999e-06	0.0106651	0.145194
Chr2_17300354	AT2G41490/AT2G41480	GPT/PRX25	AT4G15380	CYP705A4	Cytochrome P450, family 705, subfamily A, polypeptide 4 [Source:UniProtKB/TrEMBL;Acc:Q8L7H7]	No	6.00664	12.4523	4.87929	8.79038e-06	0.0360025	-0.402987
Chr2_17300492	AT2G41490/AT2G41480	GPT/PRX25	AT5G42280		Cysteine/histidine-rich C1 domain-containing protein [Source:UniProtKB/TrEMBL;Acc:F4K1I0]	No	3.4799	14.4616	5.0618	1.50696e-06	0.037032	-0.328596
Chr1_7038377	AT1G20330	SMT2	AT5G45960		GDSL esterase/lipase At5g45960 [Source:UniProtKB/Swiss-Prot;Acc:Q9FJ40]	No	4.19074	13.104	5.00495	1.81283e-06	0.0445486	4.38111
Chr1_7038955	AT1G20330	SMT2	AT5G45960		GDSL esterase/lipase At5g45960 [Source:UniProtKB/Swiss-Prot;Acc:Q9FJ40]	No	-4.2719	13.1502	-4.96862	2.21121e-06	0.0440126	3.50585
Chr1_7038955	AT1G20330	SMT2	AT2G46280	TIF3I1	Eukaryotic translation initiation factor 3 subunit I [Source:UniProtKB/Swiss-Prot;Acc:Q38884]	No	0.31217	21.3024	4.82388	4.09185e-06	0.0440126	3.04521
Chr1_7038955	AT1G20330	SMT2	AT3G16750		Putative uncharacterized protein [Source:UniProtKB/TrEMBL;Acc:Q9LUQ8]	No	-4.96196	15.3333	-4.75897	5.37307e-06	0.0440126	2.84131
Chr1_7038978	AT1G20330	SMT2	AT2G46280	TIF3I1	Eukaryotic translation initiation factor 3 subunit I [Source:UniProtKB/Swiss-Prot;Acc:Q38884]	No	-0.348519	21.2823	-5.44818	2.6079e-07	0.00640865	6.1256
Chr1_7038978	AT1G20330	SMT2	AT2G19620	NDL3	N-MYC downregulated-like 3 protein [Source:UniProtKB/TrEMBL;Acc:Q9ZUN1]	No	1.20636	17.856	4.99257	1.96083e-06	0.0240927	4.40953
Chr1_7038990	AT1G20330	SMT2	AT2G19620	NDL3	N-MYC downregulated-like 3 protein [Source:UniProtKB/TrEMBL;Acc:Q9ZUN1]	No	1.23128	17.8681	5.11995	1.13785e-06	0.0231135	4.41654
Chr1_7038990	AT1G20330	SMT2	AT2G46280	TIF3I1	Eukaryotic translation initiation factor 3 subunit I [Source:UniProtKB/Swiss-Prot;Acc:Q38884]	No	-0.31722	21.3138	-5.00421	1.88114e-06	0.0231135	4.01743
Chr1_12931986	AT1G35240	ARF20	AT1G34580	STP5	Sugar transport protein 5 [Source:UniProtKB/Swiss-Prot;Acc:Q93Y91]	No	-5.87897	13.7737	-7.29355	4.35379e-11	1.0699e-06	12.9721
Chr1_12931986	AT1G35240	ARF20	AT5G40330	MYB23	Transcription factor MYB23 [Source:UniProtKB/Swiss-Prot;Acc:Q96276]	No	-6.07307	17.3324	-6.91705	2.87259e-10	3.52956e-06	11.4395
Chr1_12931986	AT1G35240	ARF20	AT5G09690	ATMGT7	magnesium transporter 7 [Source:TAIR;Acc:AT5G09690]	No	-5.20981	15.8236	-6.77825	5.70614e-10	4.67409e-06	10.8805
Chr1_12931986	AT1G35240	ARF20	AT3G05620	PME22	Putative pectinesterase/pectinesterase inhibitor 22 [Source:UniProtKB/Swiss-Prot;Acc:Q9M9W7]	No	-4.57599	13.643	-6.23287	8.0114e-09	4.9218e-05	8.72262
Chr1_12931986	AT1G35240	ARF20	AT1G63520		At1g63520 [Source:UniProtKB/TrEMBL;Acc:Q9SH36]	No	-4.57911	12.9315	-6.18128	1.02349e-08	5.03026e-05	8.52211
Chr1_12931986	AT1G35240	ARF20	AT3G45590	SEN1	tRNA-splicing endonuclease subunit Sen2-1 [Source:UniProtKB/Swiss-Prot;Acc:Q9M1E8]	No	-6.17734	17.5373	-6.08336	1.62519e-08	6.65624e-05	8.14341
Chr1_12931986	AT1G35240	ARF20	AT2G04032	ZIP7	Zinc transporter 7 [Source:UniProtKB/Swiss-Prot;Acc:Q8W246]	No	-5.94543	16.6372	-5.96005	2.89521e-08	0.000101638	7.67019
Chr1_12931986	AT1G35240	ARF20	AT4G03600		Putative uncharacterized protein [Source:UniProtKB/TrEMBL;Acc:Q9SY38]	No	-4.75955	15.9883	-5.85823	4.64406e-08	0.000142654	7.28273
Chr1_12931986	AT1G35240	ARF20	AT4G15165	PAC2	Putative proteasome subunit alpha type-4-B [Source:UniProtKB/Swiss-Prot;Acc:F4JJE5]	No	-5.84916	16.5866	-5.77044	6.95769e-08	0.000189976	6.9511
Chr1_12931986	AT1G35240	ARF20	AT1G05065	CLE20	CLAVATA3/ESR (CLE)-related protein 20 [Source:UniProtKB/Swiss-Prot;Acc:Q3EDI6]	No	-5.1885	17.2901	-5.34503	4.71979e-07	0.00115984	5.37934
Chr1_21512565	AT1G58100	TCP8	AT1G71760		Putative uncharacterized protein [Source:UniProtKB/TrEMBL;Acc:Q5BPV4]	No	-7.49124	13.6288	-6.92819	1.59881e-10	3.34264e-06	13.2681
Chr1_21512565	AT1G58100	TCP8	AT5G10250	DOT3	Phototropic-responsive NPH3 family protein [Source:TAIR;Acc:AT5G10250]	No	-6.10158	14.7703	-6.8258	2.72047e-10	3.34264e-06	12.7837
Chr1_21512565	AT1G58100	TCP8	AT5G19220	ADG2	Glucose-1-phosphate adenylyltransferase large subunit 1, chloroplastic [Source:UniProtKB/Swiss-Prot;Acc:P55229]	No	-2.11303	22.3174	-6.57287	9.95755e-10	8.15656e-06	11.601
Chr1_21512565	AT1G58100	TCP8	AT1G53470	MSL4	Mechanosensitive ion channel protein 4 [Source:UniProtKB/Swiss-Prot;Acc:Q9LPG3]	No	-6.32221	14.8722	-6.40568	2.31788e-09	1.33149e-05	10.8311
Chr1_21512565	AT1G58100	TCP8	AT3G63480		ATP binding microtubule motor family protein [Source:TAIR;Acc:AT3G63480]	No	-5.56275	14.92	-6.37459	2.70915e-09	1.33149e-05	10.6889
Chr1_21512565	AT1G58100	TCP8	AT1G33612		Leucine-rich repeat (LRR) family protein [Source:UniProtKB/TrEMBL;Acc:F4HR92]	No	-9.7374	14.6086	-6.20692	6.24108e-09	2.55614e-05	9.92862
Chr1_21512565	AT1G58100	TCP8	AT5G57500		Hexosyltransferase [Source:UniProtKB/TrEMBL;Acc:Q9FKM1]	No	-5.37799	15.3065	-6.0076	1.65823e-08	5.82133e-05	9.03868
Chr1_21512565	AT1G58100	TCP8	AT4G08040	ACS11	1-aminocyclopropane-1-carboxylate synthase 11 [Source:UniProtKB/Swiss-Prot;Acc:Q9S9U6]	No	-6.41302	16.6536	-5.90067	2.78172e-08	8.54475e-05	8.56775
Chr1_21512565	AT1G58100	TCP8	AT3G15930	PCMP-E51	Putative pentatricopeptide repeat-containing protein At3g15930 [Source:UniProtKB/Swiss-Prot;Acc:Q9LSB8]	No	-5.17931	14.5276	-5.79299	4.65941e-08	0.000127223	8.09836
Chr1_21512565	AT1G58100	TCP8	AT5G20740		Plant invertase/pectin methylesterase inhibitor superfamily protein [Source:TAIR;Acc:AT5G20740]	No	-5.86085	16.575	-5.50556	1.79892e-07	0.000408509	6.87011
Chr1_21512596	AT1G58100	TCP8	AT1G71760		Putative uncharacterized protein [Source:UniProtKB/TrEMBL;Acc:Q5BPV4]	No	7.77579	13.6571	7.00732	1.28277e-10	2.99578e-06	13.5049
Chr1_21512596	AT1G58100	TCP8	AT5G19220	ADG2	Glucose-1-phosphate adenylyltransferase large subunit 1, chloroplastic [Source:UniProtKB/Swiss-Prot;Acc:P55229]	No	2.23247	22.3074	6.88207	2.43817e-10	2.99578e-06	12.918
Chr1_21512596	AT1G58100	TCP8	AT5G10250	DOT3	Phototropic-responsive NPH3 family protein [Source:TAIR;Acc:AT5G10250]	No	6.15358	14.7424	6.66299	7.40937e-10	6.06926e-06	11.9024
Chr1_21512596	AT1G58100	TCP8	AT3G63480		ATP binding microtubule motor family protein [Source:TAIR;Acc:AT3G63480]	No	5.82714	14.9528	6.54863	1.31538e-09	8.08105e-06	11.3779
Chr1_21512596	AT1G58100	TCP8	AT1G53470	MSL4	Mechanosensitive ion channel protein 4 [Source:UniProtKB/Swiss-Prot;Acc:Q9LPG3]	No	6.46501	14.9246	6.38421	2.97824e-09	1.34895e-05	10.6313
Chr1_21512596	AT1G58100	TCP8	AT5G57500		Hexosyltransferase [Source:UniProtKB/TrEMBL;Acc:Q9FKM1]	No	5.74514	15.379	6.36383	3.2936e-09	1.34895e-05	10.5393
Chr1_21512596	AT1G58100	TCP8	AT3G15930	PCMP-E51	Putative pentatricopeptide repeat-containing protein At3g15930 [Source:UniProtKB/Swiss-Prot;Acc:Q9LSB8]	No	5.39434	14.5595	6.05894	1.45656e-08	5.11033e-05	9.18149
Chr1_21512596	AT1G58100	TCP8	AT1G33612		Leucine-rich repeat (LRR) family protein [Source:UniProtKB/TrEMBL;Acc:F4HR92]	No	9.77387	14.5991	6.02116	1.74671e-08	5.11033e-05	9.01564
Chr1_21512596	AT1G58100	TCP8	AT4G08040	ACS11	1-aminocyclopropane-1-carboxylate synthase 11 [Source:UniProtKB/Swiss-Prot;Acc:Q9S9U6]	No	6.66009	16.6836	6.00677	1.87161e-08	5.11033e-05	8.95259
Chr1_21512596	AT1G58100	TCP8	AT1G06080	ADS1	Delta-9 acyl-lipid desaturase 1 [Source:UniProtKB/Swiss-Prot;Acc:O65797]	No	7.0139	16.2743	5.98363	2.09106e-08	5.13856e-05	8.85138
Chr1_21512647	AT1G58100	TCP8	AT1G71760		Putative uncharacterized protein [Source:UniProtKB/TrEMBL;Acc:Q5BPV4]	No	-7.50658	13.642	-6.948	1.41042e-10	3.37532e-06	13.3809
Chr1_21512647	AT1G58100	TCP8	AT5G10250	DOT3	Phototropic-responsive NPH3 family protein [Source:TAIR;Acc:AT5G10250]	No	-6.0897	14.7587	-6.81989	2.74707e-10	3.37532e-06	12.7733
Chr1_21512647	AT1G58100	TCP8	AT5G19220	ADG2	Glucose-1-phosphate adenylyltransferase large subunit 1, chloroplastic [Source:UniProtKB/Swiss-Prot;Acc:P55229]	No	-2.10935	22.3167	-6.5735	9.74378e-10	7.98146e-06	11.6194
Chr1_21512647	AT1G58100	TCP8	AT1G53470	MSL4	Mechanosensitive ion channel protein 4 [Source:UniProtKB/Swiss-Prot;Acc:Q9LPG3]	No	-6.33964	14.8852	-6.41799	2.14192e-09	1.16633e-05	10.9017
Chr1_21512647	AT1G58100	TCP8	AT3G63480		ATP binding microtubule motor family protein [Source:TAIR;Acc:AT3G63480]	No	-5.56185	14.9212	-6.39763	2.3731e-09	1.16633e-05	10.8083
Chr1_21512647	AT1G58100	TCP8	AT1G33612		Leucine-rich repeat (LRR) family protein [Source:UniProtKB/TrEMBL;Acc:F4HR92]	No	-9.73228	14.6075	-6.22633	5.58247e-09	2.28639e-05	10.0289
Chr1_21512647	AT1G58100	TCP8	AT5G57500		Hexosyltransferase [Source:UniProtKB/TrEMBL;Acc:Q9FKM1]	No	-5.39845	15.3222	-6.00672	1.64261e-08	5.7665e-05	9.04608
Chr1_21512647	AT1G58100	TCP8	AT3G15930	PCMP-E51	Putative pentatricopeptide repeat-containing protein At3g15930 [Source:UniProtKB/Swiss-Prot;Acc:Q9LSB8]	No	-5.1848	14.5327	-5.81789	4.08669e-08	0.000111786	8.21654
Chr1_21512647	AT1G58100	TCP8	AT4G08040	ACS11	1-aminocyclopropane-1-carboxylate synthase 11 [Source:UniProtKB/Swiss-Prot;Acc:Q9S9U6]	No	-6.38088	16.6295	-5.81751	4.09406e-08	0.000111786	8.2149
Chr1_21512647	AT1G58100	TCP8	AT5G20740		Plant invertase/pectin methylesterase inhibitor superfamily protein [Source:TAIR;Acc:AT5G20740]	No	-5.84902	16.5682	-5.50521	1.78343e-07	0.000403155	6.87694
Chr1_21512803	AT1G58100	TCP8	AT3G45820		Putative uncharacterized protein F16L2_30 [Source:UniProtKB/TrEMBL;Acc:Q9LZU8]	No	-9.71203	4.54988	-6.54193	1.18681e-09	2.91646e-05	10.8932
Chr1_21512803	AT1G58100	TCP8	AT4G00290	MSL1	Mechanosensitive ion channel protein 1, mitochondrial [Source:UniProtKB/Swiss-Prot;Acc:Q8VZL4]	No	1.37509	18.5843	6.04552	1.39837e-08	0.000171818	8.76036
Chr1_21512803	AT1G58100	TCP8	AT1G71760		Putative uncharacterized protein [Source:UniProtKB/TrEMBL;Acc:Q5BPV4]	No	5.37845	13.637	5.53733	1.56881e-07	0.00128506	6.66942
Chr1_21512803	AT1G58100	TCP8	AT5G10250	DOT3	Phototropic-responsive NPH3 family protein [Source:TAIR;Acc:AT5G10250]	No	4.15492	14.7301	5.16697	8.45931e-07	0.00519697	5.21345
Chr1_21512803	AT1G58100	TCP8	AT5G19220	ADG2	Glucose-1-phosphate adenylyltransferase large subunit 1, chloroplastic [Source:UniProtKB/Swiss-Prot;Acc:P55229]	No	1.43883	22.309	5.01916	1.62501e-06	0.00798662	4.64998
Chr1_21512803	AT1G58100	TCP8	AT4G31875		At4g31872/At4g31872 [Source:UniProtKB/TrEMBL;Acc:Q93ZC6]	No	4.18307	15.6118	4.92178	2.48242e-06	0.00825655	4.28453
Chr1_21512803	AT1G58100	TCP8	AT1G36920		FUNCTIONS IN: molecular_function unknown; INVOLVED IN: biological_process unknown; LOCATED IN: endomembrane system; EXPRESSED IN: stem, male gametophyte, flower; EXPRESSED DURING: M germinated pollen stage, 4 anthesis; BEST Arabidopsis thaliana prot /.../tch is: Nucleic acid-binding, OB-fold-like protein (TAIR:AT2G05642.1); Has 26 Blast hits to 23 proteins in 5 species: Archae - 0; Bacteria - 4; …	No	14.0126	11.3942	4.88806	2.87119e-06	0.00825655	4.1591
Chr1_21512803	AT1G58100	TCP8	AT3G13404		unknown protein; FUNCTIONS IN: molecular_function unknown; INVOLVED IN: biological_process unknown; LOCATED IN: cellular_component unknown; Has 0 Blast hits to 0 proteins in 0 species (source: NCBI BLink). [Source:TAIR;Acc:AT3G13404]	No	10.6613	14.3119	4.87904	2.98481e-06	0.00825655	4.12564
Chr1_21512803	AT1G58100	TCP8	AT1G33612		Leucine-rich repeat (LRR) family protein [Source:UniProtKB/TrEMBL;Acc:F4HR92]	No	6.81589	14.6028	4.87386	3.05207e-06	0.00825655	4.10644
Chr1_21512803	AT1G58100	TCP8	AT1G53470	MSL4	Mechanosensitive ion channel protein 4 [Source:UniProtKB/Swiss-Prot;Acc:Q9LPG3]	No	4.31472	14.873	4.85147	3.35987e-06	0.00825655	4.02363
Chr1_21512814	AT1G58100	TCP8	AT3G45820		Putative uncharacterized protein F16L2_30 [Source:UniProtKB/TrEMBL;Acc:Q9LZU8]	No	9.67992	4.62254	6.55753	1.07639e-09	2.64512e-05	11.0286
Chr1_21512814	AT1G58100	TCP8	AT4G00290	MSL1	Mechanosensitive ion channel protein 1, mitochondrial [Source:UniProtKB/Swiss-Prot;Acc:Q8VZL4]	No	-1.373	18.5847	-6.07427	1.19802e-08	0.0001472	8.93551
Chr1_21512814	AT1G58100	TCP8	AT1G71760		Putative uncharacterized protein [Source:UniProtKB/TrEMBL;Acc:Q5BPV4]	No	-5.37826	13.6371	-5.57123	1.32568e-07	0.00108591	6.84715
Chr1_21512814	AT1G58100	TCP8	AT5G10250	DOT3	Phototropic-responsive NPH3 family protein [Source:TAIR;Acc:AT5G10250]	No	-4.20771	14.7586	-5.24423	5.93381e-07	0.00364544	5.54623
Chr1_21512814	AT1G58100	TCP8	AT5G19220	ADG2	Glucose-1-phosphate adenylyltransferase large subunit 1, chloroplastic [Source:UniProtKB/Swiss-Prot;Acc:P55229]	No	-1.46304	22.3136	-5.09621	1.14871e-06	0.00564569	4.97343
Chr1_21512814	AT1G58100	TCP8	AT4G31875		At4g31872/At4g31872 [Source:UniProtKB/TrEMBL;Acc:Q93ZC6]	No	-4.18958	15.6173	-4.96735	2.02234e-06	0.00711435	4.48335
Chr1_21512814	AT1G58100	TCP8	AT1G33612		Leucine-rich repeat (LRR) family protein [Source:UniProtKB/TrEMBL;Acc:F4HR92]	No	-6.80444	14.5841	-4.91958	2.48845e-06	0.00711435	4.30375
Chr1_21512814	AT1G58100	TCP8	AT1G53470	MSL4	Mechanosensitive ion channel protein 4 [Source:UniProtKB/Swiss-Prot;Acc:Q9LPG3]	No	-4.33407	14.875	-4.91281	2.56235e-06	0.00711435	4.27841
Chr1_21512814	AT1G58100	TCP8	AT3G13437		Transmembrane protein [Source:UniProtKB/TrEMBL;Acc:A0A1I9LNG9]	No	-3.12192	18.0769	-4.89722	2.74086e-06	0.00711435	4.22011
Chr1_21512814	AT1G58100	TCP8	AT3G13404		unknown protein; FUNCTIONS IN: molecular_function unknown; INVOLVED IN: biological_process unknown; LOCATED IN: cellular_component unknown; Has 0 Blast hits to 0 proteins in 0 species (source: NCBI BLink). [Source:TAIR;Acc:AT3G13404]	No	-10.6112	14.3222	-4.88453	2.89507e-06	0.00711435	4.17273
Chr1_21513010	AT1G58100	TCP8	AT1G61430		G-type lectin S-receptor-like serine/threonine-protein kinase At1g61430 [Source:UniProtKB/Swiss-Prot;Acc:O64777]	No	5.00648	15.7304	7.74552	2.66337e-12	6.54496e-08	16.0751
Chr1_21513010	AT1G58100	TCP8	AT5G59920	ULI3	ULI3 [Source:UniProtKB/TrEMBL;Acc:Q8W2D2]	No	5.87338	18.3086	7.43517	1.38088e-11	1.69669e-07	14.668
Chr1_21513010	AT1G58100	TCP8	AT1G01695		TRM33 [Source:UniProtKB/TrEMBL;Acc:A0A178WAP9]	No	10.6525	13.213	6.81613	3.40946e-10	2.79281e-06	11.9185
Chr1_21513010	AT1G58100	TCP8	AT1G21690	EMB1968	Protein embryo defective 1968 [Source:UniProtKB/TrEMBL;Acc:F4HY43]	No	2.06056	18.366	6.7359	5.12325e-10	3.14747e-06	11.5687
Chr1_21513010	AT1G58100	TCP8	AT3G49055		Uncharacterized protein At3g49055 [Source:UniProtKB/Swiss-Prot;Acc:Q5XVA8]	No	6.75497	14.1342	5.66751	9.29371e-08	0.000456767	7.09344
Chr1_21513010	AT1G58100	TCP8	AT4G13190	PBL24	Probable serine/threonine-protein kinase PBL24 [Source:UniProtKB/Swiss-Prot;Acc:Q1PE89]	No	7.12945	14.6237	5.57533	1.42427e-07	0.000583335	6.72588
Chr1_21513010	AT1G58100	TCP8	AT1G67328		other RNA [Source:TAIR;Acc:AT1G67328]	No	10.3166	9.16787	5.45725	2.44707e-07	0.000859062	6.25996
Chr1_21513010	AT1G58100	TCP8	AT5G38040	UGT76E7	Glycosyltransferase [Source:UniProtKB/TrEMBL;Acc:W8PUC5]	No	2.3143	16.2863	5.40804	3.06022e-07	0.00088345	6.06752
Chr1_21513010	AT1G58100	TCP8	AT5G01670		Putative aldose reductase [Source:UniProtKB/TrEMBL;Acc:F4K9G7]	No	2.50478	18.6031	5.39574	3.23555e-07	0.00088345	6.01957
Chr1_21513010	AT1G58100	TCP8	AT3G61950	BHLH67	Transcription factor bHLH67 [Source:UniProtKB/Swiss-Prot;Acc:Q700E4]	No	-4.68264	15.0705	-5.36321	3.74806e-07	0.000921048	5.89303
Chr1_21513225	AT1G58100	TCP8	AT1G71760		Putative uncharacterized protein [Source:UniProtKB/TrEMBL;Acc:Q5BPV4]	No	-8.37695	13.6167	-7.62862	5.48904e-12	1.34888e-07	16.3194
Chr1_21513225	AT1G58100	TCP8	AT5G10250	DOT3	Phototropic-responsive NPH3 family protein [Source:TAIR;Acc:AT5G10250]	No	-6.55721	14.7348	-7.10113	8.56027e-11	1.0518e-06	13.8235
Chr1_21513225	AT1G58100	TCP8	AT5G19220	ADG2	Glucose-1-phosphate adenylyltransferase large subunit 1, chloroplastic [Source:UniProtKB/Swiss-Prot;Acc:P55229]	No	-2.28311	22.2997	-6.89347	2.47309e-10	2.02579e-06	12.8589
Chr1_21513225	AT1G58100	TCP8	AT3G63480		ATP binding microtubule motor family protein [Source:TAIR;Acc:AT3G63480]	No	-6.05688	14.8958	-6.66694	7.75262e-10	4.76282e-06	11.8198
Chr1_21513225	AT1G58100	TCP8	AT1G33612		Leucine-rich repeat (LRR) family protein [Source:UniProtKB/TrEMBL;Acc:F4HR92]	No	-10.3437	14.5349	-6.61007	1.03019e-09	5.06318e-06	11.5613
Chr1_21513225	AT1G58100	TCP8	AT4G08040	ACS11	1-aminocyclopropane-1-carboxylate synthase 11 [Source:UniProtKB/Swiss-Prot;Acc:Q9S9U6]	No	-7.20407	16.6094	-6.38091	3.20352e-09	1.31206e-05	10.5295
Chr1_21513225	AT1G58100	TCP8	AT5G57500		Hexosyltransferase [Source:UniProtKB/TrEMBL;Acc:Q9FKM1]	No	-5.92204	15.2962	-6.29082	4.97909e-09	1.71664e-05	10.1285
Chr1_21513225	AT1G58100	TCP8	AT1G53470	MSL4	Mechanosensitive ion channel protein 4 [Source:UniProtKB/Swiss-Prot;Acc:Q9LPG3]	No	-6.54083	14.8585	-6.26713	5.58847e-09	1.71664e-05	10.0235
Chr1_21513225	AT1G58100	TCP8	AT3G15930	PCMP-E51	Putative pentatricopeptide repeat-containing protein At3g15930 [Source:UniProtKB/Swiss-Prot;Acc:Q9LSB8]	No	-5.66194	14.546	-6.12977	1.08716e-08	2.96842e-05	9.41845
Chr1_21513225	AT1G58100	TCP8	AT5G05510		At5g05510 [Source:UniProtKB/TrEMBL;Acc:Q9FFG4]	No	-5.1237	13.9858	-5.64423	1.07595e-07	0.000264405	7.33591
Chr1_21513598	AT1G58100	TCP8	AT1G71760		Putative uncharacterized protein [Source:UniProtKB/TrEMBL;Acc:Q5BPV4]	No	-7.65234	13.6451	-7.00911	1.09728e-10	2.36478e-06	13.5973
Chr1_21513598	AT1G58100	TCP8	AT5G10250	DOT3	Phototropic-responsive NPH3 family protein [Source:TAIR;Acc:AT5G10250]	No	-6.19191	14.7023	-6.90098	1.92462e-10	2.36478e-06	13.086
Chr1_21513598	AT1G58100	TCP8	AT3G63480		ATP binding microtubule motor family protein [Source:TAIR;Acc:AT3G63480]	No	-5.80588	14.9051	-6.70206	5.35644e-10	4.38764e-06	12.1543
Chr1_21513598	AT1G58100	TCP8	AT1G53470	MSL4	Mechanosensitive ion channel protein 4 [Source:UniProtKB/Swiss-Prot;Acc:Q9LPG3]	No	-6.58232	14.8678	-6.63331	7.60614e-10	4.67283e-06	11.8352
Chr1_21513598	AT1G58100	TCP8	AT5G19220	ADG2	Glucose-1-phosphate adenylyltransferase large subunit 1, chloroplastic [Source:UniProtKB/Swiss-Prot;Acc:P55229]	No	-2.10931	22.3176	-6.55995	1.10368e-09	5.42434e-06	11.4964
Chr1_21513598	AT1G58100	TCP8	AT1G33612		Leucine-rich repeat (LRR) family protein [Source:UniProtKB/TrEMBL;Acc:F4HR92]	No	-10.1272	14.5752	-6.45751	1.85013e-09	7.57751e-06	11.0262
Chr1_21513598	AT1G58100	TCP8	AT5G57500		Hexosyltransferase [Source:UniProtKB/TrEMBL;Acc:Q9FKM1]	No	-5.49073	15.3262	-6.02391	1.57552e-08	5.53096e-05	9.07758
Chr1_21513598	AT1G58100	TCP8	AT4G08040	ACS11	1-aminocyclopropane-1-carboxylate synthase 11 [Source:UniProtKB/Swiss-Prot;Acc:Q9S9U6]	No	-6.49925	16.6001	-5.83532	3.9042e-08	0.000119927	8.2526
Chr1_21513598	AT1G58100	TCP8	AT3G15930	PCMP-E51	Putative pentatricopeptide repeat-containing protein At3g15930 [Source:UniProtKB/Swiss-Prot;Acc:Q9LSB8]	No	-5.20751	14.5332	-5.74781	5.91721e-08	0.000161566	7.87477
Chr1_21513598	AT1G58100	TCP8	AT5G20740		Plant invertase/pectin methylesterase inhibitor superfamily protein [Source:TAIR;Acc:AT5G20740]	No	-6.01901	16.5535	-5.62182	1.07015e-07	0.000262978	7.33661
Chr1_22387822	AT1G60800	NIK3	AT2G24592		unknown protein; LOCATED IN: endomembrane system; Has 30201 Blast hits to 17322 proteins in 780 species: Archae - 12; Bacteria - 1396; Metazoa - 17338; Fungi - 3422; Plants - 5037; Viruses - 0; Other Eukaryotes - 2996 (source: NCBI BLink). [Source:TAIR;Acc:AT2G24592]	No	-5.21505	21.8582	-5.33644	4.7848e-07	0.0117582	-0.582586
Chr1_22390612	AT1G60800	NIK3	AT3G01940		F1C9.28 protein [Source:UniProtKB/TrEMBL;Acc:Q9S7L7]	No	5.51065	16.5841	5.40931	2.85859e-07	0.00262166	5.40588
Chr1_22390612	AT1G60800	NIK3	AT5G26170	WRKY50	Probable WRKY transcription factor 50 [Source:UniProtKB/Swiss-Prot;Acc:Q8VWQ5]	No	4.08711	17.0746	5.34694	3.79831e-07	0.00262166	5.18307
Chr1_22390612	AT1G60800	NIK3	AT1G58190	AtRLP9	Receptor like protein 9 [Source:UniProtKB/TrEMBL;Acc:F4I9S2]	No	2.28773	15.082	5.34041	3.91257e-07	0.00262166	5.15983
Chr1_22390612	AT1G60800	NIK3	AT4G05430		Carbohydrate-binding X8 domain superfamily protein [Source:TAIR;Acc:AT4G05430]	No	9.32598	11.7796	5.32126	4.26737e-07	0.00262166	5.09178
Chr1_22390612	AT1G60800	NIK3	AT3G61450	SYP73	Syntaxin of plants 73 [Source:UniProtKB/TrEMBL;Acc:F4JEA3]	No	3.89057	13.4886	5.19136	7.65235e-07	0.00376098	4.63385
Chr1_22390612	AT1G60800	NIK3	AT5G43570		Serine protease inhibitor, potato inhibitor I-type family protein [Source:TAIR;Acc:AT5G43570]	No	10.6481	13.0148	4.88401	2.94215e-06	0.01205	3.57788
Chr1_22390612	AT1G60800	NIK3	AT1G25580	SOG1	SUPPRESSOR OF GAMMA RESPONSE 1 [Source:UniProtKB/Swiss-Prot;Acc:Q6NQK2]	No	0.801815	18.5108	4.62079	8.94635e-06	0.0314068	2.70639
Chr1_22390612	AT1G60800	NIK3	AT5G06470		Emb|CAB81925.1 [Source:UniProtKB/TrEMBL;Acc:Q9FNG2]	No	2.6197	15.6731	4.57943	1.06164e-05	0.0326109	2.57236
Chr1_22390612	AT1G60800	NIK3	AT5G22730		FBD-associated F-box protein At5g22730 [Source:UniProtKB/Swiss-Prot;Acc:Q9FNI8]	No	0.935398	17.2327	4.52442	1.33093e-05	0.0363403	2.39537
Chr1_22390612	AT1G60800	NIK3	AT1G07270	CDC6B	Cell division control protein 6 homolog B [Source:UniProtKB/Swiss-Prot;Acc:Q8W032]	No	2.77424	13.0692	4.47874	1.60357e-05	0.0394062	2.24952
Chr1_23835381	AT1G64230	UBC28	AT1G64300		At1g64300/F15H21_13 [Source:UniProtKB/TrEMBL;Acc:Q944S4]	No	-0.84833	15.0125	-5.01113	1.90983e-06	0.0339117	0.779774
Chr1_23835381	AT1G64230	UBC28	AT1G64230	UBC28	Ubiquitin-conjugating enzyme E2 28 [Source:UniProtKB/TrEMBL;Acc:F4I5B8]	Yes	-0.43726	22.9654	-4.92481	2.75997e-06	0.0339117	0.608977
Chr1_23835386	AT1G64230	UBC28	AT1G64230	UBC28	Ubiquitin-conjugating enzyme E2 28 [Source:UniProtKB/TrEMBL;Acc:F4I5B8]	Yes	-0.518771	22.9993	-5.84449	4.70725e-08	0.00115676	2.36744
Chr1_23835386	AT1G64230	UBC28	AT1G64300		At1g64300/F15H21_13 [Source:UniProtKB/TrEMBL;Acc:Q944S4]	No	-0.889984	15.0323	-5.18794	9.07199e-07	0.0111468	1.03826
Chr1_23835386	AT1G64230	UBC28	AT1G64220	TOM7-2	Mitochondrial import receptor subunit TOM7-2 [Source:UniProtKB/Swiss-Prot;Acc:Q3ECI7]	No	1.02058	18.1232	4.8223	4.32394e-06	0.0354188	0.326702
Chr1_23835401	AT1G64230	UBC28	AT1G64300		At1g64300/F15H21_13 [Source:UniProtKB/TrEMBL;Acc:Q944S4]	No	-0.97202	15.0858	-5.28055	6.67091e-07	0.0109942	0.742978
Chr1_23835401	AT1G64230	UBC28	AT1G64230	UBC28	Ubiquitin-conjugating enzyme E2 28 [Source:UniProtKB/TrEMBL;Acc:F4I5B8]	Yes	-0.482907	23.0728	-5.21267	8.94785e-07	0.0109942	0.621152
Chr1_23835434	AT1G64230	UBC28	AT1G02700		Putative uncharacterized protein At1g02700 [Source:UniProtKB/TrEMBL;Acc:Q9FWY8]	No	8.0918	11.9739	5.56896	3.44649e-07	0.00846941	2.9173
Chr1_23835434	AT1G64230	UBC28	AT5G04790		Putative uncharacterized protein [Source:UniProtKB/TrEMBL;Acc:Q9LZ18]	No	7.76559	17.9456	5.23803	1.32266e-06	0.0162515	2.16376
Chr1_23835502	AT1G64230	UBC28	AT4G10160	ATL59	E3 ubiquitin-protein ligase ATL59 [Source:UniProtKB/Swiss-Prot;Acc:Q9SN27]	No	9.29295	12.5755	6.43683	1.05229e-08	0.00025859	6.5426
Chr1_23835532	AT1G64230	UBC28	AT2G18735		other RNA [Source:TAIR;Acc:AT2G18735]	No	-3.59747	17.2546	-5.96307	8.88533e-08	0.00167162	6.57213
Chr1_23835532	AT1G64230	UBC28	AT5G03552	MIR822A	MIR822a; miRNA [Source:TAIR;Acc:AT5G03552]	No	-7.47016	15.8178	-5.85812	1.36048e-07	0.00167162	6.23418
Chr1_23835532	AT1G64230	UBC28	AT4G03440		Ankyrin repeat-containing protein [Source:UniProtKB/TrEMBL;Acc:Q9ZT72]	No	-2.38162	16.1626	-5.72738	2.30558e-07	0.00188858	5.81508
Chr1_23835532	AT1G64230	UBC28	AT4G10160	ATL59	E3 ubiquitin-protein ligase ATL59 [Source:UniProtKB/Swiss-Prot;Acc:Q9SN27]	No	-12.9061	12.7286	-5.49611	5.8074e-07	0.00356778	5.0795
Chr1_23835532	AT1G64230	UBC28	AT4G25490	DREB1B	DRE/CRT-binding factor 1 [Source:UniProtKB/TrEMBL;Acc:B6DTR3]	No	-8.30188	17.6286	-5.40978	8.17117e-07	0.00401597	4.80713
Chr1_23835532	AT1G64230	UBC28	AT5G54610	BAD1	Ankyrin repeat-containing protein BDA1 [Source:UniProtKB/Swiss-Prot;Acc:Q8GYH5]	No	-9.04336	19.8966	-5.34879	1.03889e-06	0.00425494	4.61546
Chr1_23835532	AT1G64230	UBC28	AT4G04490	CRK36	Cysteine-rich receptor-like protein kinase 36 [Source:UniProtKB/Swiss-Prot;Acc:Q9XEC6]	No	-7.69599	17.2202	-5.03238	3.55065e-06	0.0111401	3.63292
Chr1_23835532	AT1G64230	UBC28	AT1G67860		At1g67860/T23K23_29 [Source:UniProtKB/TrEMBL;Acc:Q9C9V2]	No	-3.36946	21.5188	-5.02686	3.62664e-06	0.0111401	3.61597
Chr1_23835532	AT1G64230	UBC28	AT3G48210		Kinetochore protein [Source:UniProtKB/TrEMBL;Acc:Q93VK9]	No	1.7723	17.1445	4.92953	5.25986e-06	0.0143617	3.3183
Chr1_23835532	AT1G64230	UBC28	AT5G36670		RING/FYVE/PHD zinc finger-containing protein [Source:UniProtKB/TrEMBL;Acc:F4K4G6]	No	3.20655	9.63612	4.86183	6.80004e-06	0.0167104	3.11259
Chr1_23835582	AT1G64230	UBC28	AT4G04490	CRK36	Cysteine-rich receptor-like protein kinase 36 [Source:UniProtKB/Swiss-Prot;Acc:Q9XEC6]	No	16.875	17.1945	11.096	4.7905e-17	1.17722e-12	26.6758
Chr1_23835582	AT1G64230	UBC28	AT2G18735		other RNA [Source:TAIR;Acc:AT2G18735]	No	6.23555	17.3396	10.7049	2.34321e-16	2.18331e-12	25.2923
Chr1_23835582	AT1G64230	UBC28	AT5G54610	BAD1	Ankyrin repeat-containing protein BDA1 [Source:UniProtKB/Swiss-Prot;Acc:Q8GYH5]	No	18.8537	19.7994	10.6733	2.66539e-16	2.18331e-12	25.1797
Chr1_23835582	AT1G64230	UBC28	AT1G47890	AtRLP7	Disease resistance protein, putative; 3954-7013 [Source:UniProtKB/TrEMBL;Acc:Q9C699]	No	13.81	14.8703	8.83743	5.50375e-13	3.38123e-09	18.4282
Chr1_23835582	AT1G64230	UBC28	AT4G25490	DREB1B	DRE/CRT-binding factor 1 [Source:UniProtKB/TrEMBL;Acc:B6DTR3]	No	16.0911	17.6488	8.62938	1.32384e-12	6.50641e-09	17.6429
Chr1_23835582	AT1G64230	UBC28	AT3G15536		Unknown gene [Source:TAIR;Acc:AT3G15536]	No	15.9992	18.4589	8.21451	7.64406e-12	3.13075e-08	16.0693
Chr1_23835582	AT1G64230	UBC28	AT2G25440	AtRLP20	Putative disease resistance protein [Source:UniProtKB/TrEMBL;Acc:Q9SKK5]	No	13.6019	15.2642	7.82882	3.90555e-11	1.21603e-07	14.6002
Chr1_23835582	AT1G64230	UBC28	ATCG00920	RRN16S.1	chloroplast-encoded 16S ribosomal RNA [Source:TAIR;Acc:ATCG00920]	No	-8.98304	19.6897	-7.82562	3.95876e-11	1.21603e-07	14.588
Chr1_23835582	AT1G64230	UBC28	AT1G66090		Disease resistance protein, putative [Source:UniProtKB/TrEMBL;Acc:Q9C515]	No	16.7907	18.5379	7.66144	7.92164e-11	2.16296e-07	13.9619
Chr1_23835582	AT1G64230	UBC28	AT1G67865		At1g67862/At1g67862 [Source:UniProtKB/TrEMBL;Acc:Q941E9]	No	12.7633	22.3471	7.4429	1.99187e-10	4.89482e-07	13.1284
Chr1_23835586	AT1G64230	UBC28	AT4G04490	CRK36	Cysteine-rich receptor-like protein kinase 36 [Source:UniProtKB/Swiss-Prot;Acc:Q9XEC6]	No	16.8735	17.1834	11.1117	3.7074e-17	9.11056e-13	26.9409
Chr1_23835586	AT1G64230	UBC28	AT2G18735		other RNA [Source:TAIR;Acc:AT2G18735]	No	6.2354	17.3359	10.777	1.45735e-16	1.34219e-12	25.7457
Chr1_23835586	AT1G64230	UBC28	AT5G54610	BAD1	Ankyrin repeat-containing protein BDA1 [Source:UniProtKB/Swiss-Prot;Acc:Q8GYH5]	No	18.8535	19.8075	10.7485	1.63855e-16	1.34219e-12	25.6431
Chr1_23835586	AT1G64230	UBC28	AT1G47890	AtRLP7	Disease resistance protein, putative; 3954-7013 [Source:UniProtKB/TrEMBL;Acc:Q9C699]	No	13.8103	14.8823	8.89989	3.76518e-13	2.31314e-09	18.7883
Chr1_23835586	AT1G64230	UBC28	AT4G25490	DREB1B	DRE/CRT-binding factor 1 [Source:UniProtKB/TrEMBL;Acc:B6DTR3]	No	16.0924	17.6819	8.66959	1.00167e-12	4.92302e-09	17.9116
Chr1_23835586	AT1G64230	UBC28	AT3G15536		Unknown gene [Source:TAIR;Acc:AT3G15536]	No	15.9994	18.479	8.27302	5.41672e-12	2.21851e-08	16.395
Chr1_23835586	AT1G64230	UBC28	AT2G25440	AtRLP20	Putative disease resistance protein [Source:UniProtKB/TrEMBL;Acc:Q9SKK5]	No	13.6023	15.2816	7.88247	2.85763e-11	8.89334e-08	14.8954
Chr1_23835586	AT1G64230	UBC28	ATCG00920	RRN16S.1	chloroplast-encoded 16S ribosomal RNA [Source:TAIR;Acc:ATCG00920]	No	-8.98331	19.7911	-7.8794	2.8952e-11	8.89334e-08	14.8836
Chr1_23835586	AT1G64230	UBC28	AT1G66090		Disease resistance protein, putative [Source:UniProtKB/TrEMBL;Acc:Q9C515]	No	16.7908	18.5541	7.71607	5.80043e-11	1.58377e-07	14.2557
Chr1_23835586	AT1G64230	UBC28	AT1G67865		At1g67862/At1g67862 [Source:UniProtKB/TrEMBL;Acc:Q941E9]	No	12.7631	22.3528	7.49557	1.48011e-10	3.63721e-07	13.408
Chr1_23835738	AT1G64230	UBC28	AT1G64300		At1g64300/F15H21_13 [Source:UniProtKB/TrEMBL;Acc:Q944S4]	No	0.892694	14.9817	5.15094	9.74697e-07	0.0239522	1.40185
Chr1_23835752	AT1G64230	UBC28	AT1G64300		At1g64300/F15H21_13 [Source:UniProtKB/TrEMBL;Acc:Q944S4]	No	-0.868636	15.002	-5.42093	2.82469e-07	0.00694139	1.97855
Chr1_23835752	AT1G64230	UBC28	AT1G64230	UBC28	Ubiquitin-conjugating enzyme E2 28 [Source:UniProtKB/TrEMBL;Acc:F4I5B8]	Yes	-0.437043	22.9576	-5.03134	1.603e-06	0.0196961	1.13195
Chr1_23836216	AT1G64230	UBC28	AT1G64230	UBC28	Ubiquitin-conjugating enzyme E2 28 [Source:UniProtKB/TrEMBL;Acc:F4I5B8]	Yes	0.522356	22.9626	6.4368	2.16765e-09	5.32679e-05	4.74553
Chr1_23836216	AT1G64230	UBC28	AT1G64300		At1g64300/F15H21_13 [Source:UniProtKB/TrEMBL;Acc:Q944S4]	No	0.997531	14.9586	6.26864	4.98928e-09	6.13033e-05	4.32999
Chr1_23836216	AT1G64230	UBC28	AT1G64220	TOM7-2	Mitochondrial import receptor subunit TOM7-2 [Source:UniProtKB/Swiss-Prot;Acc:Q3ECI7]	No	-1.01138	18.1826	-5.31208	4.57815e-07	0.00375011	2.043
Chr1_23836311	AT1G64230	UBC28	AT1G64230	UBC28	Ubiquitin-conjugating enzyme E2 28 [Source:UniProtKB/TrEMBL;Acc:F4I5B8]	Yes	-0.518015	22.9444	-6.25642	5.04164e-09	0.000123893	4.03242
Chr1_23836311	AT1G64230	UBC28	AT1G64300		At1g64300/F15H21_13 [Source:UniProtKB/TrEMBL;Acc:Q944S4]	No	-0.941718	14.9551	-5.86417	3.40128e-08	0.000417916	3.10604
Chr1_23836425	AT1G64230	UBC28	AT1G64230	UBC28	Ubiquitin-conjugating enzyme E2 28 [Source:UniProtKB/TrEMBL;Acc:F4I5B8]	Yes	-0.522261	22.9499	-6.3875	2.53899e-09	6.23931e-05	4.43807
Chr1_23836425	AT1G64230	UBC28	AT1G64300		At1g64300/F15H21_13 [Source:UniProtKB/TrEMBL;Acc:Q944S4]	No	-0.880566	14.9992	-5.62007	1.05501e-07	0.00129629	2.60953
Chr1_23836438	AT1G64230	UBC28	AT1G64230	UBC28	Ubiquitin-conjugating enzyme E2 28 [Source:UniProtKB/TrEMBL;Acc:F4I5B8]	Yes	0.51641	22.9654	6.42867	2.10064e-09	5.16211e-05	4.6401
Chr1_23836438	AT1G64230	UBC28	AT1G64300		At1g64300/F15H21_13 [Source:UniProtKB/TrEMBL;Acc:Q944S4]	No	0.868338	15.0075	5.56855	1.35676e-07	0.00118789	2.56901
Chr1_23836438	AT1G64230	UBC28	AT1G64220	TOM7-2	Mitochondrial import receptor subunit TOM7-2 [Source:UniProtKB/Swiss-Prot;Acc:Q3ECI7]	No	-1.06091	18.1964	-5.55423	1.45018e-07	0.00118789	2.53554
Chr1_23890202	AT1G64380	ERF061	AT1G55970	HAC04	histone acetyltransferase of the CBP family 4 [Source:TAIR;Acc:AT1G55970]	No	1.89737	16.8768	5.4628	2.55849e-07	0.00628723	4.65341
Chr1_23890203	AT1G64380	ERF061	AT1G55970	HAC04	histone acetyltransferase of the CBP family 4 [Source:TAIR;Acc:AT1G55970]	No	-1.89737	16.8768	-5.4628	2.55849e-07	0.00628723	4.65341
Chr1_28076505	AT1G74720	QKY	AT1G75550		glycine-rich protein [Source:TAIR;Acc:AT1G75550]	No	5.99648	15.2931	6.39887	5.29377e-09	0.000130089	9.31192
Chr1_28076505	AT1G74720	QKY	AT2G24010	scpl23	serine carboxypeptidase-like 23 [Source:TAIR;Acc:AT2G24010]	No	6.2529	12.6982	5.75578	9.75717e-08	0.000832676	6.87285
Chr1_28076505	AT1G74720	QKY	AT5G03285		other RNA [Source:TAIR;Acc:AT5G03285]	No	7.09118	18.6314	5.71248	1.1816e-07	0.000832676	6.71232
Chr1_28076505	AT1G74720	QKY	AT2G18380	GATA20	HANL1 [Source:UniProtKB/TrEMBL;Acc:A0A178VWM7]	No	5.18101	15.3466	5.68136	1.35538e-07	0.000832676	6.59727
Chr1_28076505	AT1G74720	QKY	AT4G33370	RH43	Putative DEAD-box ATP-dependent RNA helicase 43 [Source:UniProtKB/Swiss-Prot;Acc:Q9SZB4]	No	5.24182	13.5956	5.4449	3.80105e-07	0.00186814	5.73223
Chr1_28076505	AT1G74720	QKY	AT3G46150		Putative uncharacterized protein F12M12_120 [Source:UniProtKB/TrEMBL;Acc:Q9LX80]	No	5.18684	15.6995	5.27906	7.73578e-07	0.00311025	5.13593
Chr1_28076505	AT1G74720	QKY	AT2G35345		Putative uncharacterized protein [Source:UniProtKB/TrEMBL;Acc:Q1G3S2]	No	5.27155	15.9472	5.24711	8.85966e-07	0.00311025	5.02208
Chr1_28076505	AT1G74720	QKY	AT1G36675		Glycine-rich protein [Source:UniProtKB/TrEMBL;Acc:F4I389]	No	10.368	14.564	5.10475	1.61325e-06	0.0049555	4.51912
Chr1_28076505	AT1G74720	QKY	AT1G24040		Acyl-CoA N-acyltransferases-like protein [Source:UniProtKB/TrEMBL;Acc:Q9LR91]	No	1.77827	18.6048	5.0411	2.10314e-06	0.00531542	4.29659
Chr1_28076505	AT1G74720	QKY	AT1G09610	GXM1	GXM3 [Source:UniProtKB/TrEMBL;Acc:A0A178W7U8]	No	4.82947	14.2417	5.03434	2.16302e-06	0.00531542	4.27304
Chr3_3050950	AT3G09922	IPS1	AT3G01410		Polynucleotidyl transferase, ribonuclease H-like superfamily protein [Source:UniProtKB/TrEMBL;Acc:F4JEB4]	No	-6.42267	15.8206	-8.78595	8.39185e-15	2.06221e-10	20.3126
Chr3_3050950	AT3G09922	IPS1	AT1G31760		At1g31760 [Source:UniProtKB/TrEMBL;Acc:Q9C504]	No	-6.46827	15.9451	-8.17975	2.37017e-13	2.91222e-09	17.5719
Chr3_3050950	AT3G09922	IPS1	AT3G24070		At3g24060 [Source:UniProtKB/TrEMBL;Acc:Q940K6]	No	-5.58127	18.2594	-7.85661	1.36825e-12	1.12078e-08	16.1261
Chr3_3050950	AT3G09922	IPS1	AT5G05945		pre-tRNA [Source:TAIR;Acc:AT5G05945]	No	-8.18142	17.2764	-6.49518	1.65e-09	1.01368e-05	10.2314
Chr3_3050950	AT3G09922	IPS1	AT3G50050		At3g50050 [Source:UniProtKB/TrEMBL;Acc:Q9SN13]	No	-1.54213	17.3406	-5.37731	3.44347e-07	0.0016924	5.76447
Chr3_3050950	AT3G09922	IPS1	AT4G17960		Putative uncharacterized protein AT4g17960 [Source:UniProtKB/TrEMBL;Acc:O49695]	No	-1.80458	17.5582	-5.3183	4.49534e-07	0.00184114	5.54138
Chr3_3050950	AT3G09922	IPS1	AT4G36000		Pathogenesis-related thaumatin family protein [Source:UniProtKB/TrEMBL;Acc:F4JNX4]	No	-6.76141	13.8921	-5.11635	1.1047e-06	0.00387812	4.78911
Chr3_3050950	AT3G09922	IPS1	AT4G13190	PBL24	Probable serine/threonine-protein kinase PBL24 [Source:UniProtKB/Swiss-Prot;Acc:Q1PE89]	No	-4.70767	14.6596	-4.97475	2.04944e-06	0.00629538	4.27231
Chr3_3050950	AT3G09922	IPS1	AT5G37490	PUB21	U-box domain-containing protein 21 [Source:UniProtKB/Swiss-Prot;Acc:Q5PNY6]	No	-7.58609	12.864	-4.88617	3.00042e-06	0.00812422	3.95371
Chr3_3050950	AT3G09922	IPS1	AT1G22403		other RNA [Source:TAIR;Acc:AT1G22403]	No	-6.07214	16.8353	-4.82267	3.93308e-06	0.00812422	3.72756
Chr3_3051218	AT3G09922	IPS1	AT3G01410		Polynucleotidyl transferase, ribonuclease H-like superfamily protein [Source:UniProtKB/TrEMBL;Acc:F4JEB4]	No	5.90951	15.8296	8.35877	6.96466e-14	1.7115e-09	16.1727
Chr3_3051218	AT3G09922	IPS1	AT3G24070		At3g24060 [Source:UniProtKB/TrEMBL;Acc:Q940K6]	No	4.91387	18.299	7.25104	2.92616e-11	3.11724e-07	11.7982
Chr3_3051218	AT3G09922	IPS1	AT1G31760		At1g31760 [Source:UniProtKB/TrEMBL;Acc:Q9C504]	No	5.68695	15.957	7.20148	3.80553e-11	3.11724e-07	11.606
Chr3_3051218	AT3G09922	IPS1	AT5G05945		pre-tRNA [Source:TAIR;Acc:AT5G05945]	No	7.30636	17.2591	6.01373	1.60946e-08	9.88774e-05	7.14676
Chr3_3051218	AT3G09922	IPS1	AT5G10540	CYOP	Probable cytosolic oligopeptidase A [Source:UniProtKB/Swiss-Prot;Acc:Q949P2]	No	1.45999	19.3166	5.24874	5.81448e-07	0.0028577	4.47602
Chr3_3051218	AT3G09922	IPS1	AT3G50050		At3g50050 [Source:UniProtKB/TrEMBL;Acc:Q9SN13]	No	1.4092	17.3427	5.16442	8.48446e-07	0.00347495	4.19402
Chr3_3051218	AT3G09922	IPS1	AT2G15320		Leucine-rich repeat-containing protein [Source:UniProtKB/TrEMBL;Acc:Q9SHU4]	No	-1.73586	19.4576	-4.99033	1.82954e-06	0.00642275	3.6204
Chr3_3051218	AT3G09922	IPS1	AT5G33280	CLC-G	Putative chloride channel-like protein CLC-g [Source:UniProtKB/Swiss-Prot;Acc:P60300]	No	-1.37151	19.1402	-4.61161	9.1884e-06	0.0282245	2.41555
Chr3_3051218	AT3G09922	IPS1	AT5G44210	ERF9	Ethylene-responsive transcription factor 9 [Source:UniProtKB/Swiss-Prot;Acc:Q9FE67]	No	-3.69264	15.0426	-4.51757	1.35434e-05	0.0316878	2.12606
Chr3_3051218	AT3G09922	IPS1	AT4G13190	PBL24	Probable serine/threonine-protein kinase PBL24 [Source:UniProtKB/Swiss-Prot;Acc:Q1PE89]	No	4.11994	14.6423	4.49503	1.48516e-05	0.0316878	2.05727
Chr3_3051528	AT3G09922	IPS1	AT3G01410		Polynucleotidyl transferase, ribonuclease H-like superfamily protein [Source:UniProtKB/TrEMBL;Acc:F4JEB4]	No	-5.93714	15.8369	-8.39411	5.95485e-14	1.46335e-09	16.8296
Chr3_3051528	AT3G09922	IPS1	AT1G31760		At1g31760 [Source:UniProtKB/TrEMBL;Acc:Q9C504]	No	-5.66298	15.9528	-7.17637	4.45641e-11	5.47559e-07	11.8882
Chr3_3051528	AT3G09922	IPS1	AT3G24070		At3g24060 [Source:UniProtKB/TrEMBL;Acc:Q940K6]	No	-4.68936	18.2564	-6.59855	8.90527e-10	7.2946e-06	9.62286
Chr3_3051528	AT3G09922	IPS1	AT5G05945		pre-tRNA [Source:TAIR;Acc:AT5G05945]	No	-7.29534	17.2188	-6.00863	1.67324e-08	0.000102795	7.38996
Chr3_3051528	AT3G09922	IPS1	AT5G10540	CYOP	Probable cytosolic oligopeptidase A [Source:UniProtKB/Swiss-Prot;Acc:Q949P2]	No	-1.4774	19.3168	-5.2984	4.68934e-07	0.00230472	4.84051
Chr3_3051528	AT3G09922	IPS1	AT3G50050		At3g50050 [Source:UniProtKB/TrEMBL;Acc:Q9SN13]	No	-1.4188	17.3466	-5.22654	6.48168e-07	0.00265468	4.5925
Chr3_3051528	AT3G09922	IPS1	AT2G15320		Leucine-rich repeat-containing protein [Source:UniProtKB/TrEMBL;Acc:Q9SHU4]	No	1.72273	19.4621	4.9821	1.91066e-06	0.00670751	3.76401
Chr3_3051528	AT3G09922	IPS1	AT2G04740		BTB/POZ domain-containing protein At2g04740 [Source:UniProtKB/Swiss-Prot;Acc:Q9SJ85]	No	0.723383	17.8459	4.57038	1.09596e-05	0.0329507	2.42569
Chr3_3051528	AT3G09922	IPS1	AT5G33280	CLC-G	Putative chloride channel-like protein CLC-g [Source:UniProtKB/Swiss-Prot;Acc:P60300]	No	1.3448	19.1436	4.51185	1.39379e-05	0.0329507	2.24166
Chr3_3051528	AT3G09922	IPS1	AT4G13190	PBL24	Probable serine/threonine-protein kinase PBL24 [Source:UniProtKB/Swiss-Prot;Acc:Q1PE89]	No	-4.10145	14.645	-4.49377	1.50064e-05	0.0329507	2.18512
Chr3_3051592	AT3G09922	IPS1	AT3G01410		Polynucleotidyl transferase, ribonuclease H-like superfamily protein [Source:UniProtKB/TrEMBL;Acc:F4JEB4]	No	5.94962	15.8339	8.37403	7.21925e-14	1.77406e-09	16.0749
Chr3_3051592	AT3G09922	IPS1	AT1G31760		At1g31760 [Source:UniProtKB/TrEMBL;Acc:Q9C504]	No	5.68878	15.96	7.18516	4.47438e-11	5.49767e-07	11.4388
Chr3_3051592	AT3G09922	IPS1	AT3G24070		At3g24060 [Source:UniProtKB/TrEMBL;Acc:Q940K6]	No	4.68357	18.252	6.52554	1.33827e-09	1.09622e-05	8.95066
Chr3_3051592	AT3G09922	IPS1	AT5G05945		pre-tRNA [Source:TAIR;Acc:AT5G05945]	No	7.24932	17.2436	6.00113	1.78475e-08	0.000109646	7.03948
Chr3_3051592	AT3G09922	IPS1	AT5G10540	CYOP	Probable cytosolic oligopeptidase A [Source:UniProtKB/Swiss-Prot;Acc:Q949P2]	No	1.4824	19.3171	5.33541	4.04092e-07	0.00198603	4.72519
Chr3_3051592	AT3G09922	IPS1	AT3G50050		At3g50050 [Source:UniProtKB/TrEMBL;Acc:Q9SN13]	No	1.41965	17.3491	5.18435	7.96448e-07	0.00326199	4.22061
Chr3_3051592	AT3G09922	IPS1	AT2G15320		Leucine-rich repeat-containing protein [Source:UniProtKB/TrEMBL;Acc:Q9SHU4]	No	-1.70246	19.471	-4.94073	2.32059e-06	0.00814659	3.42485
Chr3_3051592	AT3G09922	IPS1	AT5G33280	CLC-G	Putative chloride channel-like protein CLC-g [Source:UniProtKB/Swiss-Prot;Acc:P60300]	No	-1.34058	19.1439	-4.4795	1.60706e-05	0.039474	1.98478
Chr3_3051592	AT3G09922	IPS1	AT5G37490	PUB21	U-box domain-containing protein 21 [Source:UniProtKB/Swiss-Prot;Acc:Q5PNY6]	No	6.61342	12.8635	4.45257	1.79251e-05	0.039474	1.90357
Chr3_3051592	AT3G09922	IPS1	AT1G54215		Proline-rich family protein [Source:UniProtKB/TrEMBL;Acc:Q3ECQ3]	No	5.1067	14.3296	4.44435	1.85312e-05	0.039474	1.87884
Chr3_3051667	AT3G09922	IPS1	AT3G01410		Polynucleotidyl transferase, ribonuclease H-like superfamily protein [Source:UniProtKB/TrEMBL;Acc:F4JEB4]	No	5.94015	15.8421	8.36184	7.41447e-14	1.82203e-09	16.6843
Chr3_3051667	AT3G09922	IPS1	AT1G31760		At1g31760 [Source:UniProtKB/TrEMBL;Acc:Q9C504]	No	5.66965	15.9504	7.16674	4.80532e-11	5.9043e-07	11.845
Chr3_3051667	AT3G09922	IPS1	AT3G24070		At3g24060 [Source:UniProtKB/TrEMBL;Acc:Q940K6]	No	4.70234	18.2553	6.58349	9.7958e-10	8.02407e-06	9.56235
Chr3_3051667	AT3G09922	IPS1	AT5G05945		pre-tRNA [Source:TAIR;Acc:AT5G05945]	No	7.29846	17.1339	6.0125	1.66508e-08	0.000102294	7.40377
Chr3_3051667	AT3G09922	IPS1	AT5G10540	CYOP	Probable cytosolic oligopeptidase A [Source:UniProtKB/Swiss-Prot;Acc:Q949P2]	No	1.47725	19.314	5.2826	5.08191e-07	0.00249766	4.78672
Chr3_3051667	AT3G09922	IPS1	AT3G50050		At3g50050 [Source:UniProtKB/TrEMBL;Acc:Q9SN13]	No	1.41847	17.3529	5.24184	6.10466e-07	0.00250027	4.6461
Chr3_3051667	AT3G09922	IPS1	AT2G15320		Leucine-rich repeat-containing protein [Source:UniProtKB/TrEMBL;Acc:Q9SHU4]	No	-1.7339	19.4507	-5.01223	1.68783e-06	0.00592526	3.86603
Chr3_3051667	AT3G09922	IPS1	AT4G12050	AHL26	AT-hook motif nuclear-localized protein 26 [Source:UniProtKB/Swiss-Prot;Acc:Q9SZ70]	No	8.90835	11.8262	4.57055	1.1012e-05	0.0302593	2.4277
Chr3_3051667	AT3G09922	IPS1	AT5G33280	CLC-G	Putative chloride channel-like protein CLC-g [Source:UniProtKB/Swiss-Prot;Acc:P60300]	No	-1.35227	19.1391	-4.53388	1.28034e-05	0.0302593	2.3122
Chr3_3051667	AT3G09922	IPS1	AT5G37490	PUB21	U-box domain-containing protein 21 [Source:UniProtKB/Swiss-Prot;Acc:Q5PNY6]	No	6.67682	12.9029	4.50903	1.41736e-05	0.0302593	2.2343
Chr3_3051686	AT3G09922	IPS1	AT3G01410		Polynucleotidyl transferase, ribonuclease H-like superfamily protein [Source:UniProtKB/TrEMBL;Acc:F4JEB4]	No	5.9396	15.8462	8.36089	7.45321e-14	1.83155e-09	16.3863
Chr3_3051686	AT3G09922	IPS1	AT1G31760		At1g31760 [Source:UniProtKB/TrEMBL;Acc:Q9C504]	No	5.67917	15.962	7.1755	4.58845e-11	5.63783e-07	11.6644
Chr3_3051686	AT3G09922	IPS1	AT3G24070		At3g24060 [Source:UniProtKB/TrEMBL;Acc:Q940K6]	No	4.70483	18.2519	6.58464	9.73849e-10	7.97712e-06	9.38741
Chr3_3051686	AT3G09922	IPS1	AT5G05945		pre-tRNA [Source:TAIR;Acc:AT5G05945]	No	7.30718	17.3221	6.01553	1.6408e-08	0.000100803	7.26799
Chr3_3051686	AT3G09922	IPS1	AT5G10540	CYOP	Probable cytosolic oligopeptidase A [Source:UniProtKB/Swiss-Prot;Acc:Q949P2]	No	1.47951	19.322	5.29436	4.81931e-07	0.00236859	4.71804
Chr3_3051686	AT3G09922	IPS1	AT3G50050		At3g50050 [Source:UniProtKB/TrEMBL;Acc:Q9SN13]	No	1.41426	17.3503	5.19496	7.53005e-07	0.00308406	4.38066
Chr3_3051686	AT3G09922	IPS1	AT2G15320		Leucine-rich repeat-containing protein [Source:UniProtKB/TrEMBL;Acc:Q9SHU4]	No	-1.72871	19.4573	-4.9862	1.89067e-06	0.00663734	3.68444
Chr3_3051686	AT3G09922	IPS1	AT4G12050	AHL26	AT-hook motif nuclear-localized protein 26 [Source:UniProtKB/Swiss-Prot;Acc:Q9SZ70]	No	8.90376	11.8219	4.56786	1.11346e-05	0.0342026	2.3436
Chr3_3051686	AT3G09922	IPS1	AT5G33280	CLC-G	Putative chloride channel-like protein CLC-g [Source:UniProtKB/Swiss-Prot;Acc:P60300]	No	-1.3497	19.1409	-4.51666	1.37383e-05	0.0356122	2.18479
Chr3_3051686	AT3G09922	IPS1	AT5G37490	PUB21	U-box domain-containing protein 21 [Source:UniProtKB/Swiss-Prot;Acc:Q5PNY6]	No	6.64709	12.8793	4.48233	1.5803e-05	0.0356122	2.079
Chr3_3051767	AT3G09922	IPS1	AT3G01410		Polynucleotidyl transferase, ribonuclease H-like superfamily protein [Source:UniProtKB/TrEMBL;Acc:F4JEB4]	No	5.94104	15.84	8.39614	5.88467e-14	1.4461e-09	16.4612
Chr3_3051767	AT3G09922	IPS1	AT1G31760		At1g31760 [Source:UniProtKB/TrEMBL;Acc:Q9C504]	No	5.67197	15.9616	7.18045	4.36003e-11	5.35717e-07	11.6303
Chr3_3051767	AT3G09922	IPS1	AT3G24070		At3g24060 [Source:UniProtKB/TrEMBL;Acc:Q940K6]	No	4.70122	18.2612	6.60042	8.81873e-10	7.22371e-06	9.40078
Chr3_3051767	AT3G09922	IPS1	AT5G05945		pre-tRNA [Source:TAIR;Acc:AT5G05945]	No	7.29188	17.3999	6.00642	1.69096e-08	0.000103884	7.19541
Chr3_3051767	AT3G09922	IPS1	AT5G10540	CYOP	Probable cytosolic oligopeptidase A [Source:UniProtKB/Swiss-Prot;Acc:Q949P2]	No	1.47808	19.3259	5.31219	4.40504e-07	0.00216499	4.74795
Chr3_3051767	AT3G09922	IPS1	AT3G50050		At3g50050 [Source:UniProtKB/TrEMBL;Acc:Q9SN13]	No	1.41592	17.3481	5.19022	7.62538e-07	0.0031231	4.33511
Chr3_3051767	AT3G09922	IPS1	AT2G15320		Leucine-rich repeat-containing protein [Source:UniProtKB/TrEMBL;Acc:Q9SHU4]	No	-1.73234	19.4543	-5.02462	1.58654e-06	0.00556966	3.7837
Chr3_3051767	AT3G09922	IPS1	AT5G33280	CLC-G	Putative chloride channel-like protein CLC-g [Source:UniProtKB/Swiss-Prot;Acc:P60300]	No	-1.34763	19.1411	-4.51627	1.3687e-05	0.0363406	2.16193
Chr3_3051767	AT3G09922	IPS1	AT5G37490	PUB21	U-box domain-containing protein 21 [Source:UniProtKB/Swiss-Prot;Acc:Q5PNY6]	No	6.65935	12.8877	4.50402	1.43905e-05	0.0363406	2.12424
Chr3_3051767	AT3G09922	IPS1	AT4G13190	PBL24	Probable serine/threonine-protein kinase PBL24 [Source:UniProtKB/Swiss-Prot;Acc:Q1PE89]	No	4.08365	14.6537	4.45423	1.76237e-05	0.0363406	1.97183
Chr3_3051787	AT3G09922	IPS1	AT3G50050		At3g50050 [Source:UniProtKB/TrEMBL;Acc:Q9SN13]	No	-2.18323	17.3524	-6.96439	1.41802e-10	3.48465e-06	11.907
Chr3_3051787	AT3G09922	IPS1	AT5G10540	CYOP	Probable cytosolic oligopeptidase A [Source:UniProtKB/Swiss-Prot;Acc:Q949P2]	No	-2.0169	19.3312	-6.44281	2.02876e-09	2.49274e-05	9.74913
Chr3_3051787	AT3G09922	IPS1	AT5G33280	CLC-G	Putative chloride channel-like protein CLC-g [Source:UniProtKB/Swiss-Prot;Acc:P60300]	No	2.09384	19.1454	5.9875	1.90677e-08	0.00015619	7.92621
Chr3_3051787	AT3G09922	IPS1	AT1G54215		Proline-rich family protein [Source:UniProtKB/TrEMBL;Acc:Q3ECQ3]	No	-7.55087	14.2993	-5.55618	1.46932e-07	0.000902679	6.26186
Chr3_3051787	AT3G09922	IPS1	AT2G15320		Leucine-rich repeat-containing protein [Source:UniProtKB/TrEMBL;Acc:Q9SHU4]	No	2.24363	19.4349	5.42505	2.68762e-07	0.00117082	5.7694
Chr3_3051787	AT3G09922	IPS1	AT4G13190	PBL24	Probable serine/threonine-protein kinase PBL24 [Source:UniProtKB/Swiss-Prot;Acc:Q1PE89]	No	-5.89547	14.5934	-5.41155	2.85867e-07	0.00117082	5.71908
Chr3_3051787	AT3G09922	IPS1	AT3G27730	RCK	DNA helicase ROCK-N-ROLLERS [Source:UniProtKB/TrEMBL;Acc:A0A1I9LN50]	No	-6.91609	10.4231	-5.0947	1.18498e-06	0.00415996	4.55946
Chr3_3051787	AT3G09922	IPS1	AT1G22403		other RNA [Source:TAIR;Acc:AT1G22403]	No	-7.31198	16.8309	-5.05917	1.38538e-06	0.00425553	4.43207
Chr3_3051787	AT3G09922	IPS1	AT2G47010		At2g47010/F14M4.16 [Source:UniProtKB/TrEMBL;Acc:Q944A3]	No	4.85839	14.2187	4.96109	2.12505e-06	0.00564039	4.08332
Chr3_3051787	AT3G09922	IPS1	AT3G43920	DCL3	Endoribonuclease Dicer homolog 3 [Source:UniProtKB/Swiss-Prot;Acc:Q9LXW7]	No	-1.91762	15.4548	-4.9433	2.29527e-06	0.00564039	4.02052
Chr3_4482840	AT3G13682	LDL2	AT1G64405		At1g64405 [Source:UniProtKB/TrEMBL;Acc:Q3ECI5]	No	8.10604	13.7512	5.72132	7.13741e-08	0.00175395	6.55315
Chr3_4482840	AT3G13682	LDL2	AT1G05065	CLE20	CLAVATA3/ESR (CLE)-related protein 20 [Source:UniProtKB/Swiss-Prot;Acc:Q3EDI6]	No	3.93628	17.2929	5.38513	3.35875e-07	0.00412689	5.33225
Chr3_4482840	AT3G13682	LDL2	AT5G22730		FBD-associated F-box protein At5g22730 [Source:UniProtKB/Swiss-Prot;Acc:Q9FNI8]	No	1.14743	17.2471	5.20484	7.53919e-07	0.00567805	4.69444
Chr3_4482840	AT3G13682	LDL2	AT5G05945		pre-tRNA [Source:TAIR;Acc:AT5G05945]	No	5.15252	17.2468	5.13482	1.02757e-06	0.00567805	4.45013
Chr3_4482840	AT3G13682	LDL2	AT3G46320		Histone H4 [Source:UniProtKB/TrEMBL;Acc:A0A178VF54]	No	3.88647	19.1807	5.07927	1.31136e-06	0.00567805	4.25772
Chr3_4482840	AT3G13682	LDL2	AT3G01410		Polynucleotidyl transferase, ribonuclease H-like superfamily protein [Source:UniProtKB/TrEMBL;Acc:F4JEB4]	No	3.23834	15.8238	5.06655	1.38636e-06	0.00567805	4.21384
Chr3_4482840	AT3G13682	LDL2	AT3G07290		Pentatricopeptide repeat-containing protein At3g07290, mitochondrial [Source:UniProtKB/Swiss-Prot;Acc:Q9SFV9]	No	2.88132	13.9319	4.92905	2.51573e-06	0.00796709	3.74374
Chr3_4482840	AT3G13682	LDL2	AT1G45234		pre-tRNA [Source:TAIR;Acc:AT1G45234]	No	3.53616	5.12102	4.92195	2.59367e-06	0.00796709	3.71967
Chr3_4482840	AT3G13682	LDL2	AT4G10400		FBD-associated F-box protein At4g10400 [Source:UniProtKB/Swiss-Prot;Acc:Q9SV82]	No	2.10713	16.8441	4.85747	3.41707e-06	0.008261	3.5022
Chr3_4482840	AT3G13682	LDL2	AT2G26790		Pentatricopeptide repeat-containing protein At2g26790, mitochondrial [Source:UniProtKB/Swiss-Prot;Acc:O81028]	No	2.67936	14.1886	4.82624	3.9022e-06	0.008261	3.39749
Chr3_4482857	AT3G13682	LDL2	AT1G64405		At1g64405 [Source:UniProtKB/TrEMBL;Acc:Q3ECI5]	No	-8.13204	13.7423	-5.6516	1.01323e-07	0.00240125	6.22905
Chr3_4482857	AT3G13682	LDL2	AT1G05065	CLE20	CLAVATA3/ESR (CLE)-related protein 20 [Source:UniProtKB/Swiss-Prot;Acc:Q3EDI6]	No	-4.06234	17.2927	-5.50897	1.9543e-07	0.00240125	5.71429
Chr3_4482857	AT3G13682	LDL2	AT5G05945		pre-tRNA [Source:TAIR;Acc:AT5G05945]	No	-5.16143	16.9691	-5.14809	9.86977e-07	0.00609574	4.4442
Chr3_4482857	AT3G13682	LDL2	AT5G22730		FBD-associated F-box protein At5g22730 [Source:UniProtKB/Swiss-Prot;Acc:Q9FNI8]	No	-1.14254	17.2234	-5.09976	1.22009e-06	0.00609574	4.27785
Chr3_4482857	AT3G13682	LDL2	AT3G46320		Histone H4 [Source:UniProtKB/TrEMBL;Acc:A0A178VF54]	No	-3.92148	19.1994	-5.09601	1.24028e-06	0.00609574	4.26497
Chr3_4482857	AT3G13682	LDL2	AT3G01410		Polynucleotidyl transferase, ribonuclease H-like superfamily protein [Source:UniProtKB/TrEMBL;Acc:F4JEB4]	No	-3.21517	15.8132	-4.98374	2.01989e-06	0.00827279	3.88233
Chr3_4482857	AT3G13682	LDL2	AT3G07290		Pentatricopeptide repeat-containing protein At3g07290, mitochondrial [Source:UniProtKB/Swiss-Prot;Acc:Q9SFV9]	No	-2.89984	13.9327	-4.93368	2.50531e-06	0.00879507	3.71337
Chr3_4482857	AT3G13682	LDL2	AT1G45234		pre-tRNA [Source:TAIR;Acc:AT1G45234]	No	-3.54848	5.34949	-4.89012	3.01842e-06	0.00927182	3.5672
Chr3_4482857	AT3G13682	LDL2	AT5G09690	ATMGT7	magnesium transporter 7 [Source:TAIR;Acc:AT5G09690]	No	-3.15006	15.8599	-4.85045	3.57359e-06	0.00969103	3.43476
Chr3_4482857	AT3G13682	LDL2	AT1G24090		RNase H domain-containing protein [Source:UniProtKB/TrEMBL;Acc:F4I7R5]	No	-3.17199	14.8891	-4.8272	3.94361e-06	0.00969103	3.35748
Chr3_17311096	AT3G46980	PHT4;3	AT5G01510	RUS5	Protein root UVB sensitive 5 [Source:UniProtKB/Swiss-Prot;Acc:B6IDH3]	No	0.759502	17.796	5.15986	1.57913e-06	0.0388054	4.16718
Chr5_5978180	AT5G18065	HTT3	AT2G14247		Putative uncharacterized protein [Source:UniProtKB/TrEMBL;Acc:Q8GWC0]	No	11.0614	17.9379	8.26058	2.02935e-12	4.98692e-08	16.3586
Chr5_5978180	AT5G18065	HTT3	AT4G09640		Probable magnesium transporter NIPA5 [Source:UniProtKB/Swiss-Prot;Acc:F4JKQ7]	No	3.91843	18.7677	7.38926	1.07954e-10	1.32643e-06	12.9837
Chr5_5978180	AT5G18065	HTT3	AT1G31760		At1g31760 [Source:UniProtKB/TrEMBL;Acc:Q9C504]	No	4.69231	15.8116	5.43199	5.49769e-07	0.00293161	5.64015
Chr5_5978180	AT5G18065	HTT3	AT5G49890	CLC-C	Chloride channel protein CLC-c [Source:UniProtKB/Swiss-Prot;Acc:Q96282]	No	-0.817069	19.6872	-5.42977	5.54825e-07	0.00293161	5.63223
Chr5_5978180	AT5G18065	HTT3	AT3G04990		Intracellular protein transporter [Source:UniProtKB/TrEMBL;Acc:Q9CAW3]	No	7.17513	8.68795	5.39728	6.34342e-07	0.00293161	5.51644
Chr5_5978180	AT5G18065	HTT3	AT5G04680		Ankyrin repeat family protein [Source:UniProtKB/TrEMBL;Acc:F4JXN9]	No	3.94477	13.5123	5.3679	7.15782e-07	0.00293161	5.41201
Chr5_5978180	AT5G18065	HTT3	AT5G04690		Ankyrin repeat family protein [Source:TAIR;Acc:AT5G04690]	No	4.03021	13.4032	5.31041	9.05911e-07	0.00318027	5.20834
Chr5_5978180	AT5G18065	HTT3	AT3G01410		Polynucleotidyl transferase, ribonuclease H-like superfamily protein [Source:UniProtKB/TrEMBL;Acc:F4JEB4]	No	4.38953	15.7318	5.26938	1.07103e-06	0.00328993	5.06358
Chr5_5978180	AT5G18065	HTT3	AT2G33815		other RNA [Source:TAIR;Acc:AT2G33815]	No	4.12791	9.41215	5.22021	1.30805e-06	0.00357156	4.89074
Chr5_5978180	AT5G18065	HTT3	AT5G46270		Disease resistance protein (TIR-NBS-LRR class) family [Source:TAIR;Acc:AT5G46270]	No	1.83217	17.8224	5.13771	1.82594e-06	0.00448705	4.60237
Chr5_24313687	AT5G60470/AT5G60450	IDD13/ARF4	AT1G14680		F10B6.4 [Source:UniProtKB/TrEMBL;Acc:Q9LE70]	No	10.6242	14.3683	10.3776	3.1406e-14	7.7177e-10	12.5997
Chr5_24313687	AT5G60470/AT5G60450	IDD13/ARF4	AT5G41470		Nuclear transport factor 2 (NTF2) family protein [Source:UniProtKB/TrEMBL;Acc:F4JYE8]	No	10.2696	13.7157	9.90502	1.57949e-13	1.94072e-09	11.8277
Chr5_24313687	AT5G60470/AT5G60450	IDD13/ARF4	AT1G69050		At1g69050 [Source:UniProtKB/TrEMBL;Acc:Q8L951]	No	11.2662	14.8465	9.65796	3.71292e-13	3.04137e-09	11.4093
Chr5_24313687	AT5G60470/AT5G60450	IDD13/ARF4	AT3G29670	PMAT2	Phenolic glucoside malonyltransferase 2 [Source:UniProtKB/Swiss-Prot;Acc:Q9LRQ8]	No	10.4626	15.8591	6.29771	6.70362e-08	0.000411837	4.76869
Chr5_24313687	AT5G60470/AT5G60450	IDD13/ARF4	AT2G46300		Late embryogenesis abundant hydroxyproline-rich glycoprotein [Source:UniProtKB/TrEMBL;Acc:Q1PEU2]	No	12.8685	11.7533	6.18554	1.00838e-07	0.0004956	4.52272
Chr5_24313687	AT5G60470/AT5G60450	IDD13/ARF4	AT1G15190	FLA19	Fasciclin-like arabinogalactan protein 19 [Source:UniProtKB/Swiss-Prot;Acc:Q5Q0H2]	No	9.46526	12.9237	5.81801	3.81909e-07	0.00135119	3.71157
Chr5_24313687	AT5G60470/AT5G60450	IDD13/ARF4	AT3G14160		2-oxoglutarate-dependent dioxygenase family protein [Source:UniProtKB/TrEMBL;Acc:Q9LJH2]	No	3.37099	16.2087	5.81585	3.84892e-07	0.00135119	3.70679
Chr5_24313687	AT5G60470/AT5G60450	IDD13/ARF4	AT5G05435		other RNA [Source:TAIR;Acc:AT5G05435]	No	11.1153	15.0817	5.39224	1.75629e-06	0.00539487	2.76618
Chr5_24313687	AT5G60470/AT5G60450	IDD13/ARF4	AT5G11140		Phospholipase-like (PEARLI 4) family protein [Source:UniProtKB/TrEMBL;Acc:Q9LFP2]	No	10.0669	15.0327	5.35025	2.03889e-06	0.00556708	2.67287
Chr5_24313687	AT5G60470/AT5G60450	IDD13/ARF4	AT5G18040	HTT2	Protein HEAT-INDUCED TAS1 TARGET 2 [Source:UniProtKB/Swiss-Prot;Acc:Q9FJF8]	No	5.91336	16.9029	5.20815	3.37114e-06	0.00828423	2.35728
Chr5_24322527	AT5G60470/AT5G60450	IDD13/ARF4	AT5G23460		Putative uncharacterized protein [Source:UniProtKB/TrEMBL;Acc:Q9FHL2]	No	-3.14386	18.6069	-5.73834	6.04213e-08	0.00148479	6.00982
Chr5_24322527	AT5G60470/AT5G60450	IDD13/ARF4	AT3G14470	RPPL1	Putative disease resistance RPP13-like protein 1 [Source:UniProtKB/Swiss-Prot;Acc:Q9LRR4]	No	-2.77699	16.6513	-5.34278	3.79881e-07	0.0046676	4.66306
Chr5_24322527	AT5G60470/AT5G60450	IDD13/ARF4	AT5G01445		unknown protein; FUNCTIONS IN: molecular_function unknown; INVOLVED IN: biological_process unknown; LOCATED IN: mitochondrion; Has 5 Blast hits to 5 proteins in 2 species: Archae - 0; Bacteria - 0; Metazoa - 0; Fungi - 0; Plants - 5; Viruses - 0; Ot /.../karyotes - 0 (source: NCBI BLink). [Source:TAIR;Acc:AT5G01445]	No	-4.49008	16.6955	-5.24164	6.00393e-07	0.00491802	4.32727
Chr5_24322527	AT5G60470/AT5G60450	IDD13/ARF4	AT1G59850	TOR1L5	TORTIFOLIA1-like protein 5 [Source:UniProtKB/Swiss-Prot;Acc:Q9XIE4]	No	-2.3352	14.2041	-5.14925	9.07903e-07	0.0055777	4.02376
Chr5_24322527	AT5G60470/AT5G60450	IDD13/ARF4	AT1G33330		Class I peptide chain release factor [Source:UniProtKB/TrEMBL;Acc:Q9C875]	No	-0.541408	18.5581	-5.04533	1.43785e-06	0.00706675	3.68622
Chr5_24322527	AT5G60470/AT5G60450	IDD13/ARF4	AT5G02650		BEST Arabidopsis thaliana protein match is: Telomerase activating protein Est1 (TAIR:AT1G28260.2); Has 20 Blast hits to 20 proteins in 2 species: Archae - 0; Bacteria - 0; Metazoa - 0; Fungi - 0; Plants - 20; Viruses - 0; Other Eukaryotes - 0 (sourc /.../I BLink). [Source:TAIR;Acc:AT5G02650]	No	-1.50617	18.0687	-4.83459	3.58799e-06	0.0146952	3.01466
Chr5_24322527	AT5G60470/AT5G60450	IDD13/ARF4	AT4G16840		Putative uncharacterized protein [Source:UniProtKB/TrEMBL;Acc:Q8GWM8]	No	-1.18991	19.1419	-4.78427	4.44734e-06	0.0156127	2.85696
Chr5_24322527	AT5G60470/AT5G60450	IDD13/ARF4	AT1G60545		other RNA [Source:TAIR;Acc:AT1G60545]	No	-3.81285	14.4211	-4.63937	8.18637e-06	0.0251465	2.40885
Chr5_24322527	AT5G60470/AT5G60450	IDD13/ARF4	AT1G61480		G-type lectin S-receptor-like serine/threonine-protein kinase At1g61480 [Source:UniProtKB/Swiss-Prot;Acc:O64771]	No	4.82619	10.8314	4.51876	1.34783e-05	0.0339036	2.04276
Chr5_24322527	AT5G60470/AT5G60450	IDD13/ARF4	AT5G18060	SAUR23	SAUR23 [Source:UniProtKB/TrEMBL;Acc:A0A178UM65]	No	-2.69544	18.1831	-4.51306	1.37966e-05	0.0339036	2.02563
Chr5_26258558	AT5G65690/AT5G65670	PCK2/IAA9	AT3G63320		Putative protein phosphatase 2C 50 [Source:UniProtKB/Swiss-Prot;Acc:Q9M1V8]	No	-4.82039	12.3545	-5.0424	1.77379e-06	0.0435891	-0.812069
Chr5_26258967	AT5G65690/AT5G65670	PCK2/IAA9	AT4G15100	SCPL30	Putative serine carboxypeptidase-like 30 [Source:UniProtKB/Swiss-Prot;Acc:O23364]	No	-3.22026	13.6497	-4.90961	2.84543e-06	0.0399078	2.18598
Chr5_26258967	AT5G65690/AT5G65670	PCK2/IAA9	AT3G44660	HDA10	Putative histone deacetylase 10 [Source:UniProtKB/Swiss-Prot;Acc:Q9M1N8]	No	-2.99702	17.2334	-4.87848	3.24797e-06	0.0399078	2.10336
Chr5_26259069	AT5G65690/AT5G65670	PCK2/IAA9	AT3G63320		Putative protein phosphatase 2C 50 [Source:UniProtKB/Swiss-Prot;Acc:Q9M1V8]	No	4.88185	12.1831	5.1664	9.27984e-07	0.0198657	3.32864
Chr5_26259069	AT5G65690/AT5G65670	PCK2/IAA9	AT1G06148		Unknown gene [Source:TAIR;Acc:AT1G06148]	No	3.68597	12.4748	5.0008	1.90866e-06	0.0198657	2.84867
Chr5_26259069	AT5G65690/AT5G65670	PCK2/IAA9	AT5G66005		At5g66005 [Source:UniProtKB/TrEMBL;Acc:Q6ID68]	No	1.18928	16.4535	4.94507	2.42522e-06	0.0198657	2.68912
Chr5_26259998	AT5G65690/AT5G65670	PCK2/IAA9	AT4G15100	SCPL30	Putative serine carboxypeptidase-like 30 [Source:UniProtKB/Swiss-Prot;Acc:O23364]	No	4.3147	13.5998	6.13117	1.13757e-08	0.000279547	5.34688
Chr5_26262381	AT5G65690/AT5G65670	PCK2/IAA9	AT3G63320		Putative protein phosphatase 2C 50 [Source:UniProtKB/Swiss-Prot;Acc:Q9M1V8]	No	4.82708	12.1467	5.25452	5.87328e-07	0.014433	3.43104
Chr5_26262381	AT5G65690/AT5G65670	PCK2/IAA9	AT5G66005		At5g66005 [Source:UniProtKB/TrEMBL;Acc:Q6ID68]	No	1.19489	16.4333	5.0462	1.47797e-06	0.0181598	2.83353
Chr5_26265779	AT5G65690/AT5G65670	PCK2/IAA9	AT5G09720	MRS2-8	Putative inactive magnesium transporter MRS2-8 [Source:UniProtKB/Swiss-Prot;Acc:P0CZ22]	No	-7.304	8.6082	-5.01624	1.7704e-06	0.0225876	4.05279
Chr5_26265779	AT5G65690/AT5G65670	PCK2/IAA9	AT5G40980		At5g40980 [Source:UniProtKB/TrEMBL;Acc:Q9FLN1]	No	-3.11243	15.9264	-5.00753	1.83833e-06	0.0225876	4.02295
Chr5_26265983	AT5G65690/AT5G65670	PCK2/IAA9	AT3G29370		p1R3 [Source:UniProtKB/TrEMBL;Acc:A0A178V9D4]	No	3.49543	16.0736	5.17983	8.05618e-07	0.0197973	4.31346
Chr4_5509869	AT4G08630	AT4G08630	AT3G13540	MYB5	MYB5 [Source:UniProtKB/TrEMBL;Acc:A0A178VAR4]	No	2.95886	14.4602	5.4805	1.99959e-07	0.00491379	5.66415
Chr4_5509869	AT4G08630	AT4G08630	AT2G46260		BTB/POZ domain-containing protein At2g46260 [Source:UniProtKB/Swiss-Prot;Acc:O82343]	No	0.336003	19.6833	4.84543	3.40226e-06	0.0418035	3.44724
Chr4_5509869	AT4G08630	AT4G08630	AT5G40330	MYB23	Transcription factor MYB23 [Source:UniProtKB/Swiss-Prot;Acc:Q96276]	No	2.18417	17.3205	4.75026	5.10563e-06	0.0418219	3.12985
Chr4_5510901	AT4G08630	AT4G08630	AT3G13540	MYB5	MYB5 [Source:UniProtKB/TrEMBL;Acc:A0A178VAR4]	No	2.94533	14.4602	5.50602	1.7767e-07	0.00436607	5.76875
Chr4_5510901	AT4G08630	AT4G08630	AT2G46260		BTB/POZ domain-containing protein At2g46260 [Source:UniProtKB/Swiss-Prot;Acc:O82343]	No	0.33223	19.6833	4.82892	3.65182e-06	0.0448699	3.40065
Chr4_5516792	AT4G08630	AT4G08630	AT1G34460	CYCB1;5	CYCLIN B1;5 [Source:TAIR;Acc:AT1G34460]	No	10.131	13.6003	8.74945	1.80694e-11	4.44037e-07	12.0837
Chr4_5516792	AT4G08630	AT4G08630	AT2G22590	UGT91A1	UDP-glycosyltransferase 91A1 [Source:UniProtKB/Swiss-Prot;Acc:Q940V3]	No	11.3256	11.4919	7.76172	5.38649e-10	6.61838e-06	9.77216
Chr4_5516792	AT4G08630	AT4G08630	AT3G13540	MYB5	MYB5 [Source:UniProtKB/TrEMBL;Acc:A0A178VAR4]	No	7.76666	14.5109	6.68931	2.30261e-08	0.000188615	7.10675
Chr4_5516792	AT4G08630	AT4G08630	AT3G59900	ARGOS	ARGOS [Source:UniProtKB/TrEMBL;Acc:A0A178VK86]	No	8.79072	15.7039	6.45581	5.23392e-08	0.000265723	6.51014
Chr4_5516792	AT4G08630	AT4G08630	AT5G28010		Polyketide cyclase/dehydrase and lipid transport superfamily protein [Source:UniProtKB/TrEMBL;Acc:F4K5S5]	No	8.87268	15.521	6.44658	5.4066e-08	0.000265723	6.48646
Chr4_5516792	AT4G08630	AT4G08630	AT5G47440		At5g47440 [Source:UniProtKB/TrEMBL;Acc:Q9FGL4]	No	8.48923	15.4391	6.25532	1.05875e-07	0.000433627	5.99461
Chr4_5516792	AT4G08630	AT4G08630	AT1G60420		Probable nucleoredoxin 1 [Source:UniProtKB/Swiss-Prot;Acc:O80763]	No	1.32393	19.4767	5.96304	2.94982e-07	0.000963979	5.23909
Chr4_5516792	AT4G08630	AT4G08630	AT1G31485		other RNA [Source:TAIR;Acc:AT1G31485]	No	7.33489	10.0762	5.94535	3.13821e-07	0.000963979	5.19323
Chr4_5516792	AT4G08630	AT4G08630	AT5G48170	SNE	SNE [Source:UniProtKB/TrEMBL;Acc:A0A178UIU3]	No	7.87479	14.6817	5.83285	4.64959e-07	0.00126954	4.9015
Chr4_5516792	AT4G08630	AT4G08630	AT4G37432		other RNA [Source:TAIR;Acc:AT4G37432]	No	-4.27669	12.703	-5.80125	5.19158e-07	0.00127578	4.81952
