# Supplementary material for: The genetic framework of shoot regeneration in Arabidopsis comprises master regulators and conditional fine-tuning factors
Source: Commun Biol. 2020 Oct 2;3:549. doi: 10.1038/s42003-020-01274-9 (PMC7532540; doi:10.1038/s42003-020-01274-9)
Supplement: Supplementary file 5 — Supplementary Data 3 [file 42003_2020_1274_MOESM5_ESM.xlsx]

## Sheet: Fig. 1a
Geographic details of the accessions and maximum number of regenerated shoots after 21 days with protocol a or b, serving as source data for Figure 1a.
accession	id	country	latitude	longitude	max_shoot_number_21d
Zal-1	768	KGZ	42.8	76.35	1.75
Tol-0	7356	USA	41.6639	-83.5553	0
Kas-2	8424	IND	35	77	0
Ven-1	7384	NED	52.0333	5.55	0
Yo-0	7416	USA	37.45	-119.35	7.75
Pt-0	7305	GER	53.476	10.6065	0.0833333
Wei-0	6979	SUI	47.25	8.26	0.333333
CIBC-5	6908	UK	51.4083	-0.6383	0.333333
Utrecht	7382	NED	52.0918	5.1145	0
Van-0	7383	CAN	49.2655	-123.206	0.0833333
Wt-5	6982	GER	52.3	9.3	0
Ts-1	6970	ESP	41.7194	2.93056	0
Tscha-1	7372	AUT	47.0748	9.9042	0.833333
Wl-0	7411	GER	47.9299	10.8134	0.0833333
Is-0	8312	GER	50.5	7.5	0.75
Vind-1	7387	UK	54.9902	-2.3671	0
Bu-0	7036	GER	50.5	9.5	0.4
Uk-1	7378	GER	48.0333	7.7667	3.83333
Wc-1	7404	GER	52.6	10.0667	0.647059
NFA-8	6944	UK	51.4083	-0.6383	0.416667
Zdr-1	6984	CZE	49.3853	16.2544	2.91667
Uod-1	6975	AUT	48.3	14.45	0
Tac-0	7350	USA	47.2413	-122.459	0
Sus-1	765	KGZ	42.1833	73.4	0.166667
Gy-0	8214	FRA	49	2	0
Stw-0	7347	RUS	52	36	0.916667
Ta-0	7349	CZE	49.5	14.5	0
Ting-1	7354	SWE	56.5	14.9	0
Sp-0	7343	GER	52.5339	13.181	0
RRS-7	7514	USA	41.5609	-86.4251	0
Sq-8	6967	UK	51.4083	-0.6383	0
Bs-1	7003	SUI	47.5	7.5	1.41667
Wa-1	7394	POL	52.3	21	0
Tamm-2	6968	FIN	60	23.5	0
Su-0	7342	UK	53.6473	-3.00733	0.25
Si-0	7337	GER	50.8738	8.02341	6.5
Tha-1	7353	NED	52.08	4.3	0
Rd-0	8366	GER	50.5	8.5	1
Sei-0	7333	ITA	46.5438	11.5614	0
Pna-17	7523	USA	42.0945	-86.3253	0
Na-1	8343	FRA	47.5	1.5	0
Np-0	7268	GER	52.6969	10.981	0.833333
Rou-0	7320	FRA	49.4424	1.09849	0
Qar-8a	9764	LBN	34.1	35.84	7
RRS-10	7515	USA	41.5609	-86.4251	0
Pu2-23	6951	CZE	49.42	16.36	1.58333
Westkar-4	9766	KGZ	42.26	74.16	0.416667
Rome-1	7319	ITA	42	12.1	0.666667
Pu2-7	6956	CZE	49.42	16.36	0.916667
Ragl-1	7314	UK	54.3512	-3.41697	0.25
Rubezhnoe-1	7323	UKR	49	38.28	0
Se-0	6961	ESP	38.3333	-3.53333	0
Pi-0	7298	AUT	47.04	10.51	2.5
Neo-6	772	TJK	37.35	72.4667	0
Mir-0	8337	ITA	44	12.37	2.41667
Mh-0	7255	POL	50.95	20.5	0
Ob-0	7276	GER	50.2	8.5833	0
Li-2:1	7223	GER	50.3833	8.0666	0
Or-0	7282	GER	50.3827	8.01161	0.833333
Ra-0	6958	FRA	46	3.3	1.08333
Sg-1	7344	GER	47.6667	9.5	7
Lp2-2	7520	CZE	49.38	16.81	13.375
Ove-0	7287	GER	53.3422	8.42255	0.416667
Ms-0	6938	RUS	55.7522	37.6322	0.666667
Lan-0	7208	UK	55.6739	-3.78181	0.166667
Nc-1	7430	FRA	48.6167	6.25	0.0833333
Mv-0	7248	USA	41.3923	-70.6652	0
Ws-2	6981	RUS	52.3	30	0.916667
Kb-0	7202	GER	50.1797	8.50861	0
Rhen-1	7316	NED	51.9667	5.56667	3.83333
Jl-3	7424	CZE	49.2	16.6166	0.583333
Kar-1	763	KGZ	42.3	74.3667	6.58333
Sorbo	6963	TJK	38.35	68.48	0
Rennes-1	6959	FRA	48.5	-1.41	0.166667
HR-5	6924	UK	51.4083	-0.6383	0
Kin-0	6926	USA	44.46	-85.37	0.166667
Hs-0	7162	GER	52.24	9.44	0
Hh-0	7169	GER	54.4175	9.88682	0.583333
Hn-0	7165	GER	51.3472	8.28844	0
Ha-0	7163	GER	52.3721	9.73569	0
Kl-5	7199	GER	50.95	6.9666	0
Lm-2	7217	FRA	48	0.5	3.54545
An-1	6898	BEL	51.2167	4.4	0
Bor-1	5837	CZE	49.4013	16.2326	0
Gre-0	7160	USA	43.178	-85.2532	0
Est	7127	EST	58.6656	24.9871	0.333333
Jm-0	7177	CZE	49	15	0.583333
Aa-0	7000	GER	50.9167	9.57073	0
Ca-0	7062	GER	50.2981	8.26607	0.181818
Mnz-0	7244	GER	50.001	8.26664	0
Pog-0	7306	CAN	49.2655	-123.206	2.5
Kondara	6929	TJK	38.48	68.49	0.166667
Mz-0	6940	GER	50.3	8.3	0
In-0	8311	AUT	47.5	11.5	0.166667
Kil-0	7192	UK	55.6395	-5.66364	0
Krot-0	7203	GER	49.631	11.5722	0
La-0	7209	POL	52.7333	15.2333	0
Kz-9	6931	KAZ	49.5	73.1	8.41667
Nok-3	6945	NED	52.24	4.45	2.52174
Litva	7236	LTU	0	0	0
Kyoto	7207	JPN	35.0085	135.752	7.33333
Col-0	6909	USA	38.3	-92.3	0.0909091
Gr-1	430	AUT	47	15.5	0
Appt-1	6997	NED	51.8333	5.5833	0
Ak-1	6987	GER	48.0683	7.62551	6.66667
En-D	7120	GER	50	8.5	0.166667
Bla-1	8264	ESP	41.6833	2.8	0.0833333
Ang-0	6992	BEL	50.3	5.3	0
Chat-1	7071	FRA	48.0717	1.33867	0.166667
Cnt-1	7064	UK	51.3	1.1	0.333333
Gu-0	6922	GER	50.3	8	0.136364
Cerv-1	7068	ITA	42	12.1	0
Ba-1	7014	UK	56.5459	-4.79821	0.0833333
Altai-5	9758	CHN	47.75	88.4	0
Dja-1	766	KGZ	42.5833	73.6333	0
Chi-0	7072	RUS	53.7502	34.7361	0
Fr-2	7133	GER	50.1102	8.6822	0
Anz-0	9759	IRN	37.47	49.47	0
Gel-1	7143	NED	51.0167	5.86667	0.75
Benk-1	7008	NED	52	5.675	0
Dra-0	7103	CZE	49.4167	16.2667	0
Bch-1	7028	GER	49.5166	9.3166	0
Bsch-0	7031	GER	50.0167	8.6667	0
Boot-1	7026	UK	54.4	-3.2667	0.416667
Do-0	7102	GER	50.7224	8.2372	1.5
Com-1	7092	FRA	49.416	2.823	0.166667
Alst-1	6989	UK	54.8	-2.4333	0
Es-0	7126	FIN	60.1997	24.5682	0
Gd-1	7161	GER	53.5	10.5	0
Ema-1	7109	UK	51.3	0.5	1.58333
Et-0	7130	FRA	44.6447	2.56481	1.66667
Ag-0	6897	FRA	45	1.3	0
Baa-1	7002	NED	51.3333	6.1	0
Ei-2	6915	GER	50.3	6.3	0.5
El-0	7117	GER	51.5105	9.68253	0
Abd-0	6986	UK	57.1539	-2.2207	1.41667
Di-G	7096	FRA	47.3239	5.04278	0
Co-1	7077	POR	40.12	-8.25	2.91667
Durh-1	7107	UK	54.7761	-1.5733	0
Ga-0	6919	GER	50.3	8	0
Bl-1	7025	ITA	44.5041	11.3396	0
Bd-0	7013	GER	52.4584	13.287	0.416667
Etna-2	9762	ITA	37.69	14.98	4.33333
En-2	7119	GER	50	8.5	0.333333
Br-0	6904	CZE	49.2	16.6166	0.166667
Db-1	7419	GER	50.3058	8.32213	16.8333
Gie-0	7147	GER	50.584	8.67825	0.166667
Da(1)-12	7460	CZE	0	0	0
Cal-0	7061	UK	53.2699	-1.64293	0
Dr-0	7106	GER	51.051	13.7336	0

## Sheet: Fig. 1b & Supplementary Fig. 2
Individual measurements of regenerated shoots, shoot primordia, undefined structures, root-like structures, callus formation, green area and intensity after 15 or 21 days under protocol a or b, serving as source data for Figure 1b and Supplementary Figure 2.
label	accession	id	stock_number	protocol	batch	time	explant	shoots	shoot_primordia	undefined_structures	root_like_structures	callus_score	regenerated_area	greening	comments
D1	Bu-0	7036	N78889	a	r2	15d	3	0	0	0	1	1	59	80.78
D1	Bu-0	7036	N78889	a	r2	15d	4	0	2	3	0	2	3799	84.249
D1	Bu-0	7036	N78889	a	r2	15d	7	0	0	0	0	0	NA	NA
D1	Bu-0	7036	N78889	a	r2	15d	9	0	0	0	0	0	NA	NA
D1	Bu-0	7036	N78889	a	r2	21d	3	0	0	0	2	0	29	81.966
D1	Bu-0	7036	N78889	a	r2	21d	4	2	3	4	0	2	2985	73.148
D1	Bu-0	7036	N78889	a	r2	21d	7	0	0	0	0	0	NA	NA
D1	Bu-0	7036	N78889	a	r2	21d	9	0	0	0	0	0	NA	NA
D1	Bu-0	7036	N78889	b	b4	15d	1	0	0	0	2	1	41145	74.865
D1	Bu-0	7036	N78889	b	b4	15d	2	0	0	1	6	1	49514	82.729
D1	Bu-0	7036	N78889	b	b4	15d	3	0	0	0	4	1	50101	87.618
D1	Bu-0	7036	N78889	b	b4	15d	4	0	1	0	6	1	38178	77.168
D1	Bu-0	7036	N78889	b	b4	15d	5	0	0	0	6	1	52397	91.397
D1	Bu-0	7036	N78889	b	b4	15d	6	0	1	0	4	1	54444	83.116
D1	Bu-0	7036	N78889	b	b4	15d	7	0	0	0	2	1	62260	99.308
D1	Bu-0	7036	N78889	b	b4	15d	8	0	0	0	6	1	23762	78.541
D1	Bu-0	7036	N78889	b	b4	15d	9	0	0	0	8	1	41059	97.025
D1	Bu-0	7036	N78889	b	b4	15d	10	0	0	0	7	1	38882	88.205
D1	Bu-0	7036	N78889	b	b4	15d	11	0	0	0	13	1	87116	98.934
D1	Bu-0	7036	N78889	b	b4	15d	12	1	3	3	4	1	92350	83.145
D1	Bu-0	7036	N78889	b	b4	21d	1	0	0	0	2	2	12603	71.706
D1	Bu-0	7036	N78889	b	b4	21d	2	0	0	0	7	2	65485	78.785
D1	Bu-0	7036	N78889	b	b4	21d	3	0	0	0	4	2	56903	76.017
D1	Bu-0	7036	N78889	b	b4	21d	4	0	0	1	5	2	45605	79.919
D1	Bu-0	7036	N78889	b	b4	21d	5	0	0	0	6	2	76674	88.066
D1	Bu-0	7036	N78889	b	b4	21d	6	0	0	1	4	2	58988	79.959
D1	Bu-0	7036	N78889	b	b4	21d	7	0	0	0	1	1	93273	91.458
D1	Bu-0	7036	N78889	b	b4	21d	8	0	0	0	7	1	24890	73.26
D1	Bu-0	7036	N78889	b	b4	21d	9	0	0	0	9	2	56273	91.361
D1	Bu-0	7036	N78889	b	b4	21d	10	0	0	0	5	1	55983	82.079
D1	Bu-0	7036	N78889	b	b4	21d	11	0	0	0	15	2	164399	91.517
D1	Bu-0	7036	N78889	b	b4	21d	12	8	0	1	2	1	120263	72.919
D1	Bu-0	7036	N78889	b	r1	15d	1	0	0	0	8	1	41145	74.865
D1	Bu-0	7036	N78889	b	r1	15d	2	0	0	0	1	1	49514	82.729
D1	Bu-0	7036	N78889	b	r1	15d	7	0	0	0	0	1	62260	99.308
D1	Bu-0	7036	N78889	b	r1	15d	8	0	0	1	1	2	23762	78.541
D1	Bu-0	7036	N78889	b	r1	15d	9	0	1	0	1	1	41059	97.025
D1	Bu-0	7036	N78889	b	r1	15d	10	0	0	0	4	1	38882	88.205
D1	Bu-0	7036	N78889	b	r1	15d	11	0	0	0	0	1	87116	98.934
D1	Bu-0	7036	N78889	b	r1	15d	12	0	0	0	1	1	92350	83.145
D1	Bu-0	7036	N78889	b	r1	21d	1	0	0	0	9	1	12603	71.706
D1	Bu-0	7036	N78889	b	r1	21d	2	0	0	0	1	1	65485	78.785
D1	Bu-0	7036	N78889	b	r1	21d	7	0	0	0	0	0	93273	91.458
D1	Bu-0	7036	N78889	b	r1	21d	8	0	0	0	2	1	24890	73.26
D1	Bu-0	7036	N78889	b	r1	21d	9	0	0	0	1	1	56273	91.361
D1	Bu-0	7036	N78889	b	r1	21d	10	0	1	0	4	1	55983	82.079
D1	Bu-0	7036	N78889	b	r1	21d	11	0	0	0	0	0	164399	91.517
D1	Bu-0	7036	N78889	b	r1	21d	12	0	0	0	1	0	120263	72.919
D10	Uk-1	7378	N76620	a	r2	15d	1	0	0	0	0	0	766	72.786
D10	Uk-1	7378	N76620	a	r2	15d	2	0	0	0	2	1	5118	93.668
D10	Uk-1	7378	N76620	a	r2	15d	3	0	0	0	1	1	1897	98.151
D10	Uk-1	7378	N76620	a	r2	15d	4	0	0	0	0	0	740	84.007
D10	Uk-1	7378	N76620	a	r2	15d	5	0	0	0	1	1	2052	101.714
D10	Uk-1	7378	N76620	a	r2	15d	6	0	0	0	0	0	3955	93.912
D10	Uk-1	7378	N76620	a	r2	15d	7	0	0	0	0	0	1564	81.029
D10	Uk-1	7378	N76620	a	r2	15d	8	0	0	0	0	0	717	83.344
D10	Uk-1	7378	N76620	a	r2	15d	9	0	0	0	0	0	599	84.043
D10	Uk-1	7378	N76620	a	r2	15d	10	0	0	0	0	0	664	82.074
D10	Uk-1	7378	N76620	a	r2	15d	11	0	0	0	0	0	2702	80.605
D10	Uk-1	7378	N76620	a	r2	15d	12	0	0	0	0	0	3242	85.321
D10	Uk-1	7378	N76620	a	r2	21d	1	0	0	0	0	0	80	81.562
D10	Uk-1	7378	N76620	a	r2	21d	2	0	0	0	2	1	7253	96.614
D10	Uk-1	7378	N76620	a	r2	21d	3	0	0	0	1	1	4693	92.409
D10	Uk-1	7378	N76620	a	r2	21d	4	0	0	0	0	0	2529	82.933
D10	Uk-1	7378	N76620	a	r2	21d	5	0	0	0	1	1	6593	84.592
D10	Uk-1	7378	N76620	a	r2	21d	6	0	0	0	0	1	4233	79.063
D10	Uk-1	7378	N76620	a	r2	21d	7	0	0	0	0	0	1772	65.445
D10	Uk-1	7378	N76620	a	r2	21d	8	0	0	0	0	0	1746	72.034
D10	Uk-1	7378	N76620	a	r2	21d	9	0	0	0	0	0	668	67.208
D10	Uk-1	7378	N76620	a	r2	21d	10	0	0	0	0	0	482	76.544
D10	Uk-1	7378	N76620	a	r2	21d	11	0	0	0	0	0	1669	77.452
D10	Uk-1	7378	N76620	a	r2	21d	12	0	0	0	0	0	45	67.4
D10	Uk-1	7378	N76620	b	b4	15d	1	0	0	0	0	0	13	86
D10	Uk-1	7378	N76620	b	b4	15d	2	0	0	0	3	0	71	67.225
D10	Uk-1	7378	N76620	b	b4	15d	3	0	0	0	3	0	131	71.351
D10	Uk-1	7378	N76620	b	b4	15d	4	14	5	7	13	2	407984	99.18
D10	Uk-1	7378	N76620	b	b4	15d	5	2	1	0	5	1	19942	84.664
D10	Uk-1	7378	N76620	b	b4	15d	6	0	0	0	3	0	0	0
D10	Uk-1	7378	N76620	b	b4	15d	7	0	0	0	1	0	3	65
D10	Uk-1	7378	N76620	b	b4	15d	8	28	5	16	2	3	613483	120.72
D10	Uk-1	7378	N76620	b	b4	15d	9	7	4	4	12	2	268557	104.363
D10	Uk-1	7378	N76620	b	b4	15d	10	13	2	1	9	1	268848	100.35
D10	Uk-1	7378	N76620	b	b4	15d	11	0	0	0	15	1	35301	84.623
D10	Uk-1	7378	N76620	b	b4	15d	12	0	0	0	3	0	2182	70.77
D10	Uk-1	7378	N76620	b	b4	21d	1	0	0	0	0	0	532	84.09
D10	Uk-1	7378	N76620	b	b4	21d	2	0	0	0	2	0	57	65.632
D10	Uk-1	7378	N76620	b	b4	21d	3	0	0	0	3	0	46	68.87
D10	Uk-1	7378	N76620	b	b4	21d	4	22	0	8	4	1	856853	94.837
D10	Uk-1	7378	N76620	b	b4	21d	5	5	3	0	5	1	57223	73.299
D10	Uk-1	7378	N76620	b	b4	21d	6	0	0	0	2	0	6	60
D10	Uk-1	7378	N76620	b	b4	21d	7	0	0	0	1	0	81	73.444
D10	Uk-1	7378	N76620	b	b4	21d	8	25	0	13	2	2	1277534	113.004
D10	Uk-1	7378	N76620	b	b4	21d	9	12	0	3	5	1	693906	100.858
D10	Uk-1	7378	N76620	b	b4	21d	10	17	0	3	6	1	785717	101.165
D10	Uk-1	7378	N76620	b	b4	21d	11	0	0	0	13	1	56429	80.475
D10	Uk-1	7378	N76620	b	b4	21d	12	0	0	0	3	0	3796	64.015
D10	Uk-1	7378	N76620	b	r1	15d	1	2	3	3	1	1	13	86
D10	Uk-1	7378	N76620	b	r1	15d	2	4	6	2	5	1	71	67.225
D10	Uk-1	7378	N76620	b	r1	15d	3	0	0	0	1	1	131	71.351
D10	Uk-1	7378	N76620	b	r1	15d	4	0	0	0	0	1	407984	99.18
D10	Uk-1	7378	N76620	b	r1	15d	5	0	0	0	3	1	19942	84.664
D10	Uk-1	7378	N76620	b	r1	15d	6	0	0	0	2	1	0	0
D10	Uk-1	7378	N76620	b	r1	15d	7	0	0	0	1	0	3	65
D10	Uk-1	7378	N76620	b	r1	15d	8	0	0	0	2	2	613483	120.72
D10	Uk-1	7378	N76620	b	r1	15d	9	0	0	0	0	0	268557	104.363
D10	Uk-1	7378	N76620	b	r1	15d	10	0	0	0	3	1	268848	100.35
D10	Uk-1	7378	N76620	b	r1	15d	11	0	0	0	0	0	35301	84.623
D10	Uk-1	7378	N76620	b	r1	15d	12	0	0	0	2	1	2182	70.77
D10	Uk-1	7378	N76620	b	r1	21d	1	4	2	6	2	1	532	84.09
D10	Uk-1	7378	N76620	b	r1	21d	2	7	6	5	7	1	57	65.632
D10	Uk-1	7378	N76620	b	r1	21d	3	0	0	0	1	1	46	68.87
D10	Uk-1	7378	N76620	b	r1	21d	4	0	0	0	0	1	856853	94.837
D10	Uk-1	7378	N76620	b	r1	21d	5	0	0	0	3	1	57223	73.299
D10	Uk-1	7378	N76620	b	r1	21d	6	0	0	1	1	1	6	60
D10	Uk-1	7378	N76620	b	r1	21d	7	0	0	0	1	0	81	73.444
D10	Uk-1	7378	N76620	b	r1	21d	8	0	0	0	2	2	1277534	113.004
D10	Uk-1	7378	N76620	b	r1	21d	9	0	0	0	0	0	693906	100.858
D10	Uk-1	7378	N76620	b	r1	21d	10	0	0	0	3	1	785717	101.165
D10	Uk-1	7378	N76620	b	r1	21d	11	0	0	0	0	0	56429	80.475
D10	Uk-1	7378	N76620	b	r1	21d	12	0	0	0	2	1	3796	64.015
D100	An-1	6898	N76435	a	b3	15d	1	0	0	0	2	0	6352	81.156
D100	An-1	6898	N76435	a	b3	15d	2	0	0	0	1	0	2048	95.982
D100	An-1	6898	N76435	a	b3	15d	3	0	0	0	1	1	5777	85.702
D100	An-1	6898	N76435	a	b3	15d	4	0	0	0	0	0	1198	74.356
D100	An-1	6898	N76435	a	b3	15d	5	0	0	0	1	1	1467	100.954
D100	An-1	6898	N76435	a	b3	15d	6	0	0	0	1	0	1465	82.612
D100	An-1	6898	N76435	a	b3	15d	7	0	0	0	2	0	265	75.287
D100	An-1	6898	N76435	a	b3	15d	8	0	0	0	2	0	646	83.322
D100	An-1	6898	N76435	a	b3	15d	9	0	0	0	0	1	355	87.865
D100	An-1	6898	N76435	a	b3	15d	10	0	0	0	0	0	694	93.03
D100	An-1	6898	N76435	a	b3	15d	11	0	0	0	2	0	1019	75.675
D100	An-1	6898	N76435	a	b3	15d	12	0	0	0	0	1	3014	76.731
D100	An-1	6898	N76435	a	b3	21d	1	0	0	0	2	0	5119	67.859
D100	An-1	6898	N76435	a	b3	21d	2	0	2	1	1	1	1704	95.621
D100	An-1	6898	N76435	a	b3	21d	3	0	0	0	1	0	9786	67.514
D100	An-1	6898	N76435	a	b3	21d	4	0	0	0	1	0	586	66.235
D100	An-1	6898	N76435	a	b3	21d	5	0	1	0	1	1	1551	88.312
D100	An-1	6898	N76435	a	b3	21d	6	0	0	0	1	0	601	70.789
D100	An-1	6898	N76435	a	b3	21d	7	0	0	0	2	0	5	79.6
D100	An-1	6898	N76435	a	b3	21d	8	0	0	0	2	0	1531	70.34
D100	An-1	6898	N76435	a	b3	21d	9	0	0	0	0	1	784	72.972
D100	An-1	6898	N76435	a	b3	21d	10	0	0	0	0	0	1215	79.348
D100	An-1	6898	N76435	a	b3	21d	11	0	0	0	2	1	2083	63.892
D100	An-1	6898	N76435	a	b3	21d	12	0	0	0	0	1	2315	69.454
D100	An-1	6898	N76435	b	b9	15d	1	0	0	0	10	0	1274	76.622
D100	An-1	6898	N76435	b	b9	15d	2	0	0	0	2	0	756	77.406
D100	An-1	6898	N76435	b	b9	15d	3	0	0	0	4	0	308	73.588
D100	An-1	6898	N76435	b	b9	15d	4	0	0	0	1	0	2200	82.744
D100	An-1	6898	N76435	b	b9	15d	5	0	0	0	8	0	682	74.826
D100	An-1	6898	N76435	b	b9	15d	6	0	0	0	1	1	15365	87.529
D100	An-1	6898	N76435	b	b9	15d	7	0	0	0	5	0	388	91.044
D100	An-1	6898	N76435	b	b9	15d	8	0	0	0	2	0	64	71.938
D100	An-1	6898	N76435	b	b9	15d	9	0	0	0	16	1	1809	84.86
D100	An-1	6898	N76435	b	b9	15d	10	0	0	0	15	0	2147	77.384
D100	An-1	6898	N76435	b	b9	15d	11	0	0	0	8	1	2614	86.491
D100	An-1	6898	N76435	b	b9	15d	12	0	0	0	11	1	5908	79.904
D100	An-1	6898	N76435	b	b9	21d	1	0	0	0	10	0	6129	74.845
D100	An-1	6898	N76435	b	b9	21d	2	0	0	0	2	0	3131	69.238
D100	An-1	6898	N76435	b	b9	21d	3	0	0	0	5	0	1709	71.15
D100	An-1	6898	N76435	b	b9	21d	4	0	0	0	2	0	6296	72.697
D100	An-1	6898	N76435	b	b9	21d	5	0	0	0	8	0	3708	67.475
D100	An-1	6898	N76435	b	b9	21d	6	0	0	0	1	0	30306	67.873
D100	An-1	6898	N76435	b	b9	21d	7	0	0	0	7	1	4645	78.256
D100	An-1	6898	N76435	b	b9	21d	8	0	0	0	2	0	1021	73.453
D100	An-1	6898	N76435	b	b9	21d	9	0	0	0	15	1	11794	78.857
D100	An-1	6898	N76435	b	b9	21d	10	0	0	0	17	1	10425	80.963
D100	An-1	6898	N76435	b	b9	21d	11	0	0	0	10	1	11171	89.178
D100	An-1	6898	N76435	b	b9	21d	12	0	0	0	8	1	17378	75.195
D101	Bor-1	5837	N76453	a	b3	15d	1	0	0	0	0	1	2642	89.062
D101	Bor-1	5837	N76453	a	b3	15d	2	0	0	0	1	1	19617	82.055
D101	Bor-1	5837	N76453	a	b3	15d	3	0	0	0	1	0	7153	85.473
D101	Bor-1	5837	N76453	a	b3	15d	4	0	0	0	1	0	6388	70.396
D101	Bor-1	5837	N76453	a	b3	15d	5	0	0	0	0	0	3450	76.616
D101	Bor-1	5837	N76453	a	b3	15d	6	0	0	0	0	0	3575	80.94
D101	Bor-1	5837	N76453	a	b3	15d	7	0	0	0	0	1	10138	69.156
D101	Bor-1	5837	N76453	a	b3	15d	8	0	0	0	0	0	3787	75.513
D101	Bor-1	5837	N76453	a	b3	15d	9	0	0	0	0	0	4118	74.313
D101	Bor-1	5837	N76453	a	b3	15d	10	0	0	0	0	1	10098	77.367
D101	Bor-1	5837	N76453	a	b3	15d	11	0	0	0	1	1	12415	80.626
D101	Bor-1	5837	N76453	a	b3	15d	12	0	0	0	0	1	30696	72.702
D101	Bor-1	5837	N76453	a	b3	21d	1	0	0	0	0	0	1853	67.135
D101	Bor-1	5837	N76453	a	b3	21d	2	0	0	0	1	0	1151	59.497
D101	Bor-1	5837	N76453	a	b3	21d	3	0	0	0	1	0	1987	62.488
D101	Bor-1	5837	N76453	a	b3	21d	4	0	0	0	2	0	6765	61.272
D101	Bor-1	5837	N76453	a	b3	21d	5	0	0	0	0	0	1285	60.296
D101	Bor-1	5837	N76453	a	b3	21d	6	0	0	0	0	0	276	70.058
D101	Bor-1	5837	N76453	a	b3	21d	7	0	0	0	0	0	3	57.667
D101	Bor-1	5837	N76453	a	b3	21d	8	0	0	0	0	0	115	67.461
D101	Bor-1	5837	N76453	a	b3	21d	9	0	0	0	0	0	0	0
D101	Bor-1	5837	N76453	a	b3	21d	10	0	0	0	1	0	440	63.125
D101	Bor-1	5837	N76453	a	b3	21d	11	0	0	0	0	1	2243	62.11
D101	Bor-1	5837	N76453	a	b3	21d	12	0	0	0	0	1	67	58.881
D101	Bor-1	5837	N76453	b	b9	15d	1	0	0	0	0	0	11284	75.974
D101	Bor-1	5837	N76453	b	b9	15d	2	0	0	0	0	1	76781	96.423
D101	Bor-1	5837	N76453	b	b9	15d	3	0	1	0	4	2	151619	99.316
D101	Bor-1	5837	N76453	b	b9	15d	4	0	2	1	0	1	33912	101.287
D101	Bor-1	5837	N76453	b	b9	15d	5	0	0	0	2	1	80881	99.681
D101	Bor-1	5837	N76453	b	b9	15d	6	0	1	0	3	2	124351	100.179
D101	Bor-1	5837	N76453	b	b9	15d	7	0	0	1	0	1	27125	95.246
D101	Bor-1	5837	N76453	b	b9	15d	8	0	0	0	0	0	263	87.589
D101	Bor-1	5837	N76453	b	b9	15d	9	0	0	0	0	1	56749	88.487
D101	Bor-1	5837	N76453	b	b9	15d	10	0	0	0	1	1	34423	94.288
D101	Bor-1	5837	N76453	b	b9	15d	11	0	0	0	0	1	60122	87.147
D101	Bor-1	5837	N76453	b	b9	15d	12	0	0	0	4	1	85432	91.958
D101	Bor-1	5837	N76453	b	b9	21d	1	0	0	0	0	0	13005	66.51
D101	Bor-1	5837	N76453	b	b9	21d	2	0	0	0	0	1	146923	89.159
D101	Bor-1	5837	N76453	b	b9	21d	3	0	0	0	4	1	182185	83.233
D101	Bor-1	5837	N76453	b	b9	21d	4	0	0	0	2	1	68430	78.235
D101	Bor-1	5837	N76453	b	b9	21d	5	0	0	0	2	1	119758	78.997
D101	Bor-1	5837	N76453	b	b9	21d	6	0	0	0	4	1	196257	90.776
D101	Bor-1	5837	N76453	b	b9	21d	7	0	0	0	1	0	35825	74.592
D101	Bor-1	5837	N76453	b	b9	21d	8	0	0	0	0	0	1791	71.197
D101	Bor-1	5837	N76453	b	b9	21d	9	0	0	0	0	0	65909	72.951
D101	Bor-1	5837	N76453	b	b9	21d	10	0	0	0	2	1	46946	80.36
D101	Bor-1	5837	N76453	b	b9	21d	11	0	0	0	0	1	82807	75.554
D101	Bor-1	5837	N76453	b	b9	21d	12	0	0	0	3	0	106537	77.247
D102	Gifu-2	7148	N76494	a	b3	15d	1	0	0	0	0	1	5742	69.668	not in 1001 genomes
D102	Gifu-2	7148	N76494	a	b3	15d	2	0	0	0	1	1	11659	76.85	not in 1001 genomes
D102	Gifu-2	7148	N76494	a	b3	15d	3	0	1	0	1	1	15433	78.999	not in 1001 genomes
D102	Gifu-2	7148	N76494	a	b3	15d	4	0	0	0	0	1	6173	82.268	not in 1001 genomes
D102	Gifu-2	7148	N76494	a	b3	15d	5	0	0	0	1	1	8338	86.777	not in 1001 genomes
D102	Gifu-2	7148	N76494	a	b3	15d	6	0	0	0	1	1	16596	85.176	not in 1001 genomes
D102	Gifu-2	7148	N76494	a	b3	15d	7	0	0	0	0	1	5477	86.898	not in 1001 genomes
D102	Gifu-2	7148	N76494	a	b3	15d	8	0	2	0	0	1	13744	84.159	not in 1001 genomes
D102	Gifu-2	7148	N76494	a	b3	15d	9	0	0	1	0	1	13354	91.803	not in 1001 genomes
D102	Gifu-2	7148	N76494	a	b3	15d	10	0	3	0	2	1	28409	92.482	not in 1001 genomes
D102	Gifu-2	7148	N76494	a	b3	15d	11	0	0	0	4	1	16556	86.101	not in 1001 genomes
D102	Gifu-2	7148	N76494	a	b3	15d	12	0	0	0	0	1	11355	86.153	not in 1001 genomes
D102	Gifu-2	7148	N76494	a	b3	21d	1	0	0	0	0	0	127	58.394	not in 1001 genomes
D102	Gifu-2	7148	N76494	a	b3	21d	2	0	0	0	1	1	8368	73.118	not in 1001 genomes
D102	Gifu-2	7148	N76494	a	b3	21d	3	1	0	0	1	1	14660	71.496	not in 1001 genomes
D102	Gifu-2	7148	N76494	a	b3	21d	4	0	0	0	0	0	4686	65.882	not in 1001 genomes
D102	Gifu-2	7148	N76494	a	b3	21d	5	0	0	0	1	1	6510	69.414	not in 1001 genomes
D102	Gifu-2	7148	N76494	a	b3	21d	6	0	0	0	2	1	14440	77.01	not in 1001 genomes
D102	Gifu-2	7148	N76494	a	b3	21d	7	0	0	0	0	1	5290	66.867	not in 1001 genomes
D102	Gifu-2	7148	N76494	a	b3	21d	8	0	0	3	0	1	14974	65.99	not in 1001 genomes
D102	Gifu-2	7148	N76494	a	b3	21d	9	0	0	0	0	1	20942	75.488	not in 1001 genomes
D102	Gifu-2	7148	N76494	a	b3	21d	10	1	0	2	2	1	48332	77.63	not in 1001 genomes
D102	Gifu-2	7148	N76494	a	b3	21d	11	0	0	1	4	1	24779	67.093	not in 1001 genomes
D102	Gifu-2	7148	N76494	a	b3	21d	12	0	0	0	0	1	14848	65.541	not in 1001 genomes
D102	Gifu-2	7148	N76494	b	b9	15d	1	0	0	0	4	1	8208	84.88	not in 1001 genomes
D102	Gifu-2	7148	N76494	b	b9	15d	2	0	0	0	3	1	16056	94.878	not in 1001 genomes
D102	Gifu-2	7148	N76494	b	b9	15d	3	0	0	0	5	1	8389	85.206	not in 1001 genomes
D102	Gifu-2	7148	N76494	b	b9	15d	4	0	0	0	5	1	19578	90.111	not in 1001 genomes
D102	Gifu-2	7148	N76494	b	b9	15d	5	0	0	0	3	1	8805	92.082	not in 1001 genomes
D102	Gifu-2	7148	N76494	b	b9	15d	6	0	0	0	6	1	19855	98.979	not in 1001 genomes
D102	Gifu-2	7148	N76494	b	b9	15d	7	0	0	0	8	1	28502	85.816	not in 1001 genomes
D102	Gifu-2	7148	N76494	b	b9	15d	8	1	2	0	2	1	9994	94.824	not in 1001 genomes
D102	Gifu-2	7148	N76494	b	b9	15d	9	0	0	0	2	1	8447	82.104	not in 1001 genomes
D102	Gifu-2	7148	N76494	b	b9	15d	10	0	0	0	2	1	23308	85.475	not in 1001 genomes
D102	Gifu-2	7148	N76494	b	b9	15d	11	0	0	0	5	0	13398	89.657	not in 1001 genomes
D102	Gifu-2	7148	N76494	b	b9	15d	12	0	1	0	5	1	22692	83.318	not in 1001 genomes
D102	Gifu-2	7148	N76494	b	b9	21d	1	0	0	0	3	1	23154	84.317	not in 1001 genomes
D102	Gifu-2	7148	N76494	b	b9	21d	2	0	0	0	4	1	38577	84.217	not in 1001 genomes
D102	Gifu-2	7148	N76494	b	b9	21d	3	0	0	0	6	1	23115	78.244	not in 1001 genomes
D102	Gifu-2	7148	N76494	b	b9	21d	4	0	0	2	8	1	34973	81.698	not in 1001 genomes
D102	Gifu-2	7148	N76494	b	b9	21d	5	0	0	0	2	1	22434	87.186	not in 1001 genomes
D102	Gifu-2	7148	N76494	b	b9	21d	6	0	0	0	5	1	38191	85.681	not in 1001 genomes
D102	Gifu-2	7148	N76494	b	b9	21d	7	0	0	0	7	1	45117	73.754	not in 1001 genomes
D102	Gifu-2	7148	N76494	b	b9	21d	8	3	0	1	2	1	20985	84.826	not in 1001 genomes
D102	Gifu-2	7148	N76494	b	b9	21d	9	0	0	0	2	1	12371	72.769	not in 1001 genomes
D102	Gifu-2	7148	N76494	b	b9	21d	10	0	0	0	2	1	33026	75.234	not in 1001 genomes
D102	Gifu-2	7148	N76494	b	b9	21d	11	0	0	0	4	1	26036	80.859	not in 1001 genomes
D102	Gifu-2	7148	N76494	b	b9	21d	12	0	0	0	6	1	33953	73.847	not in 1001 genomes
D103	Gre-0	7160	N76497	a	b3	15d	1	0	0	0	0	1	22834	80.859
D103	Gre-0	7160	N76497	a	b3	15d	2	0	0	0	2	1	20919	80.165
D103	Gre-0	7160	N76497	a	b3	15d	3	0	0	0	1	1	6989	75.344
D103	Gre-0	7160	N76497	a	b3	15d	4	0	0	0	1	1	16493	81.751
D103	Gre-0	7160	N76497	a	b3	15d	5	0	0	0	1	1	14524	87.061
D103	Gre-0	7160	N76497	a	b3	15d	6	0	0	0	0	1	14007	86.114
D103	Gre-0	7160	N76497	a	b3	15d	7	0	0	0	1	1	14808	77.314
D103	Gre-0	7160	N76497	a	b3	15d	8	0	0	0	2	1	10345	83.471
D103	Gre-0	7160	N76497	a	b3	15d	9	0	0	0	1	1	9191	85.65
D103	Gre-0	7160	N76497	a	b3	15d	10	0	0	0	0	1	12004	77.834
D103	Gre-0	7160	N76497	a	b3	15d	11	0	0	0	0	1	10953	93.342
D103	Gre-0	7160	N76497	a	b3	15d	12	0	1	0	0	1	15616	90.755
D103	Gre-0	7160	N76497	a	b3	21d	1	0	0	0	2	1	25640	66.831
D103	Gre-0	7160	N76497	a	b3	21d	2	0	0	0	1	1	13440	63.243
D103	Gre-0	7160	N76497	a	b3	21d	3	0	0	0	0	1	18172	69.94
D103	Gre-0	7160	N76497	a	b3	21d	4	0	1	0	1	1	25153	67.458
D103	Gre-0	7160	N76497	a	b3	21d	5	0	0	0	1	1	21895	71.187
D103	Gre-0	7160	N76497	a	b3	21d	6	0	0	0	0	1	10567	75.001
D103	Gre-0	7160	N76497	a	b3	21d	7	0	0	0	1	1	13059	68.795
D103	Gre-0	7160	N76497	a	b3	21d	8	0	0	0	2	1	11213	69.202
D103	Gre-0	7160	N76497	a	b3	21d	9	0	2	0	1	1	16571	70.182
D103	Gre-0	7160	N76497	a	b3	21d	10	0	0	0	0	0	11726	66.33
D103	Gre-0	7160	N76497	a	b3	21d	11	0	0	0	0	1	15119	71.399
D103	Gre-0	7160	N76497	a	b3	21d	12	0	0	3	0	1	20342	73.282
D103	Gre-0	7160	N76497	b	b9	15d	1	0	0	0	3	1	5639	92.092
D103	Gre-0	7160	N76497	b	b9	15d	2	0	0	0	1	1	9568	79.353
D103	Gre-0	7160	N76497	b	b9	15d	3	0	0	0	4	1	21555	85.355
D103	Gre-0	7160	N76497	b	b9	15d	4	0	0	0	5	1	5303	97.325
D103	Gre-0	7160	N76497	b	b9	15d	5	0	0	0	1	1	5131	94.447
D103	Gre-0	7160	N76497	b	b9	15d	6	0	0	0	0	1	2534	73.37
D103	Gre-0	7160	N76497	b	b9	15d	7	0	0	0	1	1	14534	85.342
D103	Gre-0	7160	N76497	b	b9	15d	8	0	0	0	4	1	9621	95.236
D103	Gre-0	7160	N76497	b	b9	15d	9	0	0	0	3	1	21927	94.931
D103	Gre-0	7160	N76497	b	b9	15d	10	0	2	0	1	1	9288	93.62
D103	Gre-0	7160	N76497	b	b9	15d	11	0	0	0	1	1	33572	90.12
D103	Gre-0	7160	N76497	b	b9	15d	12	0	0	0	1	1	41021	94.95
D103	Gre-0	7160	N76497	b	b9	21d	1	0	0	0	3	1	11547	83.019
D103	Gre-0	7160	N76497	b	b9	21d	2	0	0	0	1	1	27201	77.436
D103	Gre-0	7160	N76497	b	b9	21d	3	0	0	0	2	1	38385	78.709
D103	Gre-0	7160	N76497	b	b9	21d	4	0	0	0	6	1	20803	89.823
D103	Gre-0	7160	N76497	b	b9	21d	5	0	0	0	1	1	11177	93.167
D103	Gre-0	7160	N76497	b	b9	21d	6	0	0	0	0	1	9333	75.13
D103	Gre-0	7160	N76497	b	b9	21d	7	0	0	0	1	1	21015	71.972
D103	Gre-0	7160	N76497	b	b9	21d	8	0	0	0	5	1	22614	81.245
D103	Gre-0	7160	N76497	b	b9	21d	9	0	0	0	3	1	54062	81.663
D103	Gre-0	7160	N76497	b	b9	21d	10	0	0	2	1	1	16046	85.104
D103	Gre-0	7160	N76497	b	b9	21d	11	0	0	0	1	1	41083	71.98
D103	Gre-0	7160	N76497	b	b9	21d	12	0	0	0	2	1	51162	78.357
D104	Est	7127	N76485	a	b3	15d	1	0	0	0	0	1	49713	80.021
D104	Est	7127	N76485	a	b3	15d	2	0	0	0	0	1	49797	82.931
D104	Est	7127	N76485	a	b3	15d	3	0	0	0	1	1	45500	80.506
D104	Est	7127	N76485	a	b3	15d	4	0	8	0	1	1	61775	96.996
D104	Est	7127	N76485	a	b3	15d	5	0	0	0	0	1	49969	87.715
D104	Est	7127	N76485	a	b3	15d	6	0	0	0	0	1	59093	88.132
D104	Est	7127	N76485	a	b3	15d	7	0	0	0	0	1	33483	85.994
D104	Est	7127	N76485	a	b3	15d	8	0	0	0	2	1	30547	104.023
D104	Est	7127	N76485	a	b3	15d	9	0	1	0	1	1	42309	110.609
D104	Est	7127	N76485	a	b3	15d	10	0	7	0	2	1	63461	119.442
D104	Est	7127	N76485	a	b3	15d	11	0	0	0	3	1	57396	90.004
D104	Est	7127	N76485	a	b3	15d	12	0	0	0	0	1	66182	91.164
D104	Est	7127	N76485	a	b3	21d	1	0	0	0	1	1	7996	76.955
D104	Est	7127	N76485	a	b3	21d	2	0	0	0	1	1	35152	74.602
D104	Est	7127	N76485	a	b3	21d	3	0	0	0	2	1	47493	74.204
D104	Est	7127	N76485	a	b3	21d	4	0	6	1	2	1	81876	83.379
D104	Est	7127	N76485	a	b3	21d	5	0	0	0	0	0	46190	77.924
D104	Est	7127	N76485	a	b3	21d	6	0	0	2	0	1	46274	85.8
D104	Est	7127	N76485	a	b3	21d	7	0	0	0	1	1	29753	84.797
D104	Est	7127	N76485	a	b3	21d	8	0	2	0	3	2	41649	98.648
D104	Est	7127	N76485	a	b3	21d	9	0	0	0	1	2	57338	103.363
D104	Est	7127	N76485	a	b3	21d	10	3	5	4	1	2	91319	108.008
D104	Est	7127	N76485	a	b3	21d	11	0	0	0	3	1	80542	83.188
D104	Est	7127	N76485	a	b3	21d	12	0	0	0	1	1	92934	81.428
D104	Est	7127	N76485	b	b9	15d	1	0	0	0	5	1	55824	100.343
D104	Est	7127	N76485	b	b9	15d	2	0	0	0	0	1	86384	103.31
D104	Est	7127	N76485	b	b9	15d	3	0	7	0	3	2	103492	109.275
D104	Est	7127	N76485	b	b9	15d	4	0	0	0	2	2	59013	103.771
D104	Est	7127	N76485	b	b9	15d	5	0	1	0	3	2	95143	114.3
D104	Est	7127	N76485	b	b9	15d	6	0	0	0	1	1	46268	96.412
D104	Est	7127	N76485	b	b9	15d	7	0	2	0	3	3	69709	115.899
D104	Est	7127	N76485	b	b9	15d	8	0	0	0	6	2	79095	101.442
D104	Est	7127	N76485	b	b9	15d	9	0	0	0	0	2	38684	103.153
D104	Est	7127	N76485	b	b9	15d	10	0	0	0	4	2	26859	102.166
D104	Est	7127	N76485	b	b9	15d	11	0	0	0	7	2	75535	110.317
D104	Est	7127	N76485	b	b9	15d	12	0	0	0	1	2	88190	118.692
D104	Est	7127	N76485	b	b9	21d	1	0	0	1	5	1	79472	85.937
D104	Est	7127	N76485	b	b9	21d	2	0	2	0	0	1	138398	91.02
D104	Est	7127	N76485	b	b9	21d	3	4	3	5	4	1	164093	96.95
D104	Est	7127	N76485	b	b9	21d	4	0	0	0	2	2	84058	100.012
D104	Est	7127	N76485	b	b9	21d	5	0	1	0	3	2	120513	112.963
D104	Est	7127	N76485	b	b9	21d	6	0	0	0	1	1	74958	86.261
D104	Est	7127	N76485	b	b9	21d	7	0	3	0	3	2	123239	98.134
D104	Est	7127	N76485	b	b9	21d	8	0	0	0	6	2	125940	98.812
D104	Est	7127	N76485	b	b9	21d	9	0	0	0	0	1	55337	89.351
D104	Est	7127	N76485	b	b9	21d	10	0	0	0	3	2	74000	98.809
D104	Est	7127	N76485	b	b9	21d	11	0	0	3	5	2	128923	108.436
D104	Est	7127	N76485	b	b9	21d	12	0	0	1	1	2	107971	114.22
D106	Mnz-0	7244	N76552	a	b8	15d	1	0	0	0	2	0	5323	79.503
D106	Mnz-0	7244	N76552	a	b8	15d	2	0	0	0	3	1	39973	77.233
D106	Mnz-0	7244	N76552	a	b8	15d	3	0	0	0	4	1	19203	86.083
D106	Mnz-0	7244	N76552	a	b8	15d	4	0	0	0	0	0	13638	72.244
D106	Mnz-0	7244	N76552	a	b8	15d	5	0	0	0	0	0	602	68.013
D106	Mnz-0	7244	N76552	a	b8	15d	6	0	0	0	0	1	13378	72.6
D106	Mnz-0	7244	N76552	a	b8	15d	7	0	0	0	3	1	43595	75.615
D106	Mnz-0	7244	N76552	a	b8	15d	8	0	0	0	3	1	22325	76.294
D106	Mnz-0	7244	N76552	a	b8	15d	9	0	0	0	3	1	35671	79.821
D106	Mnz-0	7244	N76552	a	b8	15d	10	0	0	0	0	1	24727	71.617
D106	Mnz-0	7244	N76552	a	b8	15d	11	0	0	0	6	1	46209	76.848
D106	Mnz-0	7244	N76552	a	b8	15d	12	0	0	0	4	1	51849	75.625
D106	Mnz-0	7244	N76552	a	b8	21d	1	0	0	0	2	0	15980	78.174
D106	Mnz-0	7244	N76552	a	b8	21d	2	0	0	0	4	0	48254	74.998
D106	Mnz-0	7244	N76552	a	b8	21d	3	0	0	0	5	1	36723	78.662
D106	Mnz-0	7244	N76552	a	b8	21d	4	0	0	0	0	0	36907	71.558
D106	Mnz-0	7244	N76552	a	b8	21d	5	0	0	0	0	0	9962	67.85
D106	Mnz-0	7244	N76552	a	b8	21d	6	0	0	0	0	1	34508	74.127
D106	Mnz-0	7244	N76552	a	b8	21d	7	0	0	0	5	1	35189	69.344
D106	Mnz-0	7244	N76552	a	b8	21d	8	0	0	0	3	1	28981	72.05
D106	Mnz-0	7244	N76552	a	b8	21d	9	0	0	0	3	1	49008	76.016
D106	Mnz-0	7244	N76552	a	b8	21d	10	0	0	0	0	1	32966	70.742
D106	Mnz-0	7244	N76552	a	b8	21d	11	0	0	0	8	0	57840	72.816
D106	Mnz-0	7244	N76552	a	b8	21d	12	0	0	0	4	1	63582	75.621
D106	Mnz-0	7244	N76552	b	b9	15d	1	0	0	0	12	1	80408	98.816
D106	Mnz-0	7244	N76552	b	b9	15d	2	0	0	0	6	1	45655	97.785
D106	Mnz-0	7244	N76552	b	b9	15d	3	0	0	0	9	1	37939	95.274
D106	Mnz-0	7244	N76552	b	b9	15d	4	0	0	0	10	1	47633	101.942
D106	Mnz-0	7244	N76552	b	b9	15d	5	0	0	0	14	2	46707	105.123
D106	Mnz-0	7244	N76552	b	b9	15d	6	0	0	0	11	1	45853	91.468
D106	Mnz-0	7244	N76552	b	b9	15d	7	0	0	0	16	2	79869	94.995
D106	Mnz-0	7244	N76552	b	b9	15d	8	0	0	0	23	2	82485	108.296
D106	Mnz-0	7244	N76552	b	b9	15d	9	0	0	0	13	1	38410	108.422
D106	Mnz-0	7244	N76552	b	b9	15d	10	0	0	0	12	1	50295	99.729
D106	Mnz-0	7244	N76552	b	b9	15d	11	0	0	0	9	1	49187	91.85
D106	Mnz-0	7244	N76552	b	b9	15d	12	0	0	0	8	2	51132	97.634
D106	Mnz-0	7244	N76552	b	b9	21d	1	0	0	0	12	1	135017	95.684
D106	Mnz-0	7244	N76552	b	b9	21d	2	0	0	0	9	1	72517	87.377
D106	Mnz-0	7244	N76552	b	b9	21d	3	0	0	0	10	1	62904	91.385
D106	Mnz-0	7244	N76552	b	b9	21d	4	0	0	0	13	1	97964	99.425
D106	Mnz-0	7244	N76552	b	b9	21d	5	0	0	0	21	1	103954	99.918
D106	Mnz-0	7244	N76552	b	b9	21d	6	0	0	0	11	1	97325	87.762
D106	Mnz-0	7244	N76552	b	b9	21d	7	0	0	0	13	1	180387	92.623
D106	Mnz-0	7244	N76552	b	b9	21d	8	0	0	0	22	1	158563	94.521
D106	Mnz-0	7244	N76552	b	b9	21d	9	0	0	0	15	1	89132	103.966
D106	Mnz-0	7244	N76552	b	b9	21d	10	0	0	0	12	1	82286	92.364
D106	Mnz-0	7244	N76552	b	b9	21d	11	0	0	0	10	1	100349	96.407
D106	Mnz-0	7244	N76552	b	b9	21d	12	0	0	0	7	1	127056	95.993
D107	Kil-0	7192	N76526	a	b8	15d	1	0	0	0	5	1	10002	82.741
D107	Kil-0	7192	N76526	a	b8	15d	2	0	0	0	2	1	15554	77.73
D107	Kil-0	7192	N76526	a	b8	15d	3	0	0	0	4	1	14994	88.213
D107	Kil-0	7192	N76526	a	b8	15d	4	0	0	0	0	1	16132	74.6
D107	Kil-0	7192	N76526	a	b8	15d	5	0	0	0	3	1	11032	77.107
D107	Kil-0	7192	N76526	a	b8	15d	6	0	0	0	3	1	33478	78.511
D107	Kil-0	7192	N76526	a	b8	15d	7	0	0	0	2	1	25288	74.528
D107	Kil-0	7192	N76526	a	b8	15d	8	0	0	0	0	0	8087	64.632
D107	Kil-0	7192	N76526	a	b8	15d	9	0	0	0	1	1	20588	83.669
D107	Kil-0	7192	N76526	a	b8	15d	10	0	0	0	3	0	16494	74.623
D107	Kil-0	7192	N76526	a	b8	15d	11	0	0	0	7	0	12211	73.684
D107	Kil-0	7192	N76526	a	b8	15d	12	0	0	0	7	1	33201	79.265
D107	Kil-0	7192	N76526	a	b8	21d	1	0	0	0	2	0	14611	80.103
D107	Kil-0	7192	N76526	a	b8	21d	2	0	0	0	1	0	47900	73.806
D107	Kil-0	7192	N76526	a	b8	21d	3	0	0	0	4	0	29707	84.646
D107	Kil-0	7192	N76526	a	b8	21d	4	0	0	0	0	0	34101	78.023
D107	Kil-0	7192	N76526	a	b8	21d	5	0	0	0	3	0	21983	71.801
D107	Kil-0	7192	N76526	a	b8	21d	6	0	0	0	3	1	64610	76.323
D107	Kil-0	7192	N76526	a	b8	21d	7	0	0	0	3	0	43781	76.187
D107	Kil-0	7192	N76526	a	b8	21d	8	0	0	0	0	0	24423	72.397
D107	Kil-0	7192	N76526	a	b8	21d	9	0	0	0	1	0	21529	74.214
D107	Kil-0	7192	N76526	a	b8	21d	10	0	0	0	4	0	36669	75.72
D107	Kil-0	7192	N76526	a	b8	21d	11	0	0	0	8	0	24903	71.448
D107	Kil-0	7192	N76526	a	b8	21d	12	0	0	0	10	1	30018	71.136
D107	Kil-0	7192	N76526	b	b9	15d	1	0	0	0	9	1	46120	97.69
D107	Kil-0	7192	N76526	b	b9	15d	2	0	0	6	0	1	17117	102.654
D107	Kil-0	7192	N76526	b	b9	15d	3	0	0	0	12	1	96051	102.441
D107	Kil-0	7192	N76526	b	b9	15d	4	0	0	0	12	1	47239	94.624
D107	Kil-0	7192	N76526	b	b9	15d	5	0	0	0	11	1	51292	100.212
D107	Kil-0	7192	N76526	b	b9	15d	6	0	0	0	9	1	58601	95.392
D107	Kil-0	7192	N76526	b	b9	15d	7	0	0	0	5	1	47755	95.543
D107	Kil-0	7192	N76526	b	b9	15d	8	0	0	0	10	1	68986	93.591
D107	Kil-0	7192	N76526	b	b9	15d	9	0	0	0	7	1	140377	98.535
D107	Kil-0	7192	N76526	b	b9	15d	10	0	0	0	8	1	60970	99.972
D107	Kil-0	7192	N76526	b	b9	15d	11	0	0	0	9	1	44216	99.12
D107	Kil-0	7192	N76526	b	b9	15d	12	0	0	0	2	0	68305	74.73
D107	Kil-0	7192	N76526	b	b9	21d	1	0	0	0	9	1	55017	79.836
D107	Kil-0	7192	N76526	b	b9	21d	2	0	0	6	0	0	43015	84.467
D107	Kil-0	7192	N76526	b	b9	21d	3	0	0	0	12	1	137484	88.541
D107	Kil-0	7192	N76526	b	b9	21d	4	0	0	0	13	1	61990	80.799
D107	Kil-0	7192	N76526	b	b9	21d	5	0	0	0	12	1	73245	90.997
D107	Kil-0	7192	N76526	b	b9	21d	6	0	0	0	10	1	65497	76.692
D107	Kil-0	7192	N76526	b	b9	21d	7	0	0	0	5	0	38397	76.541
D107	Kil-0	7192	N76526	b	b9	21d	8	0	0	0	9	0	73326	74.842
D107	Kil-0	7192	N76526	b	b9	21d	9	0	0	0	9	1	159764	78.434
D107	Kil-0	7192	N76526	b	b9	21d	10	0	0	0	8	1	75786	82.522
D107	Kil-0	7192	N76526	b	b9	21d	11	0	0	0	10	0	48025	76.327
D107	Kil-0	7192	N76526	b	b9	21d	12	0	0	0	2	0	23481	67.711
D107	Kil-0	7192	N76526	b	r1	15d	1	0	0	0	4	1	46120	97.69
D107	Kil-0	7192	N76526	b	r1	15d	2	0	0	0	9	1	17117	102.654
D107	Kil-0	7192	N76526	b	r1	15d	3	0	0	0	2	1	96051	102.441
D107	Kil-0	7192	N76526	b	r1	15d	4	0	0	0	3	1	47239	94.624
D107	Kil-0	7192	N76526	b	r1	15d	5	0	1	0	0	1	51292	100.212
D107	Kil-0	7192	N76526	b	r1	21d	1	0	0	0	4	1	55017	79.836
D107	Kil-0	7192	N76526	b	r1	21d	2	0	0	0	8	2	43015	84.467
D107	Kil-0	7192	N76526	b	r1	21d	3	0	0	0	2	0	137484	88.541
D107	Kil-0	7192	N76526	b	r1	21d	4	0	0	0	3	0	61990	80.799
D107	Kil-0	7192	N76526	b	r1	21d	5	0	7	0	0	1	73245	90.997
D109	Krot-0	7203	N76534	a	b8	15d	1	0	0	0	0	1	20420	88.726
D109	Krot-0	7203	N76534	a	b8	15d	2	0	0	0	2	1	12160	91.165
D109	Krot-0	7203	N76534	a	b8	15d	3	0	0	0	0	1	11646	76.026
D109	Krot-0	7203	N76534	a	b8	15d	4	0	0	0	0	1	5016	76.672
D109	Krot-0	7203	N76534	a	b8	15d	5	0	0	0	0	0	12881	78.682
D109	Krot-0	7203	N76534	a	b8	15d	6	0	0	0	0	0	11129	69.996
D109	Krot-0	7203	N76534	a	b8	15d	7	0	0	0	0	1	5994	76.825
D109	Krot-0	7203	N76534	a	b8	15d	8	0	0	0	0	0	3689	82.118
D109	Krot-0	7203	N76534	a	b8	15d	9	0	0	0	0	0	3091	73.632
D109	Krot-0	7203	N76534	a	b8	15d	10	0	0	0	0	0	5915	82.46
D109	Krot-0	7203	N76534	a	b8	15d	11	0	0	0	0	1	17044	78.267
D109	Krot-0	7203	N76534	a	b8	15d	12	0	0	0	0	0	4397	69.684
D109	Krot-0	7203	N76534	a	b8	21d	1	0	0	0	0	0	9076	69.042
D109	Krot-0	7203	N76534	a	b8	21d	2	0	0	0	1	1	16936	81.697
D109	Krot-0	7203	N76534	a	b8	21d	3	0	0	0	0	1	16600	71.499
D109	Krot-0	7203	N76534	a	b8	21d	4	0	0	0	0	1	6549	74.538
D109	Krot-0	7203	N76534	a	b8	21d	5	0	0	0	0	0	32164	71.82
D109	Krot-0	7203	N76534	a	b8	21d	6	0	0	0	0	0	8388	67.454
D109	Krot-0	7203	N76534	a	b8	21d	7	0	0	0	0	0	4596	68.427
D109	Krot-0	7203	N76534	a	b8	21d	8	0	0	0	0	0	3031	66.691
D109	Krot-0	7203	N76534	a	b8	21d	9	0	0	0	0	0	1438	62.063
D109	Krot-0	7203	N76534	a	b8	21d	10	0	0	0	0	0	6034	77.284
D109	Krot-0	7203	N76534	a	b8	21d	11	0	0	0	0	1	15950	71.665
D109	Krot-0	7203	N76534	a	b8	21d	12	0	0	0	0	0	4254	68.957
D109	Krot-0	7203	N76534	b	b9	15d	1	0	0	0	0	1	7353	90.838
D109	Krot-0	7203	N76534	b	b9	15d	2	0	0	0	1	1	4165	99.785
D109	Krot-0	7203	N76534	b	b9	15d	3	0	0	0	0	1	5025	95.098
D109	Krot-0	7203	N76534	b	b9	15d	4	0	0	0	0	2	24683	101.854
D109	Krot-0	7203	N76534	b	b9	15d	5	0	0	0	0	1	5055	103.74
D109	Krot-0	7203	N76534	b	b9	15d	6	0	0	0	0	1	7846	90.611
D109	Krot-0	7203	N76534	b	b9	15d	7	0	0	0	0	0	12871	94.175
D109	Krot-0	7203	N76534	b	b9	15d	8	0	0	0	1	1	8530	103.802
D109	Krot-0	7203	N76534	b	b9	15d	9	0	0	0	7	2	41031	102.787
D109	Krot-0	7203	N76534	b	b9	15d	10	0	0	0	1	2	20180	103.698
D109	Krot-0	7203	N76534	b	b9	15d	11	0	0	0	0	1	4868	92.303
D109	Krot-0	7203	N76534	b	b9	15d	12	0	0	0	0	1	5191	97.421
D109	Krot-0	7203	N76534	b	b9	21d	1	0	0	0	0	1	13024	79.059
D109	Krot-0	7203	N76534	b	b9	21d	2	0	0	0	0	1	13689	86.903
D109	Krot-0	7203	N76534	b	b9	21d	3	0	0	0	0	1	12015	83.666
D109	Krot-0	7203	N76534	b	b9	21d	4	0	0	0	0	0	36405	85.361
D109	Krot-0	7203	N76534	b	b9	21d	5	0	0	0	0	1	13471	80.742
D109	Krot-0	7203	N76534	b	b9	21d	6	0	0	0	0	1	14813	82.004
D109	Krot-0	7203	N76534	b	b9	21d	7	0	0	0	0	1	14730	80.796
D109	Krot-0	7203	N76534	b	b9	21d	8	0	0	0	1	1	15924	86.052
D109	Krot-0	7203	N76534	b	b9	21d	9	0	0	0	6	1	74072	82.575
D109	Krot-0	7203	N76534	b	b9	21d	10	0	0	0	1	1	55020	89.825
D109	Krot-0	7203	N76534	b	b9	21d	11	0	0	0	0	1	11903	85.537
D109	Krot-0	7203	N76534	b	b9	21d	12	0	0	0	0	0	9743	78.609
D109	Krot-0	7203	N76534	b	r1	15d	1	0	0	0	0	1	7353	90.838
D109	Krot-0	7203	N76534	b	r1	15d	2	0	0	0	0	1	4165	99.785
D109	Krot-0	7203	N76534	b	r1	15d	3	0	0	0	0	1	5025	95.098
D109	Krot-0	7203	N76534	b	r1	15d	4	0	0	2	0	1	24683	101.854
D109	Krot-0	7203	N76534	b	r1	15d	5	0	0	0	0	1	5055	103.74
D109	Krot-0	7203	N76534	b	r1	15d	6	0	0	0	0	1	7846	90.611
D109	Krot-0	7203	N76534	b	r1	15d	7	0	0	0	0	1	12871	94.175
D109	Krot-0	7203	N76534	b	r1	15d	8	0	0	0	0	1	8530	103.802
D109	Krot-0	7203	N76534	b	r1	15d	9	0	0	0	1	1	41031	102.787
D109	Krot-0	7203	N76534	b	r1	15d	10	0	0	0	0	1	20180	103.698
D109	Krot-0	7203	N76534	b	r1	15d	11	0	0	1	0	2	4868	92.303
D109	Krot-0	7203	N76534	b	r1	15d	12	0	0	0	0	1	5191	97.421
D109	Krot-0	7203	N76534	b	r1	21d	1	0	0	0	0	1	13024	79.059
D109	Krot-0	7203	N76534	b	r1	21d	2	0	0	0	0	1	13689	86.903
D109	Krot-0	7203	N76534	b	r1	21d	3	0	0	0	0	1	12015	83.666
D109	Krot-0	7203	N76534	b	r1	21d	4	0	0	1	1	1	36405	85.361
D109	Krot-0	7203	N76534	b	r1	21d	5	0	0	0	0	1	13471	80.742
D109	Krot-0	7203	N76534	b	r1	21d	6	0	0	0	0	1	14813	82.004
D109	Krot-0	7203	N76534	b	r1	21d	7	0	0	0	0	1	14730	80.796
D109	Krot-0	7203	N76534	b	r1	21d	8	0	0	0	0	1	15924	86.052
D109	Krot-0	7203	N76534	b	r1	21d	9	0	0	0	1	1	74072	82.575
D109	Krot-0	7203	N76534	b	r1	21d	10	0	0	0	0	1	55020	89.825
D109	Krot-0	7203	N76534	b	r1	21d	11	0	0	1	0	2	11903	85.537
D109	Krot-0	7203	N76534	b	r1	21d	12	0	0	0	0	1	9743	78.609
D11	Pt-0	7305	N78915	a	r2	15d	1	0	0	0	2	1	4889	90.56
D11	Pt-0	7305	N78915	a	r2	15d	2	0	0	0	3	1	15593	93.474
D11	Pt-0	7305	N78915	a	r2	15d	3	0	4	0	3	1	54255	96.362
D11	Pt-0	7305	N78915	a	r2	15d	4	0	0	0	5	1	23566	96.956
D11	Pt-0	7305	N78915	a	r2	15d	5	0	0	0	3	1	15423	91.9
D11	Pt-0	7305	N78915	a	r2	15d	6	0	1	0	1	1	34223	82.375
D11	Pt-0	7305	N78915	a	r2	15d	7	0	0	0	3	1	28710	98.589
D11	Pt-0	7305	N78915	a	r2	15d	8	0	0	0	5	1	18575	101.649
D11	Pt-0	7305	N78915	a	r2	15d	9	0	0	0	0	1	10298	95.539
D11	Pt-0	7305	N78915	a	r2	15d	10	0	2	2	3	2	82864	123.797
D11	Pt-0	7305	N78915	a	r2	15d	11	0	0	0	2	1	6680	97.843
D11	Pt-0	7305	N78915	a	r2	15d	12	0	2	0	2	1	35454	98.515
D11	Pt-0	7305	N78915	a	r2	21d	1	0	0	0	2	1	9448	70.342
D11	Pt-0	7305	N78915	a	r2	21d	2	0	0	0	4	1	23927	79.541
D11	Pt-0	7305	N78915	a	r2	21d	3	0	0	0	5	1	81020	79.053
D11	Pt-0	7305	N78915	a	r2	21d	4	0	0	0	4	1	37690	76.245
D11	Pt-0	7305	N78915	a	r2	21d	5	0	0	0	3	0	21465	75.236
D11	Pt-0	7305	N78915	a	r2	21d	6	0	1	1	0	1	8218	69.183
D11	Pt-0	7305	N78915	a	r2	21d	7	0	0	0	2	1	34488	82.963
D11	Pt-0	7305	N78915	a	r2	21d	8	0	0	0	8	1	28229	86.49
D11	Pt-0	7305	N78915	a	r2	21d	9	0	0	0	0	0	14782	77.787
D11	Pt-0	7305	N78915	a	r2	21d	10	0	0	0	3	2	128907	110.901
D11	Pt-0	7305	N78915	a	r2	21d	11	0	0	0	2	0	8016	86.595
D11	Pt-0	7305	N78915	a	r2	21d	12	1	0	2	3	1	67195	77.317
D11	Pt-0	7305	N78915	b	b4	15d	1	0	0	0	8	1	6523	83.679
D11	Pt-0	7305	N78915	b	b4	15d	2	0	0	0	10	1	5056	91.448
D11	Pt-0	7305	N78915	b	b4	15d	3	0	0	0	11	1	13853	82.534
D11	Pt-0	7305	N78915	b	b4	15d	4	0	0	0	13	1	24234	80.336
D11	Pt-0	7305	N78915	b	b4	15d	5	0	0	0	21	1	37823	82.53
D11	Pt-0	7305	N78915	b	b4	15d	6	0	0	0	9	1	42270	97.067
D11	Pt-0	7305	N78915	b	b4	15d	7	0	2	3	12	1	43371	104.058
D11	Pt-0	7305	N78915	b	b4	15d	8	0	0	0	9	1	NA	NA
D11	Pt-0	7305	N78915	b	b4	15d	9	0	0	0	15	2	37216	98.939
D11	Pt-0	7305	N78915	b	b4	15d	10	0	0	1	12	2	67772	106.433
D11	Pt-0	7305	N78915	b	b4	15d	11	0	0	0	17	1	65857	96.839
D11	Pt-0	7305	N78915	b	b4	15d	12	0	0	0	10	2	45600	96.691
D11	Pt-0	7305	N78915	b	b4	21d	1	0	0	0	11	1	10992	76.02
D11	Pt-0	7305	N78915	b	b4	21d	2	0	0	0	7	1	30639	78.286
D11	Pt-0	7305	N78915	b	b4	21d	3	0	0	0	15	1	87227	79.804
D11	Pt-0	7305	N78915	b	b4	21d	4	0	0	0	17	1	112689	83.593
D11	Pt-0	7305	N78915	b	b4	21d	5	0	0	0	23	1	102747	88.672
D11	Pt-0	7305	N78915	b	b4	21d	6	0	0	0	14	1	78912	82.846
D11	Pt-0	7305	N78915	b	b4	21d	7	0	0	2	18	2	98567	88.966
D11	Pt-0	7305	N78915	b	b4	21d	8	0	0	0	8	2	103624	85.826
D11	Pt-0	7305	N78915	b	b4	21d	9	0	0	0	19	2	151967	103.33
D11	Pt-0	7305	N78915	b	b4	21d	10	0	0	0	12	2	144759	90.35
D11	Pt-0	7305	N78915	b	b4	21d	11	0	0	0	21	1	92898	84.771
D11	Pt-0	7305	N78915	b	b4	21d	12	0	0	0	11	2	138925	93.434
D110	Pog-0	7306	N76576	a	b8	15d	1	0	4	0	2	2	79819	109.986
D110	Pog-0	7306	N76576	a	b8	15d	2	0	0	0	2	1	25864	106.849
D110	Pog-0	7306	N76576	a	b8	15d	3	0	0	0	2	2	43816	106.715
D110	Pog-0	7306	N76576	a	b8	15d	4	0	1	0	0	1	59878	94.921
D110	Pog-0	7306	N76576	a	b8	15d	5	0	1	0	2	1	32515	103.455
D110	Pog-0	7306	N76576	a	b8	15d	6	3	7	6	0	1	153736	95.458
D110	Pog-0	7306	N76576	a	b8	15d	7	0	0	1	0	0	14940	80.041
D110	Pog-0	7306	N76576	a	b8	15d	8	0	2	0	0	1	37983	88.02
D110	Pog-0	7306	N76576	a	b8	15d	9	0	0	1	1	2	13498	103.536
D110	Pog-0	7306	N76576	a	b8	15d	10	0	0	0	1	1	33968	80.286
D110	Pog-0	7306	N76576	a	b8	15d	11	0	0	0	0	1	10934	91.059
D110	Pog-0	7306	N76576	a	b8	15d	12	0	0	0	0	1	4061	101.66
D110	Pog-0	7306	N76576	a	b8	21d	1	17	1	8	1	1	376275	98.349
D110	Pog-0	7306	N76576	a	b8	21d	2	0	0	2	1	1	48884	103.31
D110	Pog-0	7306	N76576	a	b8	21d	3	0	0	0	4	2	94492	97.101
D110	Pog-0	7306	N76576	a	b8	21d	4	0	0	1	0	1	131752	94.089
D110	Pog-0	7306	N76576	a	b8	21d	5	0	0	2	4	1	63466	90.218
D110	Pog-0	7306	N76576	a	b8	21d	6	13	3	9	0	1	403414	86.41
D110	Pog-0	7306	N76576	a	b8	21d	7	0	0	0	0	1	8550	72.04
D110	Pog-0	7306	N76576	a	b8	21d	8	0	0	2	0	1	42240	82.131
D110	Pog-0	7306	N76576	a	b8	21d	9	0	0	2	2	1	14464	80.546
D110	Pog-0	7306	N76576	a	b8	21d	10	0	0	0	3	1	45066	77.155
D110	Pog-0	7306	N76576	a	b8	21d	11	0	0	1	1	1	19931	81.439
D110	Pog-0	7306	N76576	a	b8	21d	12	0	0	0	0	1	13741	81.181
D110	Pog-0	7306	N76576	b	b9	15d	1	0	0	0	2	1	23037	110.826
D110	Pog-0	7306	N76576	b	b9	15d	2	0	0	0	0	1	10813	99.581
D110	Pog-0	7306	N76576	b	b9	15d	3	0	0	0	1	2	11062	126.24
D110	Pog-0	7306	N76576	b	b9	15d	4	0	0	0	0	1	8787	98.543
D110	Pog-0	7306	N76576	b	b9	15d	5	0	0	0	0	0	2301	92.384
D110	Pog-0	7306	N76576	b	b9	15d	6	0	0	1	1	2	70312	122.224
D110	Pog-0	7306	N76576	b	b9	15d	7	0	0	0	0	1	7034	89.301
D110	Pog-0	7306	N76576	b	b9	15d	8	3	2	4	0	2	123489	111.539
D110	Pog-0	7306	N76576	b	b9	15d	9	0	0	0	1	1	12892	106.716
D110	Pog-0	7306	N76576	b	b9	15d	10	6	3	3	0	2	144242	106.467
D110	Pog-0	7306	N76576	b	b9	15d	11	0	0	0	0	2	57763	107.587
D110	Pog-0	7306	N76576	b	b9	15d	12	0	1	3	0	1	43468	94.553
D110	Pog-0	7306	N76576	b	b9	21d	1	0	0	0	2	1	38896	86.119
D110	Pog-0	7306	N76576	b	b9	21d	2	0	0	0	0	1	29878	86.687
D110	Pog-0	7306	N76576	b	b9	21d	3	0	0	0	1	1	19675	96.622
D110	Pog-0	7306	N76576	b	b9	21d	4	0	0	0	0	1	28467	84.782
D110	Pog-0	7306	N76576	b	b9	21d	5	0	0	0	0	1	6953	90.277
D110	Pog-0	7306	N76576	b	b9	21d	6	0	3	1	1	2	154514	105.922
D110	Pog-0	7306	N76576	b	b9	21d	7	0	0	0	0	1	9475	74.848
D110	Pog-0	7306	N76576	b	b9	21d	8	6	2	5	0	2	289827	101.756
D110	Pog-0	7306	N76576	b	b9	21d	9	0	0	0	1	1	25299	87.067
D110	Pog-0	7306	N76576	b	b9	21d	10	7	1	3	0	2	389586	95.494
D110	Pog-0	7306	N76576	b	b9	21d	11	0	0	0	0	1	87497	91.855
D110	Pog-0	7306	N76576	b	b9	21d	12	0	0	4	0	1	80109	86.185
D111	La-0	7209	N76538	a	b8	15d	1	0	0	0	2	1	27293	79.938
D111	La-0	7209	N76538	a	b8	15d	2	0	0	0	3	1	19461	90.817
D111	La-0	7209	N76538	a	b8	15d	3	0	0	0	1	0	1876	87.959
D111	La-0	7209	N76538	a	b8	15d	4	0	0	0	1	1	30314	81.073
D111	La-0	7209	N76538	a	b8	15d	5	0	0	0	5	0	18181	82.219
D111	La-0	7209	N76538	a	b8	15d	6	0	0	0	4	1	47337	80.636
D111	La-0	7209	N76538	a	b8	15d	7	0	0	0	1	0	19090	66.601
D111	La-0	7209	N76538	a	b8	15d	8	0	0	0	0	0	14694	68.198
D111	La-0	7209	N76538	a	b8	15d	9	0	0	0	3	0	4193	67.596
D111	La-0	7209	N76538	a	b8	15d	10	0	0	0	2	0	9110	66.727
D111	La-0	7209	N76538	a	b8	15d	11	0	0	0	2	1	27292	74.157
D111	La-0	7209	N76538	a	b8	15d	12	0	0	0	6	1	43896	76.855
D111	La-0	7209	N76538	a	b8	21d	1	0	0	0	3	0	25254	68.581
D111	La-0	7209	N76538	a	b8	21d	2	0	0	0	3	1	38195	86.872
D111	La-0	7209	N76538	a	b8	21d	3	0	0	0	1	0	5030	80.84
D111	La-0	7209	N76538	a	b8	21d	4	0	0	0	2	0	44347	78.049
D111	La-0	7209	N76538	a	b8	21d	5	0	0	0	4	0	27167	75.811
D111	La-0	7209	N76538	a	b8	21d	6	0	0	0	4	0	44671	69.887
D111	La-0	7209	N76538	a	b8	21d	7	0	0	0	1	0	6792	67.429
D111	La-0	7209	N76538	a	b8	21d	8	0	0	0	0	0	20301	67.269
D111	La-0	7209	N76538	a	b8	21d	9	0	0	0	3	0	3562	65.765
D111	La-0	7209	N76538	a	b8	21d	10	0	0	0	2	0	7396	64.667
D111	La-0	7209	N76538	a	b8	21d	11	0	0	0	2	1	25296	70.642
D111	La-0	7209	N76538	a	b8	21d	12	0	0	0	6	1	26932	70.013
D111	La-0	7209	N76538	b	b9	15d	1	0	0	0	2	0	14139	75.365
D111	La-0	7209	N76538	b	b9	15d	2	0	0	0	1	0	10072	83.572
D111	La-0	7209	N76538	b	b9	15d	3	0	0	0	0	1	33666	87.684
D111	La-0	7209	N76538	b	b9	15d	4	0	0	0	6	1	47704	84.905
D111	La-0	7209	N76538	b	b9	15d	5	0	0	0	0	1	28549	89.653
D111	La-0	7209	N76538	b	b9	15d	6	0	0	0	0	1	51313	86.827
D111	La-0	7209	N76538	b	b9	15d	7	0	0	0	2	1	31347	86.136
D111	La-0	7209	N76538	b	b9	15d	8	0	0	0	0	1	35255	96.391
D111	La-0	7209	N76538	b	b9	15d	9	0	0	0	1	1	39074	93.683
D111	La-0	7209	N76538	b	b9	15d	10	0	0	0	1	0	6802	89.121
D111	La-0	7209	N76538	b	b9	15d	11	0	0	0	2	1	33828	100.571
D111	La-0	7209	N76538	b	b9	15d	12	0	0	0	0	1	22182	96.574
D111	La-0	7209	N76538	b	b9	21d	1	0	0	0	2	0	11022	66.35
D111	La-0	7209	N76538	b	b9	21d	2	0	0	0	2	0	17613	71.506
D111	La-0	7209	N76538	b	b9	21d	3	0	0	0	0	0	20622	67.229
D111	La-0	7209	N76538	b	b9	21d	4	0	0	0	9	0	43291	71.945
D111	La-0	7209	N76538	b	b9	21d	5	0	0	0	0	1	46265	83.493
D111	La-0	7209	N76538	b	b9	21d	6	0	0	0	0	1	48383	69.698
D111	La-0	7209	N76538	b	b9	21d	7	0	0	0	2	0	23095	68.811
D111	La-0	7209	N76538	b	b9	21d	8	0	0	0	0	0	28280	72.705
D111	La-0	7209	N76538	b	b9	21d	9	0	0	0	1	0	40100	74.221
D111	La-0	7209	N76538	b	b9	21d	10	0	0	0	1	0	6369	69.378
D111	La-0	7209	N76538	b	b9	21d	11	0	0	0	1	1	28347	71.665
D111	La-0	7209	N76538	b	b9	21d	12	0	0	0	0	1	24815	80.661
D111	La-0	7209	N76538	b	r1	15d	1	0	3	0	1	1	14139	75.365
D111	La-0	7209	N76538	b	r1	15d	2	0	0	0	1	1	10072	83.572
D111	La-0	7209	N76538	b	r1	15d	3	0	0	0	1	1	33666	87.684
D111	La-0	7209	N76538	b	r1	15d	4	0	1	0	0	1	47704	84.905
D111	La-0	7209	N76538	b	r1	15d	5	0	1	0	1	1	28549	89.653
D111	La-0	7209	N76538	b	r1	15d	6	0	0	0	0	1	51313	86.827
D111	La-0	7209	N76538	b	r1	15d	7	0	0	0	0	1	31347	86.136
D111	La-0	7209	N76538	b	r1	15d	8	0	0	0	6	1	35255	96.391
D111	La-0	7209	N76538	b	r1	15d	9	0	0	0	0	1	39074	93.683
D111	La-0	7209	N76538	b	r1	15d	10	0	0	0	0	1	6802	89.121
D111	La-0	7209	N76538	b	r1	15d	11	0	0	0	0	1	33828	100.571
D111	La-0	7209	N76538	b	r1	15d	12	0	0	0	0	1	22182	96.574
D111	La-0	7209	N76538	b	r1	21d	1	0	2	0	1	1	11022	66.35
D111	La-0	7209	N76538	b	r1	21d	2	0	0	0	1	1	17613	71.506
D111	La-0	7209	N76538	b	r1	21d	3	0	0	0	1	1	20622	67.229
D111	La-0	7209	N76538	b	r1	21d	4	0	0	0	0	1	43291	71.945
D111	La-0	7209	N76538	b	r1	21d	5	0	1	0	1	1	46265	83.493
D111	La-0	7209	N76538	b	r1	21d	6	0	0	0	0	1	48383	69.698
D111	La-0	7209	N76538	b	r1	21d	7	0	0	0	0	1	23095	68.811
D111	La-0	7209	N76538	b	r1	21d	8	0	0	0	6	1	28280	72.705
D111	La-0	7209	N76538	b	r1	21d	9	0	0	0	0	1	40100	74.221
D111	La-0	7209	N76538	b	r1	21d	10	0	0	0	0	1	6369	69.378
D111	La-0	7209	N76538	b	r1	21d	11	0	0	0	0	1	28347	71.665
D111	La-0	7209	N76538	b	r1	21d	12	0	0	0	0	1	24815	80.661
D112	Kondara	6929	N76532	a	b8	15d	1	0	0	0	2	1	15439	68.377
D112	Kondara	6929	N76532	a	b8	15d	2	0	0	0	3	1	21973	83.943
D112	Kondara	6929	N76532	a	b8	15d	3	0	0	0	1	0	20868	75.191
D112	Kondara	6929	N76532	a	b8	15d	4	0	0	0	1	1	29693	73.099
D112	Kondara	6929	N76532	a	b8	15d	5	0	0	0	0	0	18503	69.02
D112	Kondara	6929	N76532	a	b8	15d	6	0	0	0	0	0	11719	68.72
D112	Kondara	6929	N76532	a	b8	15d	7	0	0	0	0	1	38094	75.588
D112	Kondara	6929	N76532	a	b8	15d	8	0	0	0	5	1	49905	82.359
D112	Kondara	6929	N76532	a	b8	15d	9	0	0	0	0	1	34727	91.702
D112	Kondara	6929	N76532	a	b8	15d	10	0	0	0	1	0	10120	81.726
D112	Kondara	6929	N76532	a	b8	15d	11	0	0	0	0	1	30146	77.801
D112	Kondara	6929	N76532	a	b8	15d	12	0	0	0	2	0	12898	76.958
D112	Kondara	6929	N76532	a	b8	21d	1	0	0	0	2	0	10198	69.167
D112	Kondara	6929	N76532	a	b8	21d	2	0	0	0	5	0	43826	68.468
D112	Kondara	6929	N76532	a	b8	21d	3	0	0	0	0	1	40028	72.174
D112	Kondara	6929	N76532	a	b8	21d	4	0	0	0	1	0	19737	67.325
D112	Kondara	6929	N76532	a	b8	21d	5	0	0	0	0	0	23748	69.467
D112	Kondara	6929	N76532	a	b8	21d	6	0	0	0	1	0	6937	66.104
D112	Kondara	6929	N76532	a	b8	21d	7	0	0	2	0	0	23059	68.41
D112	Kondara	6929	N76532	a	b8	21d	8	0	0	0	4	0	49885	74.539
D112	Kondara	6929	N76532	a	b8	21d	9	0	0	1	0	0	37748	76.498
D112	Kondara	6929	N76532	a	b8	21d	10	0	0	0	2	0	10487	71.96
D112	Kondara	6929	N76532	a	b8	21d	11	0	0	0	0	1	35766	69.684
D112	Kondara	6929	N76532	a	b8	21d	12	0	0	0	2	0	51192	74.024
D112	Kondara	6929	N76532	b	b9	15d	1	0	0	0	2	1	50764	99.64
D112	Kondara	6929	N76532	b	b9	15d	2	0	0	0	2	1	50096	94.319
D112	Kondara	6929	N76532	b	b9	15d	3	0	0	0	5	2	57894	108.024
D112	Kondara	6929	N76532	b	b9	15d	4	0	0	0	3	1	27977	92.856
D112	Kondara	6929	N76532	b	b9	15d	5	0	1	0	6	1	41560	95.249
D112	Kondara	6929	N76532	b	b9	15d	6	0	0	0	4	0	33445	85.074
D112	Kondara	6929	N76532	b	b9	15d	7	0	0	0	0	1	19336	87.362
D112	Kondara	6929	N76532	b	b9	15d	8	0	0	0	0	1	32827	84.038
D112	Kondara	6929	N76532	b	b9	15d	9	0	0	0	0	1	8980	91.616
D112	Kondara	6929	N76532	b	b9	15d	10	0	1	0	1	2	50817	113.544
D112	Kondara	6929	N76532	b	b9	15d	11	0	0	0	0	1	12787	89.074
D112	Kondara	6929	N76532	b	b9	15d	12	0	0	0	0	1	18766	84.47
D112	Kondara	6929	N76532	b	b9	21d	1	0	0	0	2	0	43061	79.899
D112	Kondara	6929	N76532	b	b9	21d	2	0	0	0	2	0	77793	81.709
D112	Kondara	6929	N76532	b	b9	21d	3	0	0	0	6	1	106827	88.925
D112	Kondara	6929	N76532	b	b9	21d	4	0	0	0	3	0	47758	72.156
D112	Kondara	6929	N76532	b	b9	21d	5	1	0	1	5	1	88363	82.453
D112	Kondara	6929	N76532	b	b9	21d	6	0	0	0	3	0	33485	75.087
D112	Kondara	6929	N76532	b	b9	21d	7	0	0	0	0	0	39807	71.805
D112	Kondara	6929	N76532	b	b9	21d	8	0	0	0	0	0	49467	75.676
D112	Kondara	6929	N76532	b	b9	21d	9	0	0	0	0	1	18252	85.449
D112	Kondara	6929	N76532	b	b9	21d	10	0	0	0	0	1	106922	95.854
D112	Kondara	6929	N76532	b	b9	21d	11	1	0	0	0	1	35721	79.897
D112	Kondara	6929	N76532	b	b9	21d	12	0	0	0	0	0	53137	71.183
D113	Mz-0	6940	N76557	a	b8	15d	1	0	0	0	0	1	60965	88.808
D113	Mz-0	6940	N76557	a	b8	15d	2	0	0	0	6	1	61983	91.318
D113	Mz-0	6940	N76557	a	b8	15d	3	0	0	0	0	0	20324	73.482
D113	Mz-0	6940	N76557	a	b8	15d	4	0	0	0	2	1	54040	91.475
D113	Mz-0	6940	N76557	a	b8	15d	5	0	0	0	1	2	57684	97.721
D113	Mz-0	6940	N76557	a	b8	15d	6	0	0	0	1	1	55731	80.035
D113	Mz-0	6940	N76557	a	b8	15d	7	0	0	0	3	1	58143	74.35
D113	Mz-0	6940	N76557	a	b8	15d	8	0	0	0	1	0	33001	70.572
D113	Mz-0	6940	N76557	a	b8	15d	9	0	0	0	2	1	17338	80.876
D113	Mz-0	6940	N76557	a	b8	15d	10	0	0	0	1	0	19634	67.884
D113	Mz-0	6940	N76557	a	b8	15d	11	0	0	0	2	0	8060	66.582
D113	Mz-0	6940	N76557	a	b8	15d	12	0	0	0	0	1	47246	72.331
D113	Mz-0	6940	N76557	a	b8	21d	1	0	0	0	1	1	20754	68.776
D113	Mz-0	6940	N76557	a	b8	21d	2	0	0	0	4	1	75818	75.866
D113	Mz-0	6940	N76557	a	b8	21d	3	0	0	0	0	0	21231	71.985
D113	Mz-0	6940	N76557	a	b8	21d	4	0	0	0	2	1	60050	78.477
D113	Mz-0	6940	N76557	a	b8	21d	5	0	0	1	0	1	58499	76.179
D113	Mz-0	6940	N76557	a	b8	21d	6	0	0	0	1	1	45036	72.662
D113	Mz-0	6940	N76557	a	b8	21d	7	0	0	0	3	0	52314	68.202
D113	Mz-0	6940	N76557	a	b8	21d	8	0	0	0	1	0	42789	72.505
D113	Mz-0	6940	N76557	a	b8	21d	9	0	0	1	2	0	27485	72.237
D113	Mz-0	6940	N76557	a	b8	21d	10	0	0	0	2	0	48276	66.724
D113	Mz-0	6940	N76557	a	b8	21d	11	0	0	0	2	0	13435	66.937
D113	Mz-0	6940	N76557	a	b8	21d	12	0	0	0	0	1	51034	70.35
D113	Mz-0	6940	N76557	b	b9	15d	1	0	0	0	1	2	31884	118.19
D113	Mz-0	6940	N76557	b	b9	15d	2	0	1	0	2	2	51181	110.526
D113	Mz-0	6940	N76557	b	b9	15d	3	0	0	0	2	2	86221	114.323
D113	Mz-0	6940	N76557	b	b9	15d	4	0	2	0	4	2	71153	108.833
D113	Mz-0	6940	N76557	b	b9	15d	5	0	0	0	3	1	55507	108.254
D113	Mz-0	6940	N76557	b	b9	15d	6	0	0	0	0	2	77751	112.106
D113	Mz-0	6940	N76557	b	b9	15d	7	0	0	0	0	0	65767	83.549
D113	Mz-0	6940	N76557	b	b9	15d	8	0	0	0	0	1	50670	86.905
D113	Mz-0	6940	N76557	b	b9	15d	9	0	0	0	5	2	72766	94.689
D113	Mz-0	6940	N76557	b	b9	15d	10	0	0	0	0	1	59994	84.451
D113	Mz-0	6940	N76557	b	b9	15d	11	0	1	0	0	1	54902	88.584
D113	Mz-0	6940	N76557	b	b9	15d	12	0	0	0	4	1	101745	96.35
D113	Mz-0	6940	N76557	b	b9	21d	1	0	0	0	1	1	39839	90.176
D113	Mz-0	6940	N76557	b	b9	21d	2	0	0	0	3	1	68540	82.918
D113	Mz-0	6940	N76557	b	b9	21d	3	0	0	0	2	1	100912	83.252
D113	Mz-0	6940	N76557	b	b9	21d	4	0	0	0	4	1	89363	81.807
D113	Mz-0	6940	N76557	b	b9	21d	5	0	0	0	4	1	59836	79.24
D113	Mz-0	6940	N76557	b	b9	21d	6	0	0	0	0	1	91690	84.404
D113	Mz-0	6940	N76557	b	b9	21d	7	0	0	0	0	0	37840	73.08
D113	Mz-0	6940	N76557	b	b9	21d	8	0	0	0	0	1	55915	74.058
D113	Mz-0	6940	N76557	b	b9	21d	9	0	0	0	6	1	85183	75.104
D113	Mz-0	6940	N76557	b	b9	21d	10	0	0	0	0	1	75212	75.035
D113	Mz-0	6940	N76557	b	b9	21d	11	0	0	0	0	1	66619	74.85
D113	Mz-0	6940	N76557	b	b9	21d	12	0	0	0	6	1	101620	76.666
D114	In-0	8311	N78903	a	b8	15d	1	0	0	0	4	1	40925	90.953
D114	In-0	8311	N78903	a	b8	15d	2	0	0	0	1	1	19367	83.946
D114	In-0	8311	N78903	a	b8	15d	3	0	0	0	4	1	12980	77.246
D114	In-0	8311	N78903	a	b8	15d	4	0	0	0	0	0	9116	69.055
D114	In-0	8311	N78903	a	b8	15d	5	0	0	0	1	1	29787	87.385
D114	In-0	8311	N78903	a	b8	15d	6	0	0	0	7	1	51348	86.858
D114	In-0	8311	N78903	a	b8	15d	7	0	0	0	1	1	32589	90.09
D114	In-0	8311	N78903	a	b8	15d	8	0	0	0	0	0	28306	68.364
D114	In-0	8311	N78903	a	b8	15d	9	0	0	0	6	1	49955	90.269
D114	In-0	8311	N78903	a	b8	15d	10	0	0	0	0	1	27654	68.471
D114	In-0	8311	N78903	a	b8	15d	11	0	0	0	0	0	13394	75.178
D114	In-0	8311	N78903	a	b8	15d	12	0	0	0	3	1	48471	70.775
D114	In-0	8311	N78903	a	b8	21d	1	0	1	2	4	1	77209	81.186
D114	In-0	8311	N78903	a	b8	21d	2	0	0	0	1	0	29422	78.791
D114	In-0	8311	N78903	a	b8	21d	3	0	0	0	4	0	18526	67.189
D114	In-0	8311	N78903	a	b8	21d	4	0	0	0	0	0	26916	73.578
D114	In-0	8311	N78903	a	b8	21d	5	0	0	0	1	0	54210	76.077
D114	In-0	8311	N78903	a	b8	21d	6	2	1	0	6	1	99937	86.581
D114	In-0	8311	N78903	a	b8	21d	7	0	0	1	1	0	26876	77.702
D114	In-0	8311	N78903	a	b8	21d	8	0	0	0	0	0	24337	65.537
D114	In-0	8311	N78903	a	b8	21d	9	0	0	1	6	1	56995	78.798
D114	In-0	8311	N78903	a	b8	21d	10	0	0	0	0	1	25984	66.225
D114	In-0	8311	N78903	a	b8	21d	11	0	0	1	0	0	13574	65.713
D114	In-0	8311	N78903	a	b8	21d	12	0	0	0	3	0	28717	65.488
D114	In-0	8311	N78903	b	b9	15d	1	0	0	0	3	1	31324	104.591
D114	In-0	8311	N78903	b	b9	15d	2	0	0	0	0	2	55736	113.231
D114	In-0	8311	N78903	b	b9	15d	3	0	0	0	4	1	26739	111.41
D114	In-0	8311	N78903	b	b9	15d	4	0	0	0	6	1	24037	110.745
D114	In-0	8311	N78903	b	b9	15d	5	0	0	0	5	2	62432	121.493
D114	In-0	8311	N78903	b	b9	15d	6	0	0	0	2	1	25254	95.235
D114	In-0	8311	N78903	b	b9	15d	7	0	0	0	4	1	43168	99.531
D114	In-0	8311	N78903	b	b9	15d	8	0	1	0	5	1	18194	88.636
D114	In-0	8311	N78903	b	b9	15d	9	0	0	0	0	2	68111	100.943
D114	In-0	8311	N78903	b	b9	15d	10	0	0	0	3	1	50383	96.531
D114	In-0	8311	N78903	b	b9	15d	11	0	0	0	5	1	40197	92.615
D114	In-0	8311	N78903	b	b9	15d	12	0	0	0	5	1	30285	79.536
D114	In-0	8311	N78903	b	b9	21d	1	0	0	0	3	1	86295	93.056
D114	In-0	8311	N78903	b	b9	21d	2	0	0	0	0	1	94652	97.492
D114	In-0	8311	N78903	b	b9	21d	3	0	0	0	4	1	66162	100.741
D114	In-0	8311	N78903	b	b9	21d	4	0	0	0	6	1	77556	104.087
D114	In-0	8311	N78903	b	b9	21d	5	0	0	0	5	1	116942	96.33
D114	In-0	8311	N78903	b	b9	21d	6	0	0	0	4	1	74558	90.325
D114	In-0	8311	N78903	b	b9	21d	7	0	0	0	4	1	80717	79.286
D114	In-0	8311	N78903	b	b9	21d	8	0	0	0	5	0	43484	75.124
D114	In-0	8311	N78903	b	b9	21d	9	0	0	0	0	0	63168	79.389
D114	In-0	8311	N78903	b	b9	21d	10	0	0	0	2	1	94203	76.702
D114	In-0	8311	N78903	b	b9	21d	11	0	0	0	5	1	85690	76.008
D114	In-0	8311	N78903	b	b9	21d	12	0	0	0	6	1	50696	73.2
D115	Kz-9	6931	N76537	a	b8	15d	1	5	11	3	1	1	104111	86.477
D115	Kz-9	6931	N76537	a	b8	15d	2	0	0	0	0	0	19042	78.746
D115	Kz-9	6931	N76537	a	b8	15d	3	7	5	1	0	1	98903	81.235
D115	Kz-9	6931	N76537	a	b8	15d	4	3	3	4	0	2	147174	110.686
D115	Kz-9	6931	N76537	a	b8	15d	5	1	2	3	0	1	30392	87.072
D115	Kz-9	6931	N76537	a	b8	15d	6	6	9	4	0	1	134422	94.99
D115	Kz-9	6931	N76537	a	b8	15d	7	0	2	5	1	1	56958	74.569
D115	Kz-9	6931	N76537	a	b8	15d	8	0	0	3	0	2	136625	108.499
D115	Kz-9	6931	N76537	a	b8	15d	9	5	11	7	0	1	101187	84.444
D115	Kz-9	6931	N76537	a	b8	15d	10	4	8	3	0	1	79229	79.504
D115	Kz-9	6931	N76537	a	b8	15d	11	3	5	8	0	1	98752	79.593
D115	Kz-9	6931	N76537	a	b8	15d	12	5	7	3	0	1	121179	86.631
D115	Kz-9	6931	N76537	a	b8	21d	1	17	3	21	1	2	508317	100.017
D115	Kz-9	6931	N76537	a	b8	21d	2	0	0	0	0	0	26956	71.11
D115	Kz-9	6931	N76537	a	b8	21d	3	15	2	5	1	2	417712	96.103
D115	Kz-9	6931	N76537	a	b8	21d	4	6	5	9	0	3	479798	137.501
D115	Kz-9	6931	N76537	a	b8	21d	5	3	0	14	0	1	206672	95.759
D115	Kz-9	6931	N76537	a	b8	21d	6	13	8	17	3	2	590966	108.704
D115	Kz-9	6931	N76537	a	b8	21d	7	5	11	2	0	1	122393	65.595
D115	Kz-9	6931	N76537	a	b8	21d	8	6	5	5	1	2	454289	105.297
D115	Kz-9	6931	N76537	a	b8	21d	9	9	3	29	0	2	293821	93.175
D115	Kz-9	6931	N76537	a	b8	21d	10	7	4	10	0	1	214454	78.964
D115	Kz-9	6931	N76537	a	b8	21d	11	8	6	13	0	1	266442	81.543
D115	Kz-9	6931	N76537	a	b8	21d	12	12	9	11	0	2	496379	94.001
D115	Kz-9	6931	N76537	b	b9	15d	1	1	1	0	4	1	97841	95.745
D115	Kz-9	6931	N76537	b	b9	15d	2	7	2	9	0	2	158411	111.126
D115	Kz-9	6931	N76537	b	b9	15d	3	2	1	5	1	1	58815	89.218
D115	Kz-9	6931	N76537	b	b9	15d	4	5	9	2	0	1	68793	98.36
D115	Kz-9	6931	N76537	b	b9	15d	5	6	5	4	6	1	130274	105.367
D115	Kz-9	6931	N76537	b	b9	15d	6	3	4	5	0	1	34795	93.264
D115	Kz-9	6931	N76537	b	b9	15d	7	4	1	0	2	1	65863	92.168
D115	Kz-9	6931	N76537	b	b9	15d	8	1	5	1	2	1	44223	88.255
D115	Kz-9	6931	N76537	b	b9	15d	9	2	2	5	4	1	45606	86.856
D115	Kz-9	6931	N76537	b	b9	15d	10	24	19	12	1	2	346411	113.223
D115	Kz-9	6931	N76537	b	b9	15d	11	0	4	0	2	1	41311	80.423
D115	Kz-9	6931	N76537	b	b9	15d	12	0	0	0	8	1	25763	87.232
D115	Kz-9	6931	N76537	b	b9	21d	1	4	1	0	3	1	231988	87.168
D115	Kz-9	6931	N76537	b	b9	21d	2	29	2	8	3	2	956967	117.864
D115	Kz-9	6931	N76537	b	b9	21d	3	5	2	11	0	1	342727	91.241
D115	Kz-9	6931	N76537	b	b9	21d	4	20	0	6	1	2	487826	108.161
D115	Kz-9	6931	N76537	b	b9	21d	5	19	3	7	2	1	663967	93.863
D115	Kz-9	6931	N76537	b	b9	21d	6	15	1	4	0	1	265392	78.639
D115	Kz-9	6931	N76537	b	b9	21d	7	1	0	2	1	1	133464	80.342
D115	Kz-9	6931	N76537	b	b9	21d	8	7	1	4	1	1	88657	81.504
D115	Kz-9	6931	N76537	b	b9	21d	9	4	0	5	4	1	97326	71.721
D115	Kz-9	6931	N76537	b	b9	21d	10	27	0	8	1	2	786125	97.782
D115	Kz-9	6931	N76537	b	b9	21d	11	3	0	4	1	1	106946	68.255
D115	Kz-9	6931	N76537	b	b9	21d	12	2	0	3	9	1	72951	76.809
D115	Kz-9	6931	N76537	b	r1	15d	1	0	4	0	7	2	97841	95.745
D115	Kz-9	6931	N76537	b	r1	15d	2	0	0	0	1	1	158411	111.126
D115	Kz-9	6931	N76537	b	r1	15d	3	0	2	0	3	2	58815	89.218
D115	Kz-9	6931	N76537	b	r1	15d	4	0	3	1	3	1	68793	98.36
D115	Kz-9	6931	N76537	b	r1	15d	5	0	0	0	4	1	130274	105.367
D115	Kz-9	6931	N76537	b	r1	15d	6	0	1	0	1	1	34795	93.264
D115	Kz-9	6931	N76537	b	r1	15d	7	5	9	18	1	2	65863	92.168
D115	Kz-9	6931	N76537	b	r1	15d	8	3	2	10	0	2	44223	88.255
D115	Kz-9	6931	N76537	b	r1	15d	9	0	16	12	1	2	45606	86.856
D115	Kz-9	6931	N76537	b	r1	15d	10	0	4	0	2	2	346411	113.223
D115	Kz-9	6931	N76537	b	r1	15d	11	0	5	2	1	2	41311	80.423
D115	Kz-9	6931	N76537	b	r1	15d	12	1	13	0	9	2	25763	87.232
D115	Kz-9	6931	N76537	b	r1	21d	1	1	5	0	8	2	231988	87.168
D115	Kz-9	6931	N76537	b	r1	21d	2	0	2	0	1	1	956967	117.864
D115	Kz-9	6931	N76537	b	r1	21d	3	0	1	3	3	1	342727	91.241
D115	Kz-9	6931	N76537	b	r1	21d	4	0	1	3	3	1	487826	108.161
D115	Kz-9	6931	N76537	b	r1	21d	5	0	0	0	5	1	663967	93.863
D115	Kz-9	6931	N76537	b	r1	21d	6	0	4	0	1	1	265392	78.639
D115	Kz-9	6931	N76537	b	r1	21d	7	10	13	16	2	2	133464	80.342
D115	Kz-9	6931	N76537	b	r1	21d	8	11	9	7	1	2	88657	81.504
D115	Kz-9	6931	N76537	b	r1	21d	9	12	8	23	1	2	97326	71.721
D115	Kz-9	6931	N76537	b	r1	21d	10	2	6	5	3	3	786125	97.782
D115	Kz-9	6931	N76537	b	r1	21d	11	4	3	2	1	2	106946	68.255
D115	Kz-9	6931	N76537	b	r1	21d	12	13	7	3	9	2	72951	76.809
D116	Nok-3	6945	N76562	a	b8	15d	1	0	1	0	0	1	30015	88.439
D116	Nok-3	6945	N76562	a	b8	15d	2	0	0	0	0	0	8128	70.286
D116	Nok-3	6945	N76562	a	b8	15d	3	3	4	5	1	1	57065	88.739
D116	Nok-3	6945	N76562	a	b8	15d	4	0	0	0	0	0	8529	74.098
D116	Nok-3	6945	N76562	a	b8	15d	5	0	3	0	0	1	26569	88.463
D116	Nok-3	6945	N76562	a	b8	15d	6	0	9	3	1	1	53230	101.803
D116	Nok-3	6945	N76562	a	b8	15d	7	0	0	0	0	0	11171	70.122
D116	Nok-3	6945	N76562	a	b8	15d	8	0	0	0	0	0	6141	75.193
D116	Nok-3	6945	N76562	a	b8	15d	9	0	0	0	0	0	435	77.821
D116	Nok-3	6945	N76562	a	b8	15d	10	1	4	16	0	1	48686	75.268
D116	Nok-3	6945	N76562	a	b8	15d	11	0	3	0	0	0	2013	69.702
D116	Nok-3	6945	N76562	a	b8	15d	12	4	6	11	0	1	67907	78.353
D116	Nok-3	6945	N76562	a	b8	21d	1	0	0	0	0	1	30565	86.017
D116	Nok-3	6945	N76562	a	b8	21d	2	0	0	0	0	0	9876	66
D116	Nok-3	6945	N76562	a	b8	21d	3	7	5	15	2	1	145030	83.355
D116	Nok-3	6945	N76562	a	b8	21d	4	0	0	0	0	1	14061	71.239
D116	Nok-3	6945	N76562	a	b8	21d	5	1	3	4	0	1	60069	88.795
D116	Nok-3	6945	N76562	a	b8	21d	6	5	2	12	3	2	153802	109.592
D116	Nok-3	6945	N76562	a	b8	21d	7	0	0	0	0	0	8632	65.123
D116	Nok-3	6945	N76562	a	b8	21d	8	0	4	1	0	0	10471	68.05
D116	Nok-3	6945	N76562	a	b8	21d	9	0	0	0	0	0	1763	80.433
D116	Nok-3	6945	N76562	a	b8	21d	10	2	0	23	0	1	70198	72.296
D116	Nok-3	6945	N76562	a	b8	21d	11	0	2	2	0	0	3456	72.505
D116	Nok-3	6945	N76562	a	b8	21d	12	4	3	19	0	1	117463	78.42
D116	Nok-3	6945	N76562	b	b9	15d	1	0	0	0	0	0	14278	80.572
D116	Nok-3	6945	N76562	b	b9	15d	2	7	14	5	1	2	128362	121.589
D116	Nok-3	6945	N76562	b	b9	15d	3	2	3	0	1	2	46549	117.491
D116	Nok-3	6945	N76562	b	b9	15d	4	8	1	1	1	2	142940	118.774
D116	Nok-3	6945	N76562	b	b9	15d	5	5	17	4	1	2	114072	131.953
D116	Nok-3	6945	N76562	b	b9	15d	6	0	0	0	0	1	42947	80.336
D116	Nok-3	6945	N76562	b	b9	15d	8	0	0	0	2	1	16849	82.154
D116	Nok-3	6945	N76562	b	b9	15d	9	0	0	0	2	1	20369	88.881
D116	Nok-3	6945	N76562	b	b9	15d	10	0	1	0	1	1	183823	112.172
D116	Nok-3	6945	N76562	b	b9	15d	11	10	2	12	1	3	111052	127.34
D116	Nok-3	6945	N76562	b	b9	15d	12	7	11	20	0	2	NA	NA
D116	Nok-3	6945	N76562	b	b9	21d	1	0	0	0	0	0	3924	69.585
D116	Nok-3	6945	N76562	b	b9	21d	2	12	1	7	0	2	235979	91.788
D116	Nok-3	6945	N76562	b	b9	21d	3	2	1	1	0	1	125919	109.445
D116	Nok-3	6945	N76562	b	b9	21d	4	9	0	2	1	1	188299	92.766
D116	Nok-3	6945	N76562	b	b9	21d	5	15	9	14	1	2	299802	124.789
D116	Nok-3	6945	N76562	b	b9	21d	6	0	0	0	1	0	16024	67.702
D116	Nok-3	6945	N76562	b	b9	21d	8	0	0	0	2	0	25360	70.895
D116	Nok-3	6945	N76562	b	b9	21d	9	0	0	0	1	0	35446	76.326
D116	Nok-3	6945	N76562	b	b9	21d	10	0	3	0	1	0	458868	97.564
D116	Nok-3	6945	N76562	b	b9	21d	11	11	1	9	0	1	129954	106.17
D116	Nok-3	6945	N76562	b	b9	21d	12	4	5	17	0	1	NA	NA
D116	Nok-3	6945	N76562	b	r1	15d	1	0	0	0	3	1	14278	80.572
D116	Nok-3	6945	N76562	b	r1	15d	2	0	0	0	2	1	128362	121.589
D116	Nok-3	6945	N76562	b	r1	15d	3	0	3	2	0	1	46549	117.491
D116	Nok-3	6945	N76562	b	r1	15d	4	0	2	1	2	1	142940	118.774
D116	Nok-3	6945	N76562	b	r1	15d	5	0	0	0	0	1	114072	131.953
D116	Nok-3	6945	N76562	b	r1	15d	6	4	6	11	1	1	42947	80.336
D116	Nok-3	6945	N76562	b	r1	15d	7	0	10	2	3	2	21401	85.75
D116	Nok-3	6945	N76562	b	r1	15d	8	0	0	0	2	1	16849	82.154
D116	Nok-3	6945	N76562	b	r1	15d	9	0	0	0	0	1	20369	88.881
D116	Nok-3	6945	N76562	b	r1	15d	10	0	0	0	2	1	183823	112.172
D116	Nok-3	6945	N76562	b	r1	15d	11	0	0	0	1	1	111052	127.34
D116	Nok-3	6945	N76562	b	r1	15d	12	0	0	2	1	1	NA	NA
D116	Nok-3	6945	N76562	b	r1	21d	1	0	0	0	2	1	3924	69.585
D116	Nok-3	6945	N76562	b	r1	21d	2	0	0	0	2	0	235979	91.788
D116	Nok-3	6945	N76562	b	r1	21d	3	0	2	3	1	1	125919	109.445
D116	Nok-3	6945	N76562	b	r1	21d	4	0	10	0	3	1	188299	92.766
D116	Nok-3	6945	N76562	b	r1	21d	5	0	0	0	0	1	299802	124.789
D116	Nok-3	6945	N76562	b	r1	21d	6	5	4	16	2	1	16024	67.702
D116	Nok-3	6945	N76562	b	r1	21d	7	0	11	2	3	1	21576	73.33
D116	Nok-3	6945	N76562	b	r1	21d	8	0	1	0	3	0	25360	70.895
D116	Nok-3	6945	N76562	b	r1	21d	9	0	0	0	0	0	35446	76.326
D116	Nok-3	6945	N76562	b	r1	21d	10	0	1	0	2	0	458868	97.564
D116	Nok-3	6945	N76562	b	r1	21d	11	0	0	0	0	1	129954	106.17
D116	Nok-3	6945	N76562	b	r1	21d	12	0	0	0	3	1	NA	NA
D117	Litva	7236	N76543	a	b8	15d	1	0	0	0	2	1	4318	89.032
D117	Litva	7236	N76543	a	b8	15d	2	0	0	0	1	1	6995	71.512
D117	Litva	7236	N76543	a	b8	15d	3	0	0	0	2	0	2103	74.35
D117	Litva	7236	N76543	a	b8	15d	4	0	0	0	2	1	2385	75.431
D117	Litva	7236	N76543	a	b8	15d	5	0	0	0	1	0	1059	74.246
D117	Litva	7236	N76543	a	b8	15d	6	0	0	0	0	0	926	62.146
D117	Litva	7236	N76543	a	b8	15d	7	0	0	0	0	0	3789	133.452
D117	Litva	7236	N76543	a	b8	15d	8	0	0	0	1	1	4981	83.925
D117	Litva	7236	N76543	a	b8	15d	9	0	0	0	3	1	28117	76.645
D117	Litva	7236	N76543	a	b8	15d	10	0	0	0	1	1	7336	69.306
D117	Litva	7236	N76543	a	b8	15d	11	0	0	0	0	0	49	73.755
D117	Litva	7236	N76543	a	b8	15d	12	0	0	0	2	0	15832	65.194
D117	Litva	7236	N76543	a	b8	21d	1	0	0	0	1	0	3571	68.239
D117	Litva	7236	N76543	a	b8	21d	2	0	0	0	0	0	10150	67.581
D117	Litva	7236	N76543	a	b8	21d	3	0	0	0	2	0	2859	67.198
D117	Litva	7236	N76543	a	b8	21d	4	0	0	0	2	0	1221	66.96
D117	Litva	7236	N76543	a	b8	21d	5	0	0	0	1	0	1853	72.664
D117	Litva	7236	N76543	a	b8	21d	6	0	0	0	0	0	4947	70.336
D117	Litva	7236	N76543	a	b8	21d	7	0	0	0	0	0	327	60.284
D117	Litva	7236	N76543	a	b8	21d	8	0	0	0	1	0	4698	65.765
D117	Litva	7236	N76543	a	b8	21d	9	0	0	0	2	0	24749	74.369
D117	Litva	7236	N76543	a	b8	21d	10	0	0	0	3	0	5607	62.829
D117	Litva	7236	N76543	a	b8	21d	11	0	0	0	0	0	587	83.22
D117	Litva	7236	N76543	a	b8	21d	12	0	0	0	0	0	32525	71.315
D117	Litva	7236	N76543	b	b9	15d	2	0	0	0	3	1	35154	79.08
D117	Litva	7236	N76543	b	b9	15d	3	0	0	0	5	0	28561	88.045
D117	Litva	7236	N76543	b	b9	15d	4	0	0	0	6	1	13354	86.807
D117	Litva	7236	N76543	b	b9	15d	5	0	0	0	2	1	12319	79.745
D117	Litva	7236	N76543	b	b9	15d	6	0	0	0	1	1	14121	86.457
D117	Litva	7236	N76543	b	b9	15d	7	0	0	0	1	1	965	81.387
D117	Litva	7236	N76543	b	b9	15d	8	0	0	0	0	0	10564	93.006
D117	Litva	7236	N76543	b	b9	15d	9	0	0	0	5	1	11058	83.455
D117	Litva	7236	N76543	b	b9	15d	10	0	0	0	4	0	30378	103.15
D117	Litva	7236	N76543	b	b9	15d	11	0	0	0	9	1	18592	86.251
D117	Litva	7236	N76543	b	b9	15d	12	0	0	0	6	1	NA	NA
D117	Litva	7236	N76543	b	b9	21d	2	0	0	0	3	0	35906	71.87
D117	Litva	7236	N76543	b	b9	21d	3	0	0	0	5	0	16518	69.408
D117	Litva	7236	N76543	b	b9	21d	4	0	0	0	6	0	13171	68.235
D117	Litva	7236	N76543	b	b9	21d	5	0	0	0	2	0	6720	69.463
D117	Litva	7236	N76543	b	b9	21d	6	0	0	0	2	0	11960	72.324
D117	Litva	7236	N76543	b	b9	21d	7	0	0	0	0	0	1000	72.145
D117	Litva	7236	N76543	b	b9	21d	8	0	0	0	0	0	6350	80.511
D117	Litva	7236	N76543	b	b9	21d	9	0	0	1	6	0	8444	73.381
D117	Litva	7236	N76543	b	b9	21d	10	0	0	0	3	0	53660	90.039
D117	Litva	7236	N76543	b	b9	21d	11	0	0	0	10	1	18289	74.55
D117	Litva	7236	N76543	b	b9	21d	12	0	0	0	5	0	NA	NA
D117	Litva	7236	N76543	b	r1	15d	1	0	0	0	1	1	16234	95.576
D117	Litva	7236	N76543	b	r1	15d	2	0	0	0	5	1	35154	79.08
D117	Litva	7236	N76543	b	r1	15d	3	0	0	0	1	1	28561	88.045
D117	Litva	7236	N76543	b	r1	15d	4	0	0	0	6	1	13354	86.807
D117	Litva	7236	N76543	b	r1	15d	5	0	0	0	2	1	12319	79.745
D117	Litva	7236	N76543	b	r1	15d	6	0	0	0	4	1	14121	86.457
D117	Litva	7236	N76543	b	r1	15d	7	0	0	0	5	1	965	81.387
D117	Litva	7236	N76543	b	r1	15d	8	0	0	0	3	1	10564	93.006
D117	Litva	7236	N76543	b	r1	15d	9	0	0	0	5	1	11058	83.455
D117	Litva	7236	N76543	b	r1	15d	10	0	0	0	1	2	30378	103.15
D117	Litva	7236	N76543	b	r1	15d	11	0	0	0	0	0	18592	86.251
D117	Litva	7236	N76543	b	r1	15d	12	0	0	0	1	1	NA	NA
D117	Litva	7236	N76543	b	r1	21d	1	0	0	0	1	1	18044	74.163
D117	Litva	7236	N76543	b	r1	21d	2	0	0	0	3	1	35906	71.87
D117	Litva	7236	N76543	b	r1	21d	3	0	0	0	1	0	16518	69.408
D117	Litva	7236	N76543	b	r1	21d	4	0	0	0	6	1	13171	68.235
D117	Litva	7236	N76543	b	r1	21d	5	0	0	0	2	0	6720	69.463
D117	Litva	7236	N76543	b	r1	21d	6	0	0	1	1	1	11960	72.324
D117	Litva	7236	N76543	b	r1	21d	7	0	0	0	5	0	1000	72.145
D117	Litva	7236	N76543	b	r1	21d	8	0	0	0	3	1	6350	80.511
D117	Litva	7236	N76543	b	r1	21d	9	0	0	0	5	1	8444	73.381
D117	Litva	7236	N76543	b	r1	21d	10	0	1	2	0	2	53660	90.039
D117	Litva	7236	N76543	b	r1	21d	11	0	0	0	0	0	18289	74.55
D117	Litva	7236	N76543	b	r1	21d	12	0	0	0	1	0	NA	NA
D118	Kyoto	7207	N76535	a	b8	15d	1	0	0	0	3	1	33078	81.853
D118	Kyoto	7207	N76535	a	b8	15d	2	0	0	0	3	1	31951	89.859
D118	Kyoto	7207	N76535	a	b8	15d	3	0	0	0	3	0	21450	93.91
D118	Kyoto	7207	N76535	a	b8	15d	4	0	4	0	0	1	18324	87.774
D118	Kyoto	7207	N76535	a	b8	15d	5	6	5	11	0	1	121694	102.912
D118	Kyoto	7207	N76535	a	b8	15d	6	4	6	2	0	2	58748	88.794
D118	Kyoto	7207	N76535	a	b8	15d	7	0	0	0	3	1	35765	81.011
D118	Kyoto	7207	N76535	a	b8	15d	8	0	0	0	3	0	17022	72.289
D118	Kyoto	7207	N76535	a	b8	15d	9	0	0	0	1	1	9546	69.569
D118	Kyoto	7207	N76535	a	b8	15d	10	0	0	0	5	1	30019	85.807
D118	Kyoto	7207	N76535	a	b8	15d	11	0	0	0	0	1	13686	93.917
D118	Kyoto	7207	N76535	a	b8	15d	12	0	0	0	1	1	14002	75.956
D118	Kyoto	7207	N76535	a	b8	21d	1	0	0	0	3	1	38915	76.523
D118	Kyoto	7207	N76535	a	b8	21d	2	0	0	0	4	1	43178	87.753
D118	Kyoto	7207	N76535	a	b8	21d	3	0	0	0	3	0	24623	80.636
D118	Kyoto	7207	N76535	a	b8	21d	4	3	1	5	0	1	84072	89.025
D118	Kyoto	7207	N76535	a	b8	21d	5	18	0	21	0	2	404116	99.396
D118	Kyoto	7207	N76535	a	b8	21d	6	12	0	7	0	2	258239	91.032
D118	Kyoto	7207	N76535	a	b8	21d	7	0	0	0	4	1	30083	77.01
D118	Kyoto	7207	N76535	a	b8	21d	8	0	0	0	3	0	17134	67.524
D118	Kyoto	7207	N76535	a	b8	21d	9	0	0	0	0	1	7930	70.15
D118	Kyoto	7207	N76535	a	b8	21d	10	0	0	0	4	1	27790	78.967
D118	Kyoto	7207	N76535	a	b8	21d	11	0	0	0	0	1	24278	88.119
D118	Kyoto	7207	N76535	a	b8	21d	12	0	0	0	2	1	6412	73.731
D118	Kyoto	7207	N76535	b	b9	15d	1	10	6	3	4	2	235127	105.061
D118	Kyoto	7207	N76535	b	b9	15d	2	0	0	0	7	2	84557	110.388
D118	Kyoto	7207	N76535	b	b9	15d	3	2	1	0	3	2	41162	101.68
D118	Kyoto	7207	N76535	b	b9	15d	4	1	3	0	5	1	24397	108.858
D118	Kyoto	7207	N76535	b	b9	15d	5	16	15	7	5	2	209690	115.816
D118	Kyoto	7207	N76535	b	b9	15d	6	0	1	0	2	2	42936	108.433
D118	Kyoto	7207	N76535	b	b9	15d	7	0	0	0	0	1	17464	98.987
D118	Kyoto	7207	N76535	b	b9	15d	8	9	3	1	10	2	60614	108.428
D118	Kyoto	7207	N76535	b	b9	15d	9	2	1	1	8	2	41698	106.056
D118	Kyoto	7207	N76535	b	b9	15d	10	10	4	2	7	3	102524	120.193
D118	Kyoto	7207	N76535	b	b9	15d	11	0	0	0	5	3	59310	120.055
D118	Kyoto	7207	N76535	b	b9	15d	12	4	6	1	6	2	88078	115.519
D118	Kyoto	7207	N76535	b	b9	21d	1	13	0	3	4	1	429029	102.045
D118	Kyoto	7207	N76535	b	b9	21d	2	0	0	0	7	1	90917	96.247
D118	Kyoto	7207	N76535	b	b9	21d	3	2	2	0	3	1	49787	93.851
D118	Kyoto	7207	N76535	b	b9	21d	4	0	1	0	7	1	21882	97.753
D118	Kyoto	7207	N76535	b	b9	21d	5	30	5	2	4	2	525620	115.288
D118	Kyoto	7207	N76535	b	b9	21d	6	0	0	0	4	1	50923	94.546
D118	Kyoto	7207	N76535	b	b9	21d	7	0	0	0	0	1	16105	83.518
D118	Kyoto	7207	N76535	b	b9	21d	8	17	1	3	12	2	381924	100.786
D118	Kyoto	7207	N76535	b	b9	21d	9	2	2	2	8	2	61513	96.468
D118	Kyoto	7207	N76535	b	b9	21d	10	11	0	1	7	2	212016	101.443
D118	Kyoto	7207	N76535	b	b9	21d	11	0	0	0	5	2	65556	104.085
D118	Kyoto	7207	N76535	b	b9	21d	12	13	3	1	3	2	300144	96.405
D12	Wei-0	6979	N76628	a	r2	15d	1	0	0	0	1	1	12437	98.458
D12	Wei-0	6979	N76628	a	r2	15d	2	0	0	0	2	1	12571	88.175
D12	Wei-0	6979	N76628	a	r2	15d	3	0	0	0	0	0	7250	86.522
D12	Wei-0	6979	N76628	a	r2	15d	4	0	0	0	1	1	6702	91.412
D12	Wei-0	6979	N76628	a	r2	15d	5	0	1	0	2	1	17232	88.032
D12	Wei-0	6979	N76628	a	r2	15d	6	0	0	0	1	1	30352	88.715
D12	Wei-0	6979	N76628	a	r2	15d	7	0	0	0	0	0	2833	82.671
D12	Wei-0	6979	N76628	a	r2	15d	8	0	0	0	0	1	3969	94.05
D12	Wei-0	6979	N76628	a	r2	15d	9	0	0	0	1	0	2472	86.323
D12	Wei-0	6979	N76628	a	r2	15d	10	0	0	0	1	1	8943	90.019
D12	Wei-0	6979	N76628	a	r2	15d	11	0	0	0	2	0	14723	88.038
D12	Wei-0	6979	N76628	a	r2	15d	12	0	0	0	1	1	7930	88.193
D12	Wei-0	6979	N76628	a	r2	21d	1	0	0	0	1	0	9082	79.211
D12	Wei-0	6979	N76628	a	r2	21d	2	0	0	0	2	0	8601	71.815
D12	Wei-0	6979	N76628	a	r2	21d	3	0	0	0	0	0	8635	72.372
D12	Wei-0	6979	N76628	a	r2	21d	4	0	0	0	1	0	10080	74.237
D12	Wei-0	6979	N76628	a	r2	21d	5	0	0	0	2	0	19666	73.888
D12	Wei-0	6979	N76628	a	r2	21d	6	0	0	0	1	0	20800	77.217
D12	Wei-0	6979	N76628	a	r2	21d	7	0	0	0	0	0	1899	71.013
D12	Wei-0	6979	N76628	a	r2	21d	8	0	0	0	0	0	3234	79.156
D12	Wei-0	6979	N76628	a	r2	21d	9	0	0	0	0	0	1072	76.051
D12	Wei-0	6979	N76628	a	r2	21d	10	0	0	0	1	0	6103	76.776
D12	Wei-0	6979	N76628	a	r2	21d	11	0	0	0	3	0	16018	75.246
D12	Wei-0	6979	N76628	a	r2	21d	12	0	0	0	1	0	10532	68.885
D12	Wei-0	6979	N76628	b	b4	15d	1	0	0	3	3	1	29190	68.419
D12	Wei-0	6979	N76628	b	b4	15d	2	0	0	0	0	0	73	61.274
D12	Wei-0	6979	N76628	b	b4	15d	3	0	1	0	2	1	2179	69.738
D12	Wei-0	6979	N76628	b	b4	15d	4	0	0	0	6	1	2688	65.57
D12	Wei-0	6979	N76628	b	b4	15d	5	0	0	0	2	1	639	84.798
D12	Wei-0	6979	N76628	b	b4	15d	6	0	0	0	2	1	5700	69.885
D12	Wei-0	6979	N76628	b	b4	15d	7	0	0	0	7	1	35931	83.667
D12	Wei-0	6979	N76628	b	b4	15d	8	0	0	0	6	1	28544	94.702
D12	Wei-0	6979	N76628	b	b4	15d	9	0	0	0	7	1	34500	97.528
D12	Wei-0	6979	N76628	b	b4	15d	10	0	0	1	1	1	18487	91.302
D12	Wei-0	6979	N76628	b	b4	15d	11	0	0	0	18	1	74328	104.044
D12	Wei-0	6979	N76628	b	b4	15d	12	0	1	0	5	1	25239	92.158
D12	Wei-0	6979	N76628	b	b4	21d	1	4	1	1	5	1	21800	69.408
D12	Wei-0	6979	N76628	b	b4	21d	2	0	0	0	0	0	1816	66.209
D12	Wei-0	6979	N76628	b	b4	21d	3	0	0	0	2	1	12785	69.65
D12	Wei-0	6979	N76628	b	b4	21d	4	0	0	0	7	1	21158	71.574
D12	Wei-0	6979	N76628	b	b4	21d	5	0	0	0	1	1	17750	74.765
D12	Wei-0	6979	N76628	b	b4	21d	6	0	0	0	1	1	4001	67.056
D12	Wei-0	6979	N76628	b	b4	21d	7	0	0	0	8	1	30208	73.612
D12	Wei-0	6979	N76628	b	b4	21d	8	0	0	0	6	1	29520	75.264
D12	Wei-0	6979	N76628	b	b4	21d	9	0	0	0	5	1	69676	80.678
D12	Wei-0	6979	N76628	b	b4	21d	10	0	0	0	0	1	23151	78.077
D12	Wei-0	6979	N76628	b	b4	21d	11	0	0	0	17	1	131579	80.213
D12	Wei-0	6979	N76628	b	b4	21d	12	0	0	0	4	1	31000	75.631
D120	Cen-0	8275	N78419	a	b8	15d	1	1	6	2	0	2	90491	109.161	not sequenced
D120	Cen-0	8275	N78419	a	b8	15d	2	0	2	4	0	2	112136	112.031	not sequenced
D120	Cen-0	8275	N78419	a	b8	15d	3	0	4	0	0	2	103799	101.18	not sequenced
D120	Cen-0	8275	N78419	a	b8	15d	4	3	8	2	0	2	141230	114.896	not sequenced
D120	Cen-0	8275	N78419	a	b8	15d	5	1	6	5	1	2	133574	108.579	not sequenced
D120	Cen-0	8275	N78419	a	b8	15d	6	0	2	0	0	1	59694	73.926	not sequenced
D120	Cen-0	8275	N78419	a	b8	15d	7	0	2	0	0	2	70533	85.16	not sequenced
D120	Cen-0	8275	N78419	a	b8	15d	8	0	4	0	0	1	92420	81.133	not sequenced
D120	Cen-0	8275	N78419	a	b8	15d	9	3	7	2	1	2	77826	87.727	not sequenced
D120	Cen-0	8275	N78419	a	b8	15d	10	0	2	0	0	1	73545	74.205	not sequenced
D120	Cen-0	8275	N78419	a	b8	15d	11	1	8	3	1	1	49000	68.424	not sequenced
D120	Cen-0	8275	N78419	a	b8	15d	12	2	4	1	0	2	103965	104.521	not sequenced
D120	Cen-0	8275	N78419	a	b8	21d	1	2	6	2	1	2	116934	102.993	not sequenced
D120	Cen-0	8275	N78419	a	b8	21d	2	0	2	4	1	2	111351	101.893	not sequenced
D120	Cen-0	8275	N78419	a	b8	21d	3	1	3	0	0	2	129964	89.977	not sequenced
D120	Cen-0	8275	N78419	a	b8	21d	4	2	11	3	2	3	206827	116.4	not sequenced
D120	Cen-0	8275	N78419	a	b8	21d	5	3	8	12	1	2	264410	99.357	not sequenced
D120	Cen-0	8275	N78419	a	b8	21d	6	0	0	0	0	1	69526	74.036	not sequenced
D120	Cen-0	8275	N78419	a	b8	21d	7	1	3	0	0	1	80654	85.136	not sequenced
D120	Cen-0	8275	N78419	a	b8	21d	8	0	2	4	0	0	116612	74.528	not sequenced
D120	Cen-0	8275	N78419	a	b8	21d	9	0	5	5	1	2	117648	83.659	not sequenced
D120	Cen-0	8275	N78419	a	b8	21d	10	0	0	0	1	0	124716	74.522	not sequenced
D120	Cen-0	8275	N78419	a	b8	21d	11	0	4	7	1	1	49400	68.182	not sequenced
D120	Cen-0	8275	N78419	a	b8	21d	12	3	0	3	1	1	157130	99.903	not sequenced
D120	Cen-0	8275	N78419	b	b9	15d	1	0	3	0	2	1	74188	90.618	not sequenced
D120	Cen-0	8275	N78419	b	b9	15d	2	0	4	0	3	1	70327	81.989	not sequenced
D120	Cen-0	8275	N78419	b	b9	15d	3	1	5	3	4	2	138935	98.589	not sequenced
D120	Cen-0	8275	N78419	b	b9	15d	4	0	0	0	4	1	63099	96.24	not sequenced
D120	Cen-0	8275	N78419	b	b9	15d	5	0	2	0	3	1	119412	94.988	not sequenced
D120	Cen-0	8275	N78419	b	b9	15d	6	2	14	0	3	2	112381	97.374	not sequenced
D120	Cen-0	8275	N78419	b	b9	15d	7	0	1	0	11	1	62182	93.789	not sequenced
D120	Cen-0	8275	N78419	b	b9	15d	8	0	3	0	1	1	124582	83.663	not sequenced
D120	Cen-0	8275	N78419	b	b9	15d	9	5	2	0	5	3	86719	97.913	not sequenced
D120	Cen-0	8275	N78419	b	b9	15d	10	0	4	0	6	1	57037	77.378	not sequenced
D120	Cen-0	8275	N78419	b	b9	15d	11	0	0	0	3	1	65646	83.135	not sequenced
D120	Cen-0	8275	N78419	b	b9	15d	12	1	3	0	5	1	100004	89.528	not sequenced
D120	Cen-0	8275	N78419	b	b9	21d	1	0	3	0	3	0	81899	75.379	not sequenced
D120	Cen-0	8275	N78419	b	b9	21d	2	0	5	2	3	1	85899	72.619	not sequenced
D120	Cen-0	8275	N78419	b	b9	21d	3	0	1	4	6	1	103636	91.668	not sequenced
D120	Cen-0	8275	N78419	b	b9	21d	4	0	0	0	4	0	60425	76.497	not sequenced
D120	Cen-0	8275	N78419	b	b9	21d	5	0	0	0	5	1	131414	79.517	not sequenced
D120	Cen-0	8275	N78419	b	b9	21d	6	1	7	2	3	1	103551	83.781	not sequenced
D120	Cen-0	8275	N78419	b	b9	21d	7	0	0	0	10	1	99852	87.593	not sequenced
D120	Cen-0	8275	N78419	b	b9	21d	8	0	1	0	3	0	131817	76.711	not sequenced
D120	Cen-0	8275	N78419	b	b9	21d	9	3	2	1	4	2	122301	97.463	not sequenced
D120	Cen-0	8275	N78419	b	b9	21d	10	0	0	1	3	0	62242	74.769	not sequenced
D120	Cen-0	8275	N78419	b	b9	21d	11	0	0	0	2	0	100867	79.44	not sequenced
D120	Cen-0	8275	N78419	b	b9	21d	12	1	1	2	6	1	158874	82.18	not sequenced
D121	Col-0	6909	0	a	b12	15d	1	0	0	0	0	1	8576	87.625
D121	Col-0	6909	0	a	b12	15d	2	0	0	0	1	1	26258	84.128
D121	Col-0	6909	0	a	b12	15d	3	0	0	1	0	1	6573	85.33
D121	Col-0	6909	0	a	b12	15d	4	0	0	0	3	1	53706	80.678
D121	Col-0	6909	0	a	b12	15d	5	0	0	0	0	0	4881	75.076
D121	Col-0	6909	0	a	b12	15d	6	0	0	0	0	1	19096	76.509
D121	Col-0	6909	0	a	b12	15d	7	0	0	0	0	0	1270	69.561
D121	Col-0	6909	0	a	b12	15d	8	0	0	0	0	1	3620	86.304
D121	Col-0	6909	0	a	b12	15d	9	0	0	0	0	0	372	85.185
D121	Col-0	6909	0	a	b12	15d	10	0	0	0	0	1	4366	88.027
D121	Col-0	6909	0	a	b12	15d	11	0	0	0	0	0	897	79.166
D121	Col-0	6909	0	a	b12	15d	12	0	0	0	0	1	11750	91.603
D121	Col-0	6909	0	a	b12	21d	1	0	0	0	0	0	8349	68.854
D121	Col-0	6909	0	a	b12	21d	2	0	0	0	1	0	21946	66.261
D121	Col-0	6909	0	a	b12	21d	3	0	0	0	0	0	6009	65.763
D121	Col-0	6909	0	a	b12	21d	4	0	0	0	3	0	25780	65.675
D121	Col-0	6909	0	a	b12	21d	5	0	0	0	0	0	8627	64.431
D121	Col-0	6909	0	a	b12	21d	6	0	0	0	0	0	8620	72.268
D121	Col-0	6909	0	a	b12	21d	7	0	0	0	0	0	677	61.721
D121	Col-0	6909	0	a	b12	21d	8	0	0	0	0	1	2643	74.286
D121	Col-0	6909	0	a	b12	21d	9	0	0	0	0	0	1	75
D121	Col-0	6909	0	a	b12	21d	10	0	0	0	0	0	5124	79.617
D121	Col-0	6909	0	a	b12	21d	11	0	0	0	0	0	175	73.823
D121	Col-0	6909	0	a	b12	21d	12	0	0	0	0	0	14041	73.526
D121	Col-0	6909	0	b	b10	15d	1	0	0	0	3	1	91892	73.032
D121	Col-0	6909	0	b	b10	15d	2	0	0	0	0	1	31021	73.028
D121	Col-0	6909	0	b	b10	15d	3	0	0	0	0	1	19335	78.14
D121	Col-0	6909	0	b	b10	15d	4	0	0	2	1	1	27606	83.911
D121	Col-0	6909	0	b	b10	15d	5	0	0	0	0	0	8103	73.484
D121	Col-0	6909	0	b	b10	15d	6	0	0	0	8	1	86956	74.218
D121	Col-0	6909	0	b	b10	15d	7	0	0	0	0	1	7442	70.872
D121	Col-0	6909	0	b	b10	15d	8	0	0	0	2	1	43064	76.095
D121	Col-0	6909	0	b	b10	15d	9	0	0	0	0	0	339	76.227
D121	Col-0	6909	0	b	b10	15d	10	0	0	0	3	1	16681	96.42
D121	Col-0	6909	0	b	b10	15d	11	0	0	0	4	1	37091	82.758
D121	Col-0	6909	0	b	b10	15d	12	0	0	0	0	1	5362	75.151
D121	Col-0	6909	0	b	b10	21d	1	0	0	0	2	1	60220	70.782
D121	Col-0	6909	0	b	b10	21d	2	0	0	0	0	0	23452	65.397
D121	Col-0	6909	0	b	b10	21d	3	0	0	0	0	0	16102	69.197
D121	Col-0	6909	0	b	b10	21d	4	1	2	1	0	1	52150	74.137
D121	Col-0	6909	0	b	b10	21d	5	0	0	0	0	0	4879	62.875
D121	Col-0	6909	0	b	b10	21d	6	0	0	0	7	1	18482	65.12
D121	Col-0	6909	0	b	b10	21d	7	0	0	0	0	0	2060	66.702
D121	Col-0	6909	0	b	b10	21d	8	0	0	0	1	0	19668	63.378
D121	Col-0	6909	0	b	b10	21d	9	0	0	0	0	0	404	71.047
D121	Col-0	6909	0	b	b10	21d	11	0	0	0	4	1	4869	64.032
D121	Col-0	6909	0	b	b10	21d	12	0	0	0	0	0	NA	NA
D122	C24	6906	0	a	b12	15d	1	0	7	0	0	1	77242	80.373	not sequenced
D122	C24	6906	0	a	b12	15d	2	0	4	0	0	1	77727	87.373	not sequenced
D122	C24	6906	0	a	b12	15d	3	0	2	0	3	1	25682	85.342	not sequenced
D122	C24	6906	0	a	b12	15d	4	0	1	0	5	1	50632	95.615	not sequenced
D122	C24	6906	0	a	b12	15d	5	0	2	0	0	1	57052	87.968	not sequenced
D122	C24	6906	0	a	b12	15d	6	0	0	0	3	1	30339	82.054	not sequenced
D122	C24	6906	0	a	b12	15d	7	0	0	0	2	1	43021	91.036	not sequenced
D122	C24	6906	0	a	b12	15d	8	0	1	0	3	1	52319	95.293	not sequenced
D122	C24	6906	0	a	b12	15d	9	0	4	0	0	2	65849	104.685	not sequenced
D122	C24	6906	0	a	b12	15d	10	0	2	0	1	2	59631	103.672	not sequenced
D122	C24	6906	0	a	b12	15d	11	0	0	0	1	1	36057	85.26	not sequenced
D122	C24	6906	0	a	b12	15d	12	0	2	0	3	2	83279	93.277	not sequenced
D122	C24	6906	0	a	b12	21d	1	3	3	1	0	1	79326	64.787	not sequenced
D122	C24	6906	0	a	b12	21d	2	1	5	0	0	1	98420	71.059	not sequenced
D122	C24	6906	0	a	b12	21d	3	0	2	0	2	1	45409	69.234	not sequenced
D122	C24	6906	0	a	b12	21d	4	2	1	0	5	1	65121	79.704	not sequenced
D122	C24	6906	0	a	b12	21d	5	0	2	0	0	1	74524	73.7	not sequenced
D122	C24	6906	0	a	b12	21d	6	0	0	0	2	1	40689	66.343	not sequenced
D122	C24	6906	0	a	b12	21d	7	0	1	0	2	1	23242	80.142	not sequenced
D122	C24	6906	0	a	b12	21d	8	0	1	0	3	1	45177	75.721	not sequenced
D122	C24	6906	0	a	b12	21d	9	3	0	0	0	1	86101	88.665	not sequenced
D122	C24	6906	0	a	b12	21d	10	1	1	0	3	1	82739	84.043	not sequenced
D122	C24	6906	0	a	b12	21d	11	0	0	0	0	1	37850	70.668	not sequenced
D122	C24	6906	0	a	b12	21d	12	0	2	0	3	2	66653	80.186	not sequenced
D122	C24	6906	0	a	b15	15d	1	0	1	0	0	1	77242	80.373	not sequenced
D122	C24	6906	0	a	b15	15d	2	5	9	3	0	1	77727	87.373	not sequenced
D122	C24	6906	0	a	b15	15d	3	0	0	1	3	2	25682	85.342	not sequenced
D122	C24	6906	0	a	b15	15d	4	2	7	1	0	1	50632	95.615	not sequenced
D122	C24	6906	0	a	b15	15d	5	3	1	2	0	2	57052	87.968	not sequenced
D122	C24	6906	0	a	b15	15d	6	0	0	1	1	1	30339	82.054	not sequenced
D122	C24	6906	0	a	b15	15d	7	4	1	5	0	1	43021	91.036	not sequenced
D122	C24	6906	0	a	b15	15d	8	0	0	0	0	0	52319	95.293	not sequenced
D122	C24	6906	0	a	b15	15d	9	0	1	0	2	1	65849	104.685	not sequenced
D122	C24	6906	0	a	b15	15d	10	0	0	0	0	1	59631	103.672	not sequenced
D122	C24	6906	0	a	b15	15d	11	0	6	0	1	1	36057	85.26	not sequenced
D122	C24	6906	0	a	b15	15d	12	0	0	0	0	1	83279	93.277	not sequenced
D122	C24	6906	0	a	b15	21d	1	1	3	0	0	1	79326	64.787	not sequenced
D122	C24	6906	0	a	b15	21d	2	21	1	9	0	1	98420	71.059	not sequenced
D122	C24	6906	0	a	b15	21d	3	0	1	0	1	1	45409	69.234	not sequenced
D122	C24	6906	0	a	b15	21d	4	5	6	0	0	1	65121	79.704	not sequenced
D122	C24	6906	0	a	b15	21d	5	1	1	3	0	1	74524	73.7	not sequenced
D122	C24	6906	0	a	b15	21d	6	0	3	0	0	1	40689	66.343	not sequenced
D122	C24	6906	0	a	b15	21d	7	4	2	7	0	1	23242	80.142	not sequenced
D122	C24	6906	0	a	b15	21d	8	0	0	0	1	0	45177	75.721	not sequenced
D122	C24	6906	0	a	b15	21d	9	0	1	0	1	1	86101	88.665	not sequenced
D122	C24	6906	0	a	b15	21d	10	0	0	0	0	1	82739	84.043	not sequenced
D122	C24	6906	0	a	b15	21d	11	3	1	4	1	1	37850	70.668	not sequenced
D122	C24	6906	0	a	b15	21d	12	0	0	0	0	1	66653	80.186	not sequenced
D122	C24	6906	0	b	b10	15d	1	0	0	0	3	1	42950	76.071	not sequenced
D122	C24	6906	0	b	b10	15d	2	0	0	0	0	0	31169	75.282	not sequenced
D122	C24	6906	0	b	b10	15d	3	0	0	0	5	1	26165	83.135	not sequenced
D122	C24	6906	0	b	b10	15d	4	0	0	0	3	1	30476	77.284	not sequenced
D122	C24	6906	0	b	b10	15d	5	10	1	7	2	1	80183	83.56	not sequenced
D122	C24	6906	0	b	b10	15d	6	0	0	0	1	1	23011	78.478	not sequenced
D122	C24	6906	0	b	b10	15d	7	0	0	0	1	1	30892	69.034	not sequenced
D122	C24	6906	0	b	b10	15d	8	0	0	0	6	1	28650	77.528	not sequenced
D122	C24	6906	0	b	b10	15d	9	0	0	0	3	1	59608	82.688	not sequenced
D122	C24	6906	0	b	b10	15d	10	0	0	0	5	1	49413	85.384	not sequenced
D122	C24	6906	0	b	b10	15d	11	0	0	0	6	1	38315	81.213	not sequenced
D122	C24	6906	0	b	b10	15d	12	0	0	0	3	1	51437	81.881	not sequenced
D122	C24	6906	0	b	b10	21d	1	0	0	0	5	0	47242	65.8	not sequenced
D122	C24	6906	0	b	b10	21d	2	0	0	0	0	1	44855	73.045	not sequenced
D122	C24	6906	0	b	b10	21d	3	0	0	0	7	1	26264	71.143	not sequenced
D122	C24	6906	0	b	b10	21d	4	0	0	0	4	0	39002	68.083	not sequenced
D122	C24	6906	0	b	b10	21d	5	11	1	4	1	1	98160	74.228	not sequenced
D122	C24	6906	0	b	b10	21d	6	0	0	0	1	0	19731	71.606	not sequenced
D122	C24	6906	0	b	b10	21d	7	0	0	0	1	0	1788	64.318	not sequenced
D122	C24	6906	0	b	b10	21d	8	0	0	0	6	0	30489	66.879	not sequenced
D122	C24	6906	0	b	b10	21d	9	0	0	0	3	1	99235	77.666	not sequenced
D122	C24	6906	0	b	b10	21d	10	0	0	0	7	1	71397	75.24	not sequenced
D122	C24	6906	0	b	b10	21d	11	0	0	0	7	0	44851	69.639	not sequenced
D122	C24	6906	0	b	b10	21d	12	0	0	1	3	1	55601	70.699	not sequenced
D122	C24	6906	0	b	r1	15d	1	0	0	0	1	1	42950	76.071	not sequenced
D122	C24	6906	0	b	r1	15d	2	0	0	0	2	1	31169	75.282	not sequenced
D122	C24	6906	0	b	r1	15d	3	0	0	0	0	1	26165	83.135	not sequenced
D122	C24	6906	0	b	r1	15d	4	0	0	0	0	1	30476	77.284	not sequenced
D122	C24	6906	0	b	r1	15d	5	2	9	3	2	2	80183	83.56	not sequenced
D122	C24	6906	0	b	r1	15d	6	0	0	0	0	1	23011	78.478	not sequenced
D122	C24	6906	0	b	r1	15d	7	0	0	0	2	1	30892	69.034	not sequenced
D122	C24	6906	0	b	r1	15d	8	0	0	1	1	2	28650	77.528	not sequenced
D122	C24	6906	0	b	r1	15d	9	0	1	0	6	2	59608	82.688	not sequenced
D122	C24	6906	0	b	r1	15d	10	0	0	0	1	2	49413	85.384	not sequenced
D122	C24	6906	0	b	r1	15d	11	0	4	2	1	2	38315	81.213	not sequenced
D122	C24	6906	0	b	r1	15d	12	0	0	0	1	1	51437	81.881	not sequenced
D122	C24	6906	0	b	r1	21d	1	0	0	0	0	0	47242	65.8	not sequenced
D122	C24	6906	0	b	r1	21d	2	0	1	0	3	1	44855	73.045	not sequenced
D122	C24	6906	0	b	r1	21d	3	0	0	0	0	1	26264	71.143	not sequenced
D122	C24	6906	0	b	r1	21d	4	0	0	0	0	1	39002	68.083	not sequenced
D122	C24	6906	0	b	r1	21d	5	3	12	5	2	1	98160	74.228	not sequenced
D122	C24	6906	0	b	r1	21d	6	0	0	0	0	0	19731	71.606	not sequenced
D122	C24	6906	0	b	r1	21d	7	0	1	0	2	1	1788	64.318	not sequenced
D122	C24	6906	0	b	r1	21d	8	0	0	1	1	1	30489	66.879	not sequenced
D122	C24	6906	0	b	r1	21d	9	0	2	0	6	1	99235	77.666	not sequenced
D122	C24	6906	0	b	r1	21d	10	0	0	0	1	1	71397	75.24	not sequenced
D122	C24	6906	0	b	r1	21d	11	0	1	2	1	2	44851	69.639	not sequenced
D122	C24	6906	0	b	r1	21d	12	0	0	0	1	0	55601	70.699	not sequenced
D124	Gr-1	430	N76496	a	b12	15d	1	0	0	0	1	1	13124	88.605
D124	Gr-1	430	N76496	a	b12	15d	2	0	0	0	0	0	454	85.593
D124	Gr-1	430	N76496	a	b12	15d	3	0	0	0	0	1	21394	86.082
D124	Gr-1	430	N76496	a	b12	15d	4	0	0	0	1	1	28683	80.642
D124	Gr-1	430	N76496	a	b12	15d	5	0	0	0	0	0	3482	89.126
D124	Gr-1	430	N76496	a	b12	15d	6	0	0	0	0	1	6477	81.314
D124	Gr-1	430	N76496	a	b12	15d	7	0	0	0	0	1	8372	95.086
D124	Gr-1	430	N76496	a	b12	15d	8	0	0	0	0	0	884	79.639
D124	Gr-1	430	N76496	a	b12	15d	9	0	0	0	0	0	2153	85.205
D124	Gr-1	430	N76496	a	b12	15d	10	0	0	0	0	1	9587	96.508
D124	Gr-1	430	N76496	a	b12	15d	11	0	0	0	0	1	17641	83.744
D124	Gr-1	430	N76496	a	b12	15d	12	0	0	0	0	0	4631	81.782
D124	Gr-1	430	N76496	a	b12	21d	1	0	0	0	0	0	15068	74.033
D124	Gr-1	430	N76496	a	b12	21d	2	0	0	0	0	0	805	69.486
D124	Gr-1	430	N76496	a	b12	21d	3	0	0	0	0	1	26572	66.443
D124	Gr-1	430	N76496	a	b12	21d	4	0	0	0	1	0	37056	67.594
D124	Gr-1	430	N76496	a	b12	21d	5	0	0	0	0	0	11148	78.585
D124	Gr-1	430	N76496	a	b12	21d	6	0	0	0	0	0	845	62.347
D124	Gr-1	430	N76496	a	b12	21d	7	0	0	0	0	1	8343	71.646
D124	Gr-1	430	N76496	a	b12	21d	8	0	0	0	0	0	506	60.86
D124	Gr-1	430	N76496	a	b12	21d	9	0	0	0	0	0	3543	67.911
D124	Gr-1	430	N76496	a	b12	21d	10	0	0	0	0	1	9079	78.492
D124	Gr-1	430	N76496	a	b12	21d	11	0	0	0	0	0	19837	68.251
D124	Gr-1	430	N76496	a	b12	21d	12	0	0	0	0	0	7683	65.734
D124	Gr-1	430	N76496	b	b10	15d	1	0	1	0	0	1	36745	76.024
D124	Gr-1	430	N76496	b	b10	15d	2	0	0	0	0	1	32390	85.755
D124	Gr-1	430	N76496	b	b10	15d	3	0	0	0	0	0	42960	79.037
D124	Gr-1	430	N76496	b	b10	15d	4	0	0	0	0	1	18629	74.841
D124	Gr-1	430	N76496	b	b10	15d	5	0	0	0	3	1	42129	75.05
D124	Gr-1	430	N76496	b	b10	15d	6	0	0	0	2	1	40096	79.608
D124	Gr-1	430	N76496	b	b10	15d	7	0	0	0	3	1	32498	84.66
D124	Gr-1	430	N76496	b	b10	15d	8	0	0	0	1	1	6696	82.845
D124	Gr-1	430	N76496	b	b10	15d	9	0	0	0	0	0	4462	74.272
D124	Gr-1	430	N76496	b	b10	15d	10	0	0	0	1	1	3778	77.877
D124	Gr-1	430	N76496	b	b10	15d	11	0	0	0	0	0	2830	69.122
D124	Gr-1	430	N76496	b	b10	15d	12	0	0	0	0	0	14107	71.331
D124	Gr-1	430	N76496	b	b10	21d	1	0	0	0	0	0	28338	75.47
D124	Gr-1	430	N76496	b	b10	21d	2	0	0	0	0	0	37241	74.077
D124	Gr-1	430	N76496	b	b10	21d	3	0	1	0	0	0	54193	77.954
D124	Gr-1	430	N76496	b	b10	21d	4	0	0	0	0	1	12376	72.894
D124	Gr-1	430	N76496	b	b10	21d	5	0	0	0	3	1	56898	71.812
D124	Gr-1	430	N76496	b	b10	21d	6	0	0	0	2	1	36727	76.002
D124	Gr-1	430	N76496	b	b10	21d	7	0	0	0	4	1	50476	76.528
D124	Gr-1	430	N76496	b	b10	21d	8	0	0	1	0	1	14262	78.479
D124	Gr-1	430	N76496	b	b10	21d	9	0	0	0	0	0	9557	73.519
D124	Gr-1	430	N76496	b	b10	21d	10	0	0	0	1	1	17287	70.291
D124	Gr-1	430	N76496	b	b10	21d	11	0	0	0	0	0	15559	69.435
D124	Gr-1	430	N76496	b	b10	21d	12	0	0	0	0	0	17012	67.095
D125	Cerv-1	7068	N76462	b	b10	15d	1	0	0	1	4	1	111983	81.158
D125	Cerv-1	7068	N76462	b	b10	15d	2	0	0	0	1	0	27343	74.27
D125	Cerv-1	7068	N76462	b	b10	15d	3	0	0	0	0	0	46501	73.951
D125	Cerv-1	7068	N76462	b	b10	15d	4	0	0	0	2	1	28399	81.283
D125	Cerv-1	7068	N76462	b	b10	15d	5	0	0	0	1	1	29636	75.25
D125	Cerv-1	7068	N76462	b	b10	15d	6	0	0	0	0	0	28609	78.729
D125	Cerv-1	7068	N76462	b	b10	15d	7	0	0	0	6	1	72565	101.587
D125	Cerv-1	7068	N76462	b	b10	15d	8	0	0	0	0	1	31733	94.946
D125	Cerv-1	7068	N76462	b	b10	15d	9	0	0	0	0	1	45349	95.665
D125	Cerv-1	7068	N76462	b	b10	15d	10	0	0	0	0	1	37213	96.933
D125	Cerv-1	7068	N76462	b	b10	15d	11	0	0	0	2	1	51060	97.84
D125	Cerv-1	7068	N76462	b	b10	15d	12	0	0	0	3	1	65824	104.499
D125	Cerv-1	7068	N76462	b	b10	21d	1	0	0	1	4	0	36026	72.224
D125	Cerv-1	7068	N76462	b	b10	21d	2	0	0	0	1	0	15850	71.737
D125	Cerv-1	7068	N76462	b	b10	21d	3	0	0	0	0	0	35116	73.474
D125	Cerv-1	7068	N76462	b	b10	21d	4	0	0	0	2	0	48012	75.341
D125	Cerv-1	7068	N76462	b	b10	21d	5	0	0	0	0	1	23599	76.486
D125	Cerv-1	7068	N76462	b	b10	21d	6	0	0	0	0	0	18960	72.459
D125	Cerv-1	7068	N76462	b	b10	21d	7	0	0	0	5	0	70256	88.245
D125	Cerv-1	7068	N76462	b	b10	21d	8	0	0	0	0	0	50982	88.86
D125	Cerv-1	7068	N76462	b	b10	21d	9	0	0	0	0	0	55230	85.86
D125	Cerv-1	7068	N76462	b	b10	21d	10	0	0	0	0	1	57018	83.574
D125	Cerv-1	7068	N76462	b	b10	21d	11	0	1	0	3	1	76861	90.935
D125	Cerv-1	7068	N76462	b	b10	21d	12	0	0	0	3	1	77694	93.394
D126	Appt-1	6997	N76440	a	b12	15d	1	0	0	0	0	0	2088	76.298
D126	Appt-1	6997	N76440	a	b12	15d	2	0	0	0	0	0	4248	82.891
D126	Appt-1	6997	N76440	a	b12	15d	3	0	0	0	0	1	11346	87.599
D126	Appt-1	6997	N76440	a	b12	15d	4	0	0	1	6	1	26953	90.762
D126	Appt-1	6997	N76440	a	b12	15d	5	0	0	0	2	1	8359	78.477
D126	Appt-1	6997	N76440	a	b12	15d	6	0	0	0	2	0	11775	72.491
D126	Appt-1	6997	N76440	a	b12	21d	1	0	0	0	0	0	2851	62.605
D126	Appt-1	6997	N76440	a	b12	21d	2	0	0	0	0	0	2023	64.689
D126	Appt-1	6997	N76440	a	b12	21d	3	0	0	0	1	1	14778	67.055
D126	Appt-1	6997	N76440	a	b12	21d	4	0	0	0	7	1	33445	69.553
D126	Appt-1	6997	N76440	a	b12	21d	5	0	0	0	3	1	11242	68.138
D126	Appt-1	6997	N76440	a	b12	21d	6	0	0	0	3	0	3060	69.76
D126	Appt-1	6997	N76440	b	b10	15d	1	0	0	0	0	0	393	64.926
D126	Appt-1	6997	N76440	b	b10	15d	2	0	0	0	1	0	28	75.893
D126	Appt-1	6997	N76440	b	b10	15d	3	0	0	0	1	0	625	85.192
D126	Appt-1	6997	N76440	b	b10	15d	4	0	0	0	0	0	943	78.262
D126	Appt-1	6997	N76440	b	b10	15d	5	0	0	0	3	0	877	75.769
D126	Appt-1	6997	N76440	b	b10	15d	6	0	0	0	0	0	92	66.946
D126	Appt-1	6997	N76440	b	b10	15d	7	0	0	0	0	0	1284	92.619
D126	Appt-1	6997	N76440	b	b10	15d	8	0	0	0	2	1	1938	90.569
D126	Appt-1	6997	N76440	b	b10	15d	9	0	0	0	5	1	3508	87.11
D126	Appt-1	6997	N76440	b	b10	15d	10	0	0	0	2	1	1774	91.303
D126	Appt-1	6997	N76440	b	b10	15d	11	0	0	0	4	0	3975	84.826
D126	Appt-1	6997	N76440	b	b10	15d	12	0	0	0	2	0	5973	81.384
D126	Appt-1	6997	N76440	b	b10	21d	1	0	0	0	0	0	896	65.093
D126	Appt-1	6997	N76440	b	b10	21d	2	0	0	0	2	0	636	73.969
D126	Appt-1	6997	N76440	b	b10	21d	3	0	0	0	1	0	1559	75.638
D126	Appt-1	6997	N76440	b	b10	21d	4	0	0	0	0	0	1297	79.052
D126	Appt-1	6997	N76440	b	b10	21d	5	0	0	0	4	1	1733	74.879
D126	Appt-1	6997	N76440	b	b10	21d	6	0	0	0	0	0	63	62.476
D126	Appt-1	6997	N76440	b	b10	21d	7	0	0	0	0	1	2180	84.423
D126	Appt-1	6997	N76440	b	b10	21d	8	0	0	0	3	0	6917	81.54
D126	Appt-1	6997	N76440	b	b10	21d	9	0	0	0	5	1	8262	79.31
D126	Appt-1	6997	N76440	b	b10	21d	10	0	0	0	2	1	4609	87.333
D126	Appt-1	6997	N76440	b	b10	21d	11	0	0	0	5	1	17064	75.548
D126	Appt-1	6997	N76440	b	b10	21d	12	0	0	0	2	1	8426	77.33
D127	Gu-0	6922	N76498	a	b12	15d	1	0	0	0	0	0	7480	69.977
D127	Gu-0	6922	N76498	a	b12	15d	2	0	0	0	0	0	5198	83.988
D127	Gu-0	6922	N76498	a	b12	15d	3	0	0	0	0	0	760	85.139
D127	Gu-0	6922	N76498	a	b12	15d	4	0	0	0	0	0	283	89.148
D127	Gu-0	6922	N76498	a	b12	15d	5	0	1	0	0	1	7056	94.735
D127	Gu-0	6922	N76498	a	b12	15d	6	0	0	0	0	0	4418	73.573
D127	Gu-0	6922	N76498	a	b12	15d	7	0	0	0	1	1	12304	85.205
D127	Gu-0	6922	N76498	a	b12	15d	8	0	0	0	0	0	1157	81.767
D127	Gu-0	6922	N76498	a	b12	15d	9	0	0	0	0	0	102	81.971
D127	Gu-0	6922	N76498	a	b12	15d	10	0	0	0	0	1	1619	89.699
D127	Gu-0	6922	N76498	a	b12	15d	11	0	0	0	0	1	1405	88.819
D127	Gu-0	6922	N76498	a	b12	15d	12	0	0	0	0	0	318	88.384
D127	Gu-0	6922	N76498	a	b12	21d	1	0	0	0	0	0	687	62.421
D127	Gu-0	6922	N76498	a	b12	21d	2	0	0	0	0	0	8000	66.277
D127	Gu-0	6922	N76498	a	b12	21d	3	0	0	0	0	0	3330	68.84
D127	Gu-0	6922	N76498	a	b12	21d	4	0	0	0	0	0	1717	71.045
D127	Gu-0	6922	N76498	a	b12	21d	5	1	1	1	0	1	15625	76.379
D127	Gu-0	6922	N76498	a	b12	21d	6	0	0	0	0	0	999	65.06
D127	Gu-0	6922	N76498	a	b12	21d	7	0	0	0	1	0	7260	67.416
D127	Gu-0	6922	N76498	a	b12	21d	8	0	0	0	0	0	1088	68.764
D127	Gu-0	6922	N76498	a	b12	21d	9	0	0	0	0	0	266	71.605
D127	Gu-0	6922	N76498	a	b12	21d	10	0	0	0	0	1	1378	76.591
D127	Gu-0	6922	N76498	a	b12	21d	11	0	0	0	0	0	1323	70.522
D127	Gu-0	6922	N76498	a	b12	21d	12	0	0	0	0	0	448	68.444
D127	Gu-0	6922	N76498	b	b10	15d	1	0	0	0	3	0	23104	77.494
D127	Gu-0	6922	N76498	b	b10	15d	2	0	0	0	3	1	15509	89.626
D127	Gu-0	6922	N76498	b	b10	15d	3	0	0	0	2	0	20183	80.242
D127	Gu-0	6922	N76498	b	b10	15d	4	1	2	1	0	0	14002	78.949
D127	Gu-0	6922	N76498	b	b10	15d	5	0	0	0	0	0	2647	82.712
D127	Gu-0	6922	N76498	b	b10	15d	6	0	0	0	1	1	7681	82.224
D127	Gu-0	6922	N76498	b	b10	15d	8	0	0	0	1	0	25143	84.09
D127	Gu-0	6922	N76498	b	b10	15d	9	0	0	0	2	1	3066	79.307
D127	Gu-0	6922	N76498	b	b10	15d	10	0	0	0	0	0	421	81.411
D127	Gu-0	6922	N76498	b	b10	15d	11	0	0	0	0	0	25267	79.484
D127	Gu-0	6922	N76498	b	b10	15d	12	0	0	0	2	1	NA	NA
D127	Gu-0	6922	N76498	b	b10	21d	1	0	0	0	2	0	15442	70.008
D127	Gu-0	6922	N76498	b	b10	21d	2	0	0	0	3	0	16684	74.408
D127	Gu-0	6922	N76498	b	b10	21d	3	0	0	0	1	1	18596	70.625
D127	Gu-0	6922	N76498	b	b10	21d	4	3	0	2	1	1	19545	73.519
D127	Gu-0	6922	N76498	b	b10	21d	5	0	0	0	0	0	1613	74.779
D127	Gu-0	6922	N76498	b	b10	21d	6	0	0	0	1	1	8087	68.201
D127	Gu-0	6922	N76498	b	b10	21d	8	0	0	0	1	0	30377	71.591
D127	Gu-0	6922	N76498	b	b10	21d	9	0	0	0	3	0	11225	64.973
D127	Gu-0	6922	N76498	b	b10	21d	10	0	0	0	0	0	2399	71.333
D127	Gu-0	6922	N76498	b	b10	21d	11	0	0	0	0	0	15699	71.222
D127	Gu-0	6922	N76498	b	b10	21d	12	0	0	0	2	1	NA	NA
D127	Gu-0	6922	N76498	b	r1	15d	1	0	0	0	0	0	23104	77.494
D127	Gu-0	6922	N76498	b	r1	15d	2	0	0	0	0	1	15509	89.626
D127	Gu-0	6922	N76498	b	r1	15d	3	0	0	0	0	1	20183	80.242
D127	Gu-0	6922	N76498	b	r1	15d	4	0	0	0	0	0	14002	78.949
D127	Gu-0	6922	N76498	b	r1	15d	5	0	0	0	0	1	2647	82.712
D127	Gu-0	6922	N76498	b	r1	15d	6	0	0	0	0	1	7681	82.224
D127	Gu-0	6922	N76498	b	r1	15d	7	0	0	0	0	1	11901	74.857
D127	Gu-0	6922	N76498	b	r1	15d	8	0	0	0	1	1	25143	84.09
D127	Gu-0	6922	N76498	b	r1	15d	9	0	0	0	0	1	3066	79.307
D127	Gu-0	6922	N76498	b	r1	15d	10	0	0	0	0	1	421	81.411
D127	Gu-0	6922	N76498	b	r1	15d	11	0	0	0	0	1	25267	79.484
D127	Gu-0	6922	N76498	b	r1	21d	1	0	0	0	0	0	15442	70.008
D127	Gu-0	6922	N76498	b	r1	21d	2	0	0	0	0	1	16684	74.408
D127	Gu-0	6922	N76498	b	r1	21d	3	0	0	0	0	0	18596	70.625
D127	Gu-0	6922	N76498	b	r1	21d	4	0	0	0	0	0	19545	73.519
D127	Gu-0	6922	N76498	b	r1	21d	5	0	0	0	0	1	1613	74.779
D127	Gu-0	6922	N76498	b	r1	21d	6	0	0	0	0	1	8087	68.201
D127	Gu-0	6922	N76498	b	r1	21d	7	0	3	0	0	1	15632	64.26
D127	Gu-0	6922	N76498	b	r1	21d	8	0	0	0	1	1	30377	71.591
D127	Gu-0	6922	N76498	b	r1	21d	9	0	0	0	0	0	11225	64.973
D127	Gu-0	6922	N76498	b	r1	21d	10	0	0	0	1	1	2399	71.333
D127	Gu-0	6922	N76498	b	r1	21d	11	0	0	0	0	1	15699	71.222
D129	Ba-1	7014	N76441	b	b10	15d	1	0	0	0	1	1	19465	77.504
D129	Ba-1	7014	N76441	b	b10	15d	2	0	0	0	3	1	66538	85.217
D129	Ba-1	7014	N76441	b	b10	15d	3	0	0	0	2	1	49325	84.148
D129	Ba-1	7014	N76441	b	b10	15d	4	0	0	0	3	1	48611	88.673
D129	Ba-1	7014	N76441	b	b10	15d	5	0	2	0	1	1	58047	92.447
D129	Ba-1	7014	N76441	b	b10	15d	6	0	0	0	0	1	45694	79.868
D129	Ba-1	7014	N76441	b	b10	15d	7	0	0	0	3	1	62712	95.38
D129	Ba-1	7014	N76441	b	b10	15d	8	0	0	0	1	1	23715	80.216
D129	Ba-1	7014	N76441	b	b10	15d	9	0	0	0	1	1	14858	81.154
D129	Ba-1	7014	N76441	b	b10	15d	10	0	0	0	4	1	60298	92.408
D129	Ba-1	7014	N76441	b	b10	15d	11	0	0	0	2	1	66561	86.093
D129	Ba-1	7014	N76441	b	b10	15d	12	1	0	0	3	1	43082	75.62
D129	Ba-1	7014	N76441	b	b10	21d	1	0	0	0	1	1	19929	69.076
D129	Ba-1	7014	N76441	b	b10	21d	2	0	0	0	3	1	91916	72.327
D129	Ba-1	7014	N76441	b	b10	21d	3	0	0	0	2	1	67290	74.255
D129	Ba-1	7014	N76441	b	b10	21d	4	0	0	0	6	1	87659	77.324
D129	Ba-1	7014	N76441	b	b10	21d	5	0	0	1	2	1	88837	80.577
D129	Ba-1	7014	N76441	b	b10	21d	6	0	0	0	0	1	51855	73.409
D129	Ba-1	7014	N76441	b	b10	21d	7	0	0	0	3	2	91272	80.436
D129	Ba-1	7014	N76441	b	b10	21d	8	0	0	0	1	1	37089	76.214
D129	Ba-1	7014	N76441	b	b10	21d	9	0	0	0	1	0	24178	71.476
D129	Ba-1	7014	N76441	b	b10	21d	10	0	0	0	9	1	124958	80.424
D129	Ba-1	7014	N76441	b	b10	21d	11	0	0	0	3	1	130194	78.369
D129	Ba-1	7014	N76441	b	b10	21d	12	1	0	0	3	1	40542	74.146
D13	Zal-1	768	N76634	b	b4	15d	1	0	0	0	5	1	8165	84.302
D13	Zal-1	768	N76634	b	b4	15d	2	0	0	0	4	1	17438	82.561
D13	Zal-1	768	N76634	b	b4	15d	3	0	1	0	6	1	14155	81.046
D13	Zal-1	768	N76634	b	b4	15d	4	0	0	2	10	1	24424	87.343
D13	Zal-1	768	N76634	b	b4	15d	5	2	3	5	11	1	41002	86.441
D13	Zal-1	768	N76634	b	b4	15d	6	0	2	1	9	1	67077	81.3
D13	Zal-1	768	N76634	b	b4	15d	7	0	1	0	2	1	33568	85.389
D13	Zal-1	768	N76634	b	b4	15d	8	0	0	0	14	1	81488	88.391
D13	Zal-1	768	N76634	b	b4	15d	9	0	0	0	12	1	19250	88.535
D13	Zal-1	768	N76634	b	b4	15d	10	0	2	0	8	1	12879	100.462
D13	Zal-1	768	N76634	b	b4	15d	11	2	1	3	7	1	13538	85.028
D13	Zal-1	768	N76634	b	b4	15d	12	0	0	0	3	1	13496	79.158
D13	Zal-1	768	N76634	b	b4	21d	1	0	0	0	5	1	7915	68.67
D13	Zal-1	768	N76634	b	b4	21d	2	0	0	0	3	1	23306	75.864
D13	Zal-1	768	N76634	b	b4	21d	3	3	0	0	7	0	12982	86.125
D13	Zal-1	768	N76634	b	b4	21d	4	0	0	0	12	1	60842	80.46
D13	Zal-1	768	N76634	b	b4	21d	5	8	0	5	13	1	125159	78.482
D13	Zal-1	768	N76634	b	b4	21d	6	5	2	0	11	1	120637	73.036
D13	Zal-1	768	N76634	b	b4	21d	7	0	0	2	4	1	50508	71.138
D13	Zal-1	768	N76634	b	b4	21d	8	0	0	1	16	1	170632	72.639
D13	Zal-1	768	N76634	b	b4	21d	9	0	0	0	12	0	21373	80.61
D13	Zal-1	768	N76634	b	b4	21d	10	1	0	1	9	1	14401	97.69
D13	Zal-1	768	N76634	b	b4	21d	11	4	2	3	8	1	14911	79.552
D13	Zal-1	768	N76634	b	b4	21d	12	0	0	0	5	1	13023	69.418
D130	Anz-0	9759	N76439	b	b10	15d	1	0	0	0	0	1	46121	84.1
D130	Anz-0	9759	N76439	b	b10	15d	2	0	0	0	0	0	14424	74.915
D130	Anz-0	9759	N76439	b	b10	15d	3	0	0	0	0	1	19464	83.473
D130	Anz-0	9759	N76439	b	b10	15d	4	0	0	0	0	0	22850	83.206
D130	Anz-0	9759	N76439	b	b10	15d	5	0	0	0	0	1	3467	77.19
D130	Anz-0	9759	N76439	b	b10	15d	6	0	0	0	0	1	73285	82.38
D130	Anz-0	9759	N76439	b	b10	15d	7	0	0	0	0	1	10375	80.596
D130	Anz-0	9759	N76439	b	b10	15d	8	0	0	0	1	1	120533	100.323
D130	Anz-0	9759	N76439	b	b10	15d	9	0	0	0	0	1	50583	88.988
D130	Anz-0	9759	N76439	b	b10	15d	10	0	0	0	0	1	16280	99.009
D130	Anz-0	9759	N76439	b	b10	15d	11	0	0	0	0	1	55395	91.562
D130	Anz-0	9759	N76439	b	b10	15d	12	0	0	0	0	1	46601	78.471
D130	Anz-0	9759	N76439	b	b10	21d	1	0	0	0	0	0	51850	71.249
D130	Anz-0	9759	N76439	b	b10	21d	2	0	0	0	0	0	13351	67.284
D130	Anz-0	9759	N76439	b	b10	21d	3	0	0	0	0	0	23314	73.878
D130	Anz-0	9759	N76439	b	b10	21d	4	0	0	0	0	0	30845	76.055
D130	Anz-0	9759	N76439	b	b10	21d	5	0	0	0	0	0	4965	71.987
D130	Anz-0	9759	N76439	b	b10	21d	6	0	0	0	0	1	84877	79.041
D130	Anz-0	9759	N76439	b	b10	21d	7	0	0	0	0	0	12019	75.932
D130	Anz-0	9759	N76439	b	b10	21d	8	0	0	0	0	1	138726	96.318
D130	Anz-0	9759	N76439	b	b10	21d	9	0	0	0	0	1	67714	81.374
D130	Anz-0	9759	N76439	b	b10	21d	10	0	0	0	0	1	31205	79.467
D130	Anz-0	9759	N76439	b	b10	21d	11	0	0	0	0	1	85099	83.927
D130	Anz-0	9759	N76439	b	b10	21d	12	0	0	0	0	0	39828	74.403
D130	Anz-0	9759	N76439	b	r1	15d	1	0	0	0	1	1	46121	84.1
D130	Anz-0	9759	N76439	b	r1	15d	2	0	0	0	0	1	14424	74.915
D130	Anz-0	9759	N76439	b	r1	15d	3	0	0	0	0	2	19464	83.473
D130	Anz-0	9759	N76439	b	r1	15d	4	0	0	0	0	1	22850	83.206
D130	Anz-0	9759	N76439	b	r1	15d	5	0	0	0	0	1	3467	77.19
D130	Anz-0	9759	N76439	b	r1	15d	6	0	0	0	0	1	73285	82.38
D130	Anz-0	9759	N76439	b	r1	21d	1	0	0	0	1	1	51850	71.249
D130	Anz-0	9759	N76439	b	r1	21d	2	0	1	0	0	1	13351	67.284
D130	Anz-0	9759	N76439	b	r1	21d	3	0	0	0	0	1	23314	73.878
D130	Anz-0	9759	N76439	b	r1	21d	4	0	0	0	0	1	30845	76.055
D130	Anz-0	9759	N76439	b	r1	21d	5	0	0	0	0	0	4965	71.987
D130	Anz-0	9759	N76439	b	r1	21d	6	0	0	0	0	0	84877	79.041
D132	Ak-1	6987	N76431	a	b12	15d	1	0	0	1	2	0	47945	85.754
D132	Ak-1	6987	N76431	a	b12	15d	2	0	0	0	1	1	51366	93.642
D132	Ak-1	6987	N76431	a	b12	15d	3	0	0	0	2	0	6107	78.853
D132	Ak-1	6987	N76431	a	b12	15d	4	0	0	0	0	1	6533	82.126
D132	Ak-1	6987	N76431	a	b12	15d	5	0	0	0	2	1	9809	88.967
D132	Ak-1	6987	N76431	a	b12	21d	1	0	0	1	2	0	52754	67.709
D132	Ak-1	6987	N76431	a	b12	21d	2	0	0	0	2	1	71014	79.655
D132	Ak-1	6987	N76431	a	b12	21d	3	0	0	0	2	0	4002	69.981
D132	Ak-1	6987	N76431	a	b12	21d	4	0	1	0	3	1	8017	71.038
D132	Ak-1	6987	N76431	a	b12	21d	5	0	0	0	3	0	11473	74.774
D132	Ak-1	6987	N76431	b	b10	15d	1	7	9	10	2	2	236992	87.787
D132	Ak-1	6987	N76431	b	b10	15d	2	3	5	1	2	1	37249	93.779
D132	Ak-1	6987	N76431	b	b10	15d	3	11	2	8	2	1	135438	89.192
D132	Ak-1	6987	N76431	b	b10	15d	4	6	5	4	1	1	65379	84.749
D132	Ak-1	6987	N76431	b	b10	15d	5	0	0	0	1	1	22796	87.983
D132	Ak-1	6987	N76431	b	b10	15d	6	0	0	0	2	1	24579	75.31
D132	Ak-1	6987	N76431	b	b10	15d	7	2	8	1	3	1	59803	102.619
D132	Ak-1	6987	N76431	b	b10	15d	8	1	4	3	4	1	45887	97.751
D132	Ak-1	6987	N76431	b	b10	15d	9	0	1	1	3	2	73111	117.217
D132	Ak-1	6987	N76431	b	b10	15d	10	2	7	4	3	1	44067	101.017
D132	Ak-1	6987	N76431	b	b10	15d	11	0	0	0	0	1	10851	91.822
D132	Ak-1	6987	N76431	b	b10	15d	12	6	3	5	1	2	152975	121.68
D132	Ak-1	6987	N76431	b	b10	21d	1	15	0	13	0	1	334731	87.991
D132	Ak-1	6987	N76431	b	b10	21d	2	13	3	4	2	1	136691	82.113
D132	Ak-1	6987	N76431	b	b10	21d	3	14	3	11	1	1	198943	79.712
D132	Ak-1	6987	N76431	b	b10	21d	4	11	2	9	0	1	239981	88.285
D132	Ak-1	6987	N76431	b	b10	21d	5	0	1	0	1	0	31206	75.116
D132	Ak-1	6987	N76431	b	b10	21d	6	0	0	0	0	0	19451	65.782
D132	Ak-1	6987	N76431	b	b10	21d	7	9	4	5	0	1	191794	100.027
D132	Ak-1	6987	N76431	b	b10	21d	8	2	0	3	4	1	103420	85.905
D132	Ak-1	6987	N76431	b	b10	21d	9	0	0	2	2	1	131669	108.299
D132	Ak-1	6987	N76431	b	b10	21d	10	7	0	10	1	1	129319	90.941
D132	Ak-1	6987	N76431	b	b10	21d	11	0	0	0	0	1	21419	84.534
D132	Ak-1	6987	N76431	b	b10	21d	12	9	2	5	2	2	351915	113.047
D133	En-D	7120	N76482	a	b12	15d	1	0	0	0	5	1	37313	82.975
D133	En-D	7120	N76482	a	b12	15d	2	0	0	0	6	1	20231	94.677
D133	En-D	7120	N76482	a	b12	15d	3	0	0	0	2	0	8973	83.235
D133	En-D	7120	N76482	a	b12	15d	4	0	0	0	4	1	16444	99.598
D133	En-D	7120	N76482	a	b12	15d	5	0	0	0	0	1	26253	88.63
D133	En-D	7120	N76482	a	b12	15d	6	0	0	0	2	1	18380	82.903
D133	En-D	7120	N76482	a	b12	21d	1	0	0	0	5	0	29434	68.644
D133	En-D	7120	N76482	a	b12	21d	2	0	0	0	4	1	31043	79.03
D133	En-D	7120	N76482	a	b12	21d	3	0	0	0	2	0	21353	77.798
D133	En-D	7120	N76482	a	b12	21d	4	0	0	0	6	1	41440	77.811
D133	En-D	7120	N76482	a	b12	21d	5	1	0	0	0	1	45265	71.769
D133	En-D	7120	N76482	a	b12	21d	6	0	2	2	1	1	22008	69.549
D133	En-D	7120	N76482	b	b10	15d	1	0	0	0	2	0	11013	88.121
D133	En-D	7120	N76482	b	b10	15d	2	0	0	0	2	1	56097	88.773
D133	En-D	7120	N76482	b	b10	15d	3	0	0	0	3	1	26760	90.48
D133	En-D	7120	N76482	b	b10	15d	4	0	0	0	2	1	26367	85.576
D133	En-D	7120	N76482	b	b10	15d	5	0	0	0	1	2	140176	114.682
D133	En-D	7120	N76482	b	b10	15d	6	0	0	0	2	1	38909	82.419
D133	En-D	7120	N76482	b	b10	15d	7	0	0	0	8	1	97648	94.284
D133	En-D	7120	N76482	b	b10	15d	8	0	0	0	4	1	891	69.308
D133	En-D	7120	N76482	b	b10	15d	10	0	0	0	3	1	20118	78.319
D133	En-D	7120	N76482	b	b10	15d	11	0	0	0	0	1	49656	81.875
D133	En-D	7120	N76482	b	b10	15d	12	0	0	0	1	1	NA	NA
D133	En-D	7120	N76482	b	b10	21d	1	0	0	0	2	0	12757	72.488
D133	En-D	7120	N76482	b	b10	21d	2	0	0	0	2	1	78120	80.405
D133	En-D	7120	N76482	b	b10	21d	3	0	0	0	1	0	33323	79.178
D133	En-D	7120	N76482	b	b10	21d	4	0	0	0	1	0	32091	78.082
D133	En-D	7120	N76482	b	b10	21d	5	0	0	0	2	1	163100	95.15
D133	En-D	7120	N76482	b	b10	21d	6	0	0	0	3	1	57431	74.191
D133	En-D	7120	N76482	b	b10	21d	7	0	0	0	10	1	183181	79.429
D133	En-D	7120	N76482	b	b10	21d	8	0	0	0	4	1	78684	76.533
D133	En-D	7120	N76482	b	b10	21d	10	0	0	0	3	1	75526	86.934
D133	En-D	7120	N76482	b	b10	21d	11	0	0	1	0	1	60310	76.174
D133	En-D	7120	N76482	b	b10	21d	12	0	0	0	0	1	NA	NA
D134	Altai-5	9758	N76433	b	b10	15d	1	0	0	0	1	1	49678	88.669
D134	Altai-5	9758	N76433	b	b10	15d	2	0	0	0	3	1	23526	85.823
D134	Altai-5	9758	N76433	b	b10	15d	3	0	0	0	3	1	25532	89.91
D134	Altai-5	9758	N76433	b	b10	15d	4	0	0	0	5	1	31648	81.556
D134	Altai-5	9758	N76433	b	b10	15d	5	0	0	0	1	0	7127	78.935
D134	Altai-5	9758	N76433	b	b10	15d	6	0	0	0	1	0	13975	78.927
D134	Altai-5	9758	N76433	b	b10	15d	7	0	0	0	7	1	49561	80.274
D134	Altai-5	9758	N76433	b	b10	15d	8	0	0	0	1	0	24354	75.147
D134	Altai-5	9758	N76433	b	b10	15d	9	0	0	0	2	1	53699	83.946
D134	Altai-5	9758	N76433	b	b10	15d	10	0	0	0	0	0	17289	74.912
D134	Altai-5	9758	N76433	b	b10	15d	11	0	0	0	6	2	105920	114.708
D134	Altai-5	9758	N76433	b	b10	15d	12	0	0	1	4	1	53518	73.117
D134	Altai-5	9758	N76433	b	b10	21d	1	0	0	0	1	0	63572	74.842
D134	Altai-5	9758	N76433	b	b10	21d	2	0	0	0	3	1	29084	76.877
D134	Altai-5	9758	N76433	b	b10	21d	3	0	0	0	3	0	34923	77.543
D134	Altai-5	9758	N76433	b	b10	21d	4	0	0	0	5	1	49358	76.131
D134	Altai-5	9758	N76433	b	b10	21d	5	0	0	0	1	0	3987	78.681
D134	Altai-5	9758	N76433	b	b10	21d	6	0	0	0	1	1	20403	71.503
D134	Altai-5	9758	N76433	b	b10	21d	7	0	0	0	7	0	21254	72.822
D134	Altai-5	9758	N76433	b	b10	21d	8	0	0	0	1	0	20463	68.659
D134	Altai-5	9758	N76433	b	b10	21d	9	0	0	0	2	1	75053	72.927
D134	Altai-5	9758	N76433	b	b10	21d	10	0	0	0	0	0	18588	69.783
D134	Altai-5	9758	N76433	b	b10	21d	11	0	0	0	6	1	129938	86.721
D134	Altai-5	9758	N76433	b	b10	21d	12	0	0	2	3	1	33879	71.973
D135	Bla-1	8264	N76451	a	b12	15d	1	0	4	1	0	0	22392	77.281
D135	Bla-1	8264	N76451	a	b12	15d	2	0	1	0	1	1	30795	78.869
D135	Bla-1	8264	N76451	a	b12	15d	3	0	0	0	3	1	31139	88.377
D135	Bla-1	8264	N76451	a	b12	15d	4	0	0	0	1	1	47201	77.558
D135	Bla-1	8264	N76451	a	b12	15d	5	0	2	0	1	1	37208	90.096
D135	Bla-1	8264	N76451	a	b12	15d	6	1	1	4	0	2	133731	92.882
D135	Bla-1	8264	N76451	a	b12	21d	1	0	1	3	1	0	42896	66.493
D135	Bla-1	8264	N76451	a	b12	21d	2	0	1	0	1	0	49740	64.823
D135	Bla-1	8264	N76451	a	b12	21d	3	0	0	0	2	1	44928	73.886
D135	Bla-1	8264	N76451	a	b12	21d	4	0	3	0	1	0	71074	65.661
D135	Bla-1	8264	N76451	a	b12	21d	5	0	2	0	2	0	44909	75.091
D135	Bla-1	8264	N76451	a	b12	21d	6	0	1	5	2	1	192217	79.791
D135	Bla-1	8264	N76451	b	b10	15d	1	0	0	0	1	0	9618	85.876
D135	Bla-1	8264	N76451	b	b10	15d	2	0	0	0	0	1	6343	83.196
D135	Bla-1	8264	N76451	b	b10	15d	3	0	2	0	0	1	19123	84.722
D135	Bla-1	8264	N76451	b	b10	15d	4	0	0	0	0	1	3402	92.696
D135	Bla-1	8264	N76451	b	b10	15d	5	0	0	0	0	0	3033	86.357
D135	Bla-1	8264	N76451	b	b10	15d	6	0	0	0	0	1	6555	95.926
D135	Bla-1	8264	N76451	b	b10	15d	7	0	0	0	0	0	407	72.877
D135	Bla-1	8264	N76451	b	b10	15d	8	0	3	1	0	1	69416	84.041
D135	Bla-1	8264	N76451	b	b10	15d	9	0	0	0	0	0	1647	79.526
D135	Bla-1	8264	N76451	b	b10	15d	10	0	0	0	0	1	9223	77.607
D135	Bla-1	8264	N76451	b	b10	15d	11	0	2	0	0	1	97571	77.869
D135	Bla-1	8264	N76451	b	b10	15d	12	0	0	0	0	1	15969	90.539
D135	Bla-1	8264	N76451	b	b10	21d	1	0	0	0	0	0	9596	75.266
D135	Bla-1	8264	N76451	b	b10	21d	2	0	0	0	0	0	7958	75.12
D135	Bla-1	8264	N76451	b	b10	21d	3	0	1	4	0	1	26931	73.856
D135	Bla-1	8264	N76451	b	b10	21d	4	0	0	0	0	1	3534	83.458
D135	Bla-1	8264	N76451	b	b10	21d	5	0	0	0	0	0	2940	75.409
D135	Bla-1	8264	N76451	b	b10	21d	6	0	0	0	0	0	10292	80.175
D135	Bla-1	8264	N76451	b	b10	21d	7	0	0	0	0	0	1086	68.657
D135	Bla-1	8264	N76451	b	b10	21d	8	1	3	1	0	1	92258	74.315
D135	Bla-1	8264	N76451	b	b10	21d	9	0	0	0	0	0	2893	71.466
D135	Bla-1	8264	N76451	b	b10	21d	10	0	0	0	0	0	11144	70.074
D135	Bla-1	8264	N76451	b	b10	21d	11	0	0	2	0	1	122278	73.179
D135	Bla-1	8264	N76451	b	b10	21d	12	0	0	0	0	1	16506	78.339
D136	Ang-0	6992	N76436	a	b12	15d	1	0	0	0	1	0	7780	80.976
D136	Ang-0	6992	N76436	a	b12	15d	2	0	0	0	0	0	12821	83.214
D136	Ang-0	6992	N76436	a	b12	15d	3	0	0	0	0	0	3203	81.448
D136	Ang-0	6992	N76436	a	b12	15d	4	0	0	0	0	1	12263	83.963
D136	Ang-0	6992	N76436	a	b12	15d	5	0	0	0	0	0	2330	78.749
D136	Ang-0	6992	N76436	a	b12	15d	6	0	0	0	0	1	21283	91.546
D136	Ang-0	6992	N76436	a	b12	15d	7	0	0	0	0	0	31601	75.276
D136	Ang-0	6992	N76436	a	b12	15d	8	0	0	1	2	1	51506	91.398
D136	Ang-0	6992	N76436	a	b12	15d	9	0	0	0	0	0	35521	81.498
D136	Ang-0	6992	N76436	a	b12	15d	10	0	0	0	3	1	49800	86.322
D136	Ang-0	6992	N76436	a	b12	15d	11	0	1	0	0	1	23731	96.209
D136	Ang-0	6992	N76436	a	b12	15d	12	0	0	0	1	0	40640	78.293
D136	Ang-0	6992	N76436	a	b12	21d	1	0	0	0	0	0	2499	69.55
D136	Ang-0	6992	N76436	a	b12	21d	2	0	0	0	1	0	14353	72.102
D136	Ang-0	6992	N76436	a	b12	21d	3	0	0	0	0	0	4458	69.742
D136	Ang-0	6992	N76436	a	b12	21d	4	0	0	0	0	0	13056	74.194
D136	Ang-0	6992	N76436	a	b12	21d	5	0	0	0	0	0	944	72.324
D136	Ang-0	6992	N76436	a	b12	21d	6	0	0	0	0	1	22066	71.55
D136	Ang-0	6992	N76436	a	b12	21d	7	0	0	0	0	0	14526	66.8
D136	Ang-0	6992	N76436	a	b12	21d	8	0	0	0	4	1	47660	76.893
D136	Ang-0	6992	N76436	a	b12	21d	9	0	0	0	1	0	39099	71.266
D136	Ang-0	6992	N76436	a	b12	21d	10	0	0	0	3	0	39437	68.703
D136	Ang-0	6992	N76436	a	b12	21d	11	0	0	0	2	0	23146	66.47
D136	Ang-0	6992	N76436	a	b12	21d	12	0	0	0	1	0	14343	70.519
D136	Ang-0	6992	N76436	b	b10	15d	1	0	0	0	4	1	75147	83.837
D136	Ang-0	6992	N76436	b	b10	15d	2	0	0	0	5	1	47650	84.962
D136	Ang-0	6992	N76436	b	b10	15d	3	0	0	0	1	1	30101	83.855
D136	Ang-0	6992	N76436	b	b10	15d	4	0	0	0	2	1	43830	89.375
D136	Ang-0	6992	N76436	b	b10	15d	5	0	0	0	1	1	64118	78.488
D136	Ang-0	6992	N76436	b	b10	15d	6	0	0	0	1	1	69719	80.874
D136	Ang-0	6992	N76436	b	b10	15d	7	0	0	0	0	1	69026	82.092
D136	Ang-0	6992	N76436	b	b10	15d	8	0	0	0	0	1	18245	82.226
D136	Ang-0	6992	N76436	b	b10	15d	9	0	0	0	1	1	32417	85.916
D136	Ang-0	6992	N76436	b	b10	15d	10	0	0	0	0	1	10004	76.46
D136	Ang-0	6992	N76436	b	b10	15d	11	0	0	0	2	1	52725	83.97
D136	Ang-0	6992	N76436	b	b10	15d	12	0	0	0	1	1	47894	85.114
D136	Ang-0	6992	N76436	b	b10	21d	1	0	0	0	5	1	93231	73.535
D136	Ang-0	6992	N76436	b	b10	21d	2	0	0	0	6	1	73538	74.738
D136	Ang-0	6992	N76436	b	b10	21d	3	0	0	0	0	1	39357	72.194
D136	Ang-0	6992	N76436	b	b10	21d	4	0	0	0	2	2	54210	88.01
D136	Ang-0	6992	N76436	b	b10	21d	5	0	0	0	2	0	76090	74.803
D136	Ang-0	6992	N76436	b	b10	21d	6	0	0	0	1	1	67380	73.629
D136	Ang-0	6992	N76436	b	b10	21d	7	0	0	0	0	0	73956	73.071
D136	Ang-0	6992	N76436	b	b10	21d	8	0	0	0	0	0	23636	71.912
D136	Ang-0	6992	N76436	b	b10	21d	9	0	0	0	0	1	35131	80.299
D136	Ang-0	6992	N76436	b	b10	21d	10	0	0	0	0	0	8539	68.786
D136	Ang-0	6992	N76436	b	b10	21d	11	0	0	0	0	1	75376	74.554
D136	Ang-0	6992	N76436	b	b10	21d	12	0	0	0	1	1	80272	79.971
D137	Dja-1	766	N76473	b	b10	15d	1	0	0	0	1	1	63873	86.34
D137	Dja-1	766	N76473	b	b10	15d	2	0	0	0	0	1	35271	80.329
D137	Dja-1	766	N76473	b	b10	15d	3	0	0	0	4	1	55923	88.307
D137	Dja-1	766	N76473	b	b10	15d	4	0	0	0	6	1	20523	92.281
D137	Dja-1	766	N76473	b	b10	15d	5	0	0	0	5	1	48053	87.458
D137	Dja-1	766	N76473	b	b10	15d	6	0	0	0	3	1	49370	78.202
D137	Dja-1	766	N76473	b	b10	15d	7	0	0	0	3	1	43179	85.569
D137	Dja-1	766	N76473	b	b10	15d	8	0	0	0	4	1	33837	89.94
D137	Dja-1	766	N76473	b	b10	15d	9	0	0	0	4	1	56438	93.407
D137	Dja-1	766	N76473	b	b10	15d	10	0	0	0	1	1	30183	95.066
D137	Dja-1	766	N76473	b	b10	15d	11	0	0	0	2	1	17003	88.889
D137	Dja-1	766	N76473	b	b10	15d	12	0	0	0	11	1	53079	100.588
D137	Dja-1	766	N76473	b	b10	21d	1	0	0	0	1	0	71054	82.576
D137	Dja-1	766	N76473	b	b10	21d	2	0	0	0	0	0	41886	77.195
D137	Dja-1	766	N76473	b	b10	21d	3	0	0	0	4	0	64753	77.861
D137	Dja-1	766	N76473	b	b10	21d	4	0	0	0	7	1	50718	76.288
D137	Dja-1	766	N76473	b	b10	21d	5	0	0	0	6	0	65798	76.744
D137	Dja-1	766	N76473	b	b10	21d	6	0	0	0	3	1	48704	77.49
D137	Dja-1	766	N76473	b	b10	21d	7	0	0	0	2	0	51197	72.88
D137	Dja-1	766	N76473	b	b10	21d	8	0	0	0	6	1	80558	79.628
D137	Dja-1	766	N76473	b	b10	21d	9	0	0	0	3	0	60666	85.223
D137	Dja-1	766	N76473	b	b10	21d	10	0	0	0	0	1	69410	78.72
D137	Dja-1	766	N76473	b	b10	21d	11	0	0	0	2	0	23025	78.267
D137	Dja-1	766	N76473	b	b10	21d	12	0	0	0	13	1	117433	80.736
D138	Baz-0	9760	N76443	b	b10	15d	1	0	0	0	0	1	41564	87.323	not sequenced
D138	Baz-0	9760	N76443	b	b10	15d	2	0	0	0	0	1	13836	84.333	not sequenced
D138	Baz-0	9760	N76443	b	b10	15d	3	0	0	0	2	1	91747	93.63	not sequenced
D138	Baz-0	9760	N76443	b	b10	15d	4	0	0	0	4	1	67409	99.074	not sequenced
D138	Baz-0	9760	N76443	b	b10	15d	5	0	0	0	1	1	23614	85.183	not sequenced
D138	Baz-0	9760	N76443	b	b10	15d	6	0	0	0	1	1	59337	87.142	not sequenced
D138	Baz-0	9760	N76443	b	b10	15d	7	0	0	0	0	1	56627	101.158	not sequenced
D138	Baz-0	9760	N76443	b	b10	15d	8	0	0	0	6	2	101435	108.312	not sequenced
D138	Baz-0	9760	N76443	b	b10	15d	9	0	0	0	0	1	17493	89.603	not sequenced
D138	Baz-0	9760	N76443	b	b10	15d	10	0	0	0	0	1	44365	99.272	not sequenced
D138	Baz-0	9760	N76443	b	b10	15d	11	0	0	0	1	2	86775	105.467	not sequenced
D138	Baz-0	9760	N76443	b	b10	15d	12	0	0	0	2	1	34355	89.72	not sequenced
D138	Baz-0	9760	N76443	b	b10	21d	1	0	0	0	0	1	58165	78.875	not sequenced
D138	Baz-0	9760	N76443	b	b10	21d	2	0	0	0	0	0	17891	74.711	not sequenced
D138	Baz-0	9760	N76443	b	b10	21d	3	0	0	0	2	1	171080	86.601	not sequenced
D138	Baz-0	9760	N76443	b	b10	21d	4	0	0	0	5	2	164682	93.796	not sequenced
D138	Baz-0	9760	N76443	b	b10	21d	5	0	0	0	2	0	41796	81.44	not sequenced
D138	Baz-0	9760	N76443	b	b10	21d	6	0	0	0	0	1	101242	78.315	not sequenced
D138	Baz-0	9760	N76443	b	b10	21d	7	1	2	0	0	2	133141	97.903	not sequenced
D138	Baz-0	9760	N76443	b	b10	21d	8	0	0	0	6	2	216114	100.851	not sequenced
D138	Baz-0	9760	N76443	b	b10	21d	9	0	0	0	0	0	39200	78.73	not sequenced
D138	Baz-0	9760	N76443	b	b10	21d	10	0	0	0	0	1	93199	94.571	not sequenced
D138	Baz-0	9760	N76443	b	b10	21d	11	0	0	0	0	2	163181	99.072	not sequenced
D138	Baz-0	9760	N76443	b	b10	21d	12	0	0	0	1	1	71802	82.983	not sequenced
D139	Ber	7458	N76448	a	b12	15d	1	0	0	0	0	0	1337	88.786	not in 1001 genomes
D139	Ber	7458	N76448	a	b12	15d	2	0	0	0	0	0	2715	89.441	not in 1001 genomes
D139	Ber	7458	N76448	a	b12	15d	3	0	0	0	0	1	4581	88.68	not in 1001 genomes
D139	Ber	7458	N76448	a	b12	15d	4	0	0	0	0	0	2557	87.867	not in 1001 genomes
D139	Ber	7458	N76448	a	b12	15d	5	0	0	0	0	0	1247	89.447	not in 1001 genomes
D139	Ber	7458	N76448	a	b12	15d	6	0	0	0	0	0	1732	72.621	not in 1001 genomes
D139	Ber	7458	N76448	a	b12	21d	1	0	0	0	0	0	1184	81.037	not in 1001 genomes
D139	Ber	7458	N76448	a	b12	21d	2	0	0	0	0	1	3417	77.519	not in 1001 genomes
D139	Ber	7458	N76448	a	b12	21d	3	0	0	0	0	0	4462	70.876	not in 1001 genomes
D139	Ber	7458	N76448	a	b12	21d	4	0	0	0	0	1	3636	75.753	not in 1001 genomes
D139	Ber	7458	N76448	a	b12	21d	5	0	0	0	0	1	1017	91.353	not in 1001 genomes
D139	Ber	7458	N76448	a	b12	21d	6	0	0	0	0	0	1302	63.981	not in 1001 genomes
D139	Ber	7458	N76448	b	b10	15d	1	0	0	1	0	0	23640	82.703	not in 1001 genomes
D139	Ber	7458	N76448	b	b10	15d	2	0	0	0	2	1	28347	92.068	not in 1001 genomes
D139	Ber	7458	N76448	b	b10	15d	3	0	0	0	1	1	25954	89.411	not in 1001 genomes
D139	Ber	7458	N76448	b	b10	15d	4	0	0	0	0	1	7484	90.99	not in 1001 genomes
D139	Ber	7458	N76448	b	b10	15d	5	0	0	0	0	1	12801	89.159	not in 1001 genomes
D139	Ber	7458	N76448	b	b10	15d	6	0	0	0	0	1	13027	77.769	not in 1001 genomes
D139	Ber	7458	N76448	b	b10	15d	7	0	0	0	2	0	19214	71.696	not in 1001 genomes
D139	Ber	7458	N76448	b	b10	15d	8	0	0	0	0	1	18773	91.813	not in 1001 genomes
D139	Ber	7458	N76448	b	b10	15d	9	0	0	0	0	1	4451	86.175	not in 1001 genomes
D139	Ber	7458	N76448	b	b10	15d	11	0	0	0	1	1	13581	71.697	not in 1001 genomes
D139	Ber	7458	N76448	b	b10	15d	12	0	0	0	0	0	NA	NA	not in 1001 genomes
D139	Ber	7458	N76448	b	b10	21d	1	0	0	0	1	0	31115	82.432	not in 1001 genomes
D139	Ber	7458	N76448	b	b10	21d	2	5	0	2	0	1	25363	82.596	not in 1001 genomes
D139	Ber	7458	N76448	b	b10	21d	3	0	0	0	1	1	26795	83.594	not in 1001 genomes
D139	Ber	7458	N76448	b	b10	21d	4	0	0	0	0	0	8922	83.078	not in 1001 genomes
D139	Ber	7458	N76448	b	b10	21d	5	0	0	0	0	1	14571	77.682	not in 1001 genomes
D139	Ber	7458	N76448	b	b10	21d	6	0	0	0	0	0	15884	74.911	not in 1001 genomes
D139	Ber	7458	N76448	b	b10	21d	7	0	0	0	2	0	18836	70.087	not in 1001 genomes
D139	Ber	7458	N76448	b	b10	21d	8	0	0	0	0	1	24706	84.792	not in 1001 genomes
D139	Ber	7458	N76448	b	b10	21d	9	0	0	0	0	1	11275	75.157	not in 1001 genomes
D139	Ber	7458	N76448	b	b10	21d	11	0	0	0	1	1	6942	73.835	not in 1001 genomes
D139	Ber	7458	N76448	b	b10	21d	12	0	0	0	0	0	NA	NA	not in 1001 genomes
D14	CIBC-5	6908	N78894	a	r2	15d	1	0	0	0	0	1	6102	90.834
D14	CIBC-5	6908	N78894	a	r2	15d	2	0	0	0	0	1	1234	98.924
D14	CIBC-5	6908	N78894	a	r2	15d	3	0	0	0	0	0	3055	88.416
D14	CIBC-5	6908	N78894	a	r2	15d	4	0	0	0	0	1	12627	98.377
D14	CIBC-5	6908	N78894	a	r2	15d	5	0	0	0	0	1	5075	93.19
D14	CIBC-5	6908	N78894	a	r2	15d	6	0	0	0	1	1	14643	91.859
D14	CIBC-5	6908	N78894	a	r2	15d	7	0	0	0	4	2	38831	107.453
D14	CIBC-5	6908	N78894	a	r2	15d	8	0	0	0	2	1	13457	108.133
D14	CIBC-5	6908	N78894	a	r2	15d	9	0	0	0	2	1	31616	98.724
D14	CIBC-5	6908	N78894	a	r2	15d	10	0	1	0	1	1	18946	98.23
D14	CIBC-5	6908	N78894	a	r2	15d	11	0	0	0	1	1	11833	94.889
D14	CIBC-5	6908	N78894	a	r2	15d	12	0	0	0	0	1	18230	81.631
D14	CIBC-5	6908	N78894	a	r2	21d	1	0	0	0	0	0	6065	71.496
D14	CIBC-5	6908	N78894	a	r2	21d	2	0	0	0	0	1	3161	78.681
D14	CIBC-5	6908	N78894	a	r2	21d	3	0	0	0	0	0	4210	83.414
D14	CIBC-5	6908	N78894	a	r2	21d	4	0	0	0	0	1	14142	80.041
D14	CIBC-5	6908	N78894	a	r2	21d	5	0	0	0	0	1	3380	74.222
D14	CIBC-5	6908	N78894	a	r2	21d	6	0	0	0	1	1	13038	81.635
D14	CIBC-5	6908	N78894	a	r2	21d	7	0	0	0	5	1	44291	84.498
D14	CIBC-5	6908	N78894	a	r2	21d	8	0	0	0	2	1	27806	85.165
D14	CIBC-5	6908	N78894	a	r2	21d	9	0	0	0	2	1	41807	78.399
D14	CIBC-5	6908	N78894	a	r2	21d	10	0	0	0	1	1	22846	78.81
D14	CIBC-5	6908	N78894	a	r2	21d	11	0	0	0	2	1	13576	75.929
D14	CIBC-5	6908	N78894	a	r2	21d	12	0	0	0	0	1	14774	76.077
D14	CIBC-5	6908	N78894	b	b4	15d	1	0	0	0	7	1	22698	90.877
D14	CIBC-5	6908	N78894	b	b4	15d	2	0	0	0	4	1	7887	103.665
D14	CIBC-5	6908	N78894	b	b4	15d	3	0	0	0	5	1	6904	96.307
D14	CIBC-5	6908	N78894	b	b4	15d	4	0	0	0	7	1	1439	98.136
D14	CIBC-5	6908	N78894	b	b4	15d	5	0	0	0	5	1	9026	100.273
D14	CIBC-5	6908	N78894	b	b4	15d	6	0	0	0	5	1	10422	91.735
D14	CIBC-5	6908	N78894	b	b4	15d	7	2	0	1	7	1	56251	83.39
D14	CIBC-5	6908	N78894	b	b4	15d	8	0	0	0	3	1	10578	98.304
D14	CIBC-5	6908	N78894	b	b4	15d	9	1	1	3	6	1	69440	88.819
D14	CIBC-5	6908	N78894	b	b4	15d	10	0	0	0	3	1	43103	99.135
D14	CIBC-5	6908	N78894	b	b4	15d	11	0	0	0	8	1	44325	87.302
D14	CIBC-5	6908	N78894	b	b4	15d	12	0	0	2	4	1	8097	76.344
D14	CIBC-5	6908	N78894	b	b4	21d	1	0	0	0	5	0	27571	82.768
D14	CIBC-5	6908	N78894	b	b4	21d	2	0	0	0	6	0	8641	87.164
D14	CIBC-5	6908	N78894	b	b4	21d	3	0	0	0	5	1	11396	82.417
D14	CIBC-5	6908	N78894	b	b4	21d	4	0	0	0	8	0	3028	92.922
D14	CIBC-5	6908	N78894	b	b4	21d	5	0	0	0	3	1	14463	81.199
D14	CIBC-5	6908	N78894	b	b4	21d	6	0	0	0	6	1	16357	79.413
D14	CIBC-5	6908	N78894	b	b4	21d	7	2	1	0	7	1	82111	76.411
D14	CIBC-5	6908	N78894	b	b4	21d	8	0	0	0	3	1	18578	82.111
D14	CIBC-5	6908	N78894	b	b4	21d	9	2	0	3	7	1	102914	78.91
D14	CIBC-5	6908	N78894	b	b4	21d	10	0	0	0	4	1	56307	82.606
D14	CIBC-5	6908	N78894	b	b4	21d	11	0	0	0	8	1	48876	73.649
D14	CIBC-5	6908	N78894	b	b4	21d	12	0	0	0	6	1	6787	73.869
D140	Chat-1	7071	N76463	a	b12	15d	1	0	0	0	0	1	5360	86.026
D140	Chat-1	7071	N76463	a	b12	15d	2	0	0	0	0	1	12696	93.244
D140	Chat-1	7071	N76463	a	b12	15d	3	0	2	0	2	2	19422	107.175
D140	Chat-1	7071	N76463	a	b12	15d	4	0	0	0	0	1	6167	89.974
D140	Chat-1	7071	N76463	a	b12	15d	5	0	0	0	0	1	26992	88.893
D140	Chat-1	7071	N76463	a	b12	15d	6	0	0	0	0	1	13475	89.674
D140	Chat-1	7071	N76463	a	b12	21d	1	0	0	0	0	0	7672	70.854
D140	Chat-1	7071	N76463	a	b12	21d	2	1	1	0	0	1	32741	72.831
D140	Chat-1	7071	N76463	a	b12	21d	3	0	0	0	2	1	32846	86.567
D140	Chat-1	7071	N76463	a	b12	21d	4	0	0	0	0	0	6973	75.317
D140	Chat-1	7071	N76463	a	b12	21d	5	0	1	0	0	0	27886	71.232
D140	Chat-1	7071	N76463	a	b12	21d	6	0	0	0	0	1	12880	74.339
D140	Chat-1	7071	N76463	b	b10	15d	1	0	0	0	2	1	46530	81.156
D140	Chat-1	7071	N76463	b	b10	15d	2	0	0	0	1	1	35039	84.743
D140	Chat-1	7071	N76463	b	b10	15d	3	0	0	0	2	1	82318	83.811
D140	Chat-1	7071	N76463	b	b10	15d	4	0	0	0	2	1	23924	81.474
D140	Chat-1	7071	N76463	b	b10	15d	5	0	0	0	1	1	43921	79.937
D140	Chat-1	7071	N76463	b	b10	15d	6	2	0	1	3	1	111132	86.123
D140	Chat-1	7071	N76463	b	b10	15d	7	0	0	0	1	1	68376	89.738
D140	Chat-1	7071	N76463	b	b10	15d	8	0	0	0	2	1	31924	85.278
D140	Chat-1	7071	N76463	b	b10	15d	9	0	0	0	3	1	40744	92.091
D140	Chat-1	7071	N76463	b	b10	15d	10	0	0	0	2	1	51090	88.039
D140	Chat-1	7071	N76463	b	b10	15d	11	0	0	0	0	1	27088	88.353
D140	Chat-1	7071	N76463	b	b10	15d	12	0	0	0	1	1	29797	80.35
D140	Chat-1	7071	N76463	b	b10	21d	1	0	0	0	2	1	56931	72.288
D140	Chat-1	7071	N76463	b	b10	21d	2	0	0	0	0	1	49928	72.56
D140	Chat-1	7071	N76463	b	b10	21d	3	0	0	0	2	1	131705	74.434
D140	Chat-1	7071	N76463	b	b10	21d	4	0	0	0	2	1	46136	72.716
D140	Chat-1	7071	N76463	b	b10	21d	5	0	0	0	0	1	67420	71.486
D140	Chat-1	7071	N76463	b	b10	21d	6	1	0	3	1	1	140235	77.817
D140	Chat-1	7071	N76463	b	b10	21d	7	0	0	0	0	1	85599	82.913
D140	Chat-1	7071	N76463	b	b10	21d	8	0	0	0	2	1	48239	75.086
D140	Chat-1	7071	N76463	b	b10	21d	9	0	0	0	3	0	61931	82.904
D140	Chat-1	7071	N76463	b	b10	21d	10	0	0	0	2	1	71018	78.573
D140	Chat-1	7071	N76463	b	b10	21d	11	0	0	0	0	0	30629	75.853
D140	Chat-1	7071	N76463	b	b10	21d	12	0	0	0	0	1	45483	69.961
D141	Chi-0	7072	N76464	b	b10	15d	1	0	0	3	2	1	36761	87.316
D141	Chi-0	7072	N76464	b	b10	15d	2	0	0	0	6	1	19479	89.729
D141	Chi-0	7072	N76464	b	b10	15d	3	0	0	1	3	1	29801	97.252
D141	Chi-0	7072	N76464	b	b10	15d	4	0	0	0	2	1	18961	81.314
D141	Chi-0	7072	N76464	b	b10	15d	5	0	0	0	4	1	48583	95.586
D141	Chi-0	7072	N76464	b	b10	15d	6	0	0	0	5	1	40916	91.164
D141	Chi-0	7072	N76464	b	b10	15d	7	0	0	0	3	1	36872	95.705
D141	Chi-0	7072	N76464	b	b10	15d	8	0	0	0	2	1	59754	95.939
D141	Chi-0	7072	N76464	b	b10	15d	9	0	0	1	4	1	15792	90.78
D141	Chi-0	7072	N76464	b	b10	15d	10	0	0	0	3	1	18662	88.827
D141	Chi-0	7072	N76464	b	b10	15d	11	0	0	0	0	1	24383	83.386
D141	Chi-0	7072	N76464	b	b10	15d	12	0	0	0	2	1	27044	89.189
D141	Chi-0	7072	N76464	b	b10	21d	1	0	0	2	2	1	42865	80.238
D141	Chi-0	7072	N76464	b	b10	21d	2	0	0	0	5	1	32842	87.294
D141	Chi-0	7072	N76464	b	b10	21d	3	0	0	1	3	1	44776	92.559
D141	Chi-0	7072	N76464	b	b10	21d	4	0	0	0	1	1	22018	76.831
D141	Chi-0	7072	N76464	b	b10	21d	5	0	0	0	3	1	59339	86.824
D141	Chi-0	7072	N76464	b	b10	21d	6	0	0	0	5	2	54916	84.947
D141	Chi-0	7072	N76464	b	b10	21d	7	0	0	0	3	1	51821	92.212
D141	Chi-0	7072	N76464	b	b10	21d	8	0	0	0	2	1	74272	96.868
D141	Chi-0	7072	N76464	b	b10	21d	9	0	0	0	4	1	32270	86.061
D141	Chi-0	7072	N76464	b	b10	21d	10	0	0	0	2	1	26382	83.02
D141	Chi-0	7072	N76464	b	b10	21d	11	0	0	0	0	1	31007	79.604
D141	Chi-0	7072	N76464	b	b10	21d	12	0	0	0	2	1	33679	88.784
D142	Cnt-1	7064	N76467	a	b12	15d	1	0	0	0	0	1	17168	106.515
D142	Cnt-1	7064	N76467	a	b12	15d	2	0	2	0	0	1	16454	107.412
D142	Cnt-1	7064	N76467	a	b12	15d	3	0	0	0	0	1	8386	98.44
D142	Cnt-1	7064	N76467	a	b12	15d	4	0	0	0	3	2	50189	105.406
D142	Cnt-1	7064	N76467	a	b12	15d	5	0	0	0	0	1	12367	90.123
D142	Cnt-1	7064	N76467	a	b12	15d	6	0	0	0	0	1	11325	86.779
D142	Cnt-1	7064	N76467	a	b12	21d	1	0	1	0	0	1	27659	82.976
D142	Cnt-1	7064	N76467	a	b12	21d	2	0	3	2	0	1	33634	92.986
D142	Cnt-1	7064	N76467	a	b12	21d	3	0	0	0	0	1	12775	82.323
D142	Cnt-1	7064	N76467	a	b12	21d	4	0	0	0	6	1	83702	88.825
D142	Cnt-1	7064	N76467	a	b12	21d	5	0	0	0	0	1	13579	71.282
D142	Cnt-1	7064	N76467	a	b12	21d	6	0	0	0	0	0	13226	68.488
D142	Cnt-1	7064	N76467	b	b10	15d	1	2	1	0	3	2	51542	92.252
D142	Cnt-1	7064	N76467	b	b10	15d	2	0	1	0	1	1	26311	96.252
D142	Cnt-1	7064	N76467	b	b10	15d	3	0	0	0	2	2	31679	99.327
D142	Cnt-1	7064	N76467	b	b10	15d	4	0	0	0	0	1	25059	91.15
D142	Cnt-1	7064	N76467	b	b10	15d	5	0	0	0	0	1	18847	86.17
D142	Cnt-1	7064	N76467	b	b10	15d	6	0	0	0	3	2	50385	100.565
D142	Cnt-1	7064	N76467	b	b10	15d	7	0	0	0	4	1	65582	85.903
D142	Cnt-1	7064	N76467	b	b10	15d	8	0	0	0	4	1	56262	89.655
D142	Cnt-1	7064	N76467	b	b10	15d	9	0	0	0	0	1	34483	88.945
D142	Cnt-1	7064	N76467	b	b10	15d	10	0	0	0	11	1	74799	100.026
D142	Cnt-1	7064	N76467	b	b10	15d	11	0	0	0	0	1	21078	93.578
[truncated: 5,755 more rows]

## Sheet: Fig. 3
Incidence matrix showing which candidate genes are found for each trait, along with -log10(p), effect size (beta) and minor allele frequency (MAF) of the most significant supporting SNP, serving as source data for Figure 3.
gene_id	shoots_a_21d	shoots_b_21d	area_a_21d	area_b_21d	primordia_a_15d	primordia_b_15d	undefined_a_21d	undefined_b_21d	rootlike_a_15d	rootlike_b_15d	avgSNPcount	nlog10p	beta	MAF
AT4G02290	1	0	0	0	1	0	0	0	0	0	1	5.49154	0.553293	6.97674
AT1G33950	1	0	1	0	1	0	1	0	0	0	17.5	5.84385	1.79961	48.062
AT4G13310	1	0	0	0	0	0	1	0	0	0	1	5.31757	0.756913	6.20155
AT5G27510	1	0	0	0	0	0	0	0	0	0	7	5.41613	0.519848	8.52713
AT2G18790	1	0	0	0	0	0	0	0	0	0	2	5.58554	-0.898622	5.42636
AT1G61630	1	0	0	0	1	0	1	0	0	0	7	6.46122	0.615993	10.7692
AT5G35190	1	0	0	0	0	0	0	0	0	0	1	6.17539	0.803991	5.42636
AT3G29560	1	0	0	0	0	0	1	0	0	0	1	6.72149	0.821293	6.97674
AT3G46440	1	0	1	0	0	0	1	1	0	0	22.5	5.88919	2.41725	21.5385
AT2G40620	1	0	0	0	0	0	1	0	0	0	3.5	5.60097	0.880578	12.4031
AT2G16120	1	0	0	0	0	0	0	0	0	0	1	5.83862	0.582284	6.97674
AT1G20330	1	0	0	0	0	0	0	0	0	0	9	5.87643	0.43111	21.7054
AT2G18800	1	0	0	0	0	0	0	0	0	0	1	5.57844	-0.808302	6.20155
AT5G60440	1	0	0	0	0	0	0	0	0	0	2	5.16828	-0.79646	6.20155
AT5G60110	1	0	0	0	0	0	0	0	0	0	1	5.58554	-0.898622	5.42636
AT1G58200	1	0	0	0	1	0	0	0	0	0	6	8.10434	0.67458	6.20155
AT5G65690	1	0	0	0	0	0	0	0	0	0	2	7.84483	0.588392	9.30233
AT2G41451	1	0	0	0	0	0	0	0	0	0	1	5.08187	0.565758	6.20155
AT2G41450	1	0	0	0	0	0	0	0	0	0	3	5.11339	0.603643	5.42636
AT5G60600	1	0	0	0	0	0	0	0	0	0	1	5.26226	-0.782609	6.20155
AT4G21380	1	0	0	0	0	0	0	0	0	0	2	5.02742	-0.807369	6.20155
AT5G60660	1	0	0	0	0	0	0	0	0	0	3	5.58554	-0.898622	5.42636
AT1G18860	1	0	0	0	0	1	0	0	0	0	2	5.41887	0.5178	20.155
AT2G16835	1	0	0	0	0	0	0	0	0	0	1	5.52744	0.479706	10.0775
AT1G20290	1	0	0	0	0	0	0	0	0	0	2	5.34288	0.511023	14.7287
AT3G04280	1	0	0	0	0	0	0	0	0	0	6	5.85907	0.64073	5.42636
AT3G53270	1	0	0	0	0	0	0	0	0	0	2	6.71463	0.675042	6.20155
AT4G20050	1	0	0	0	0	0	0	0	0	0	3	5.21474	0.658497	5.42636
AT3G44230	1	0	0	0	0	0	1	0	0	0	1	5.7351	0.958811	5.42636
AT4G11373	1	0	0	0	0	0	0	0	0	0	1	5.85958	0.356295	22.4806
AT4G19230	1	0	0	0	0	0	0	0	0	0	2	5.51382	0.567266	6.97674
AT5G18065	1	0	0	0	1	0	1	0	0	0	1	8.76214	0.861847	7.75194
AT3G09925	1	1	1	1	1	1	1	1	0	0	8	8.77283	4.5679	6.71141
AT3G09922	1	1	1	1	1	1	1	1	0	0	4	8.77283	4.5679	6.71141
AT4G37890	1	0	0	0	1	1	1	1	0	0	2.2	7.47961	0.681874	10.0775
AT5G38565	1	0	0	0	0	0	0	0	0	0	1	6.28887	0.66459	5.42636
AT5G52930	1	0	0	0	0	0	0	0	0	0	1	5.26829	0.341401	24.031
AT1G31660	1	0	0	0	0	1	1	0	0	0	1	5.55435	0.858785	5.42636
AT5G60470	1	0	0	0	1	0	0	0	0	0	1.5	6.51041	0.692581	6.97674
AT2G41445	1	0	0	0	1	0	1	0	0	0	3	5.99737	0.738231	6.20155
AT4G39020	1	0	0	0	0	1	1	0	0	0	1	5.39823	0.759768	5.42636
AT4G16920	1	0	0	0	0	0	0	0	0	0	1	5.34508	0.816039	5.42636
AT1G64340	1	0	0	0	0	0	1	0	0	0	2	6.42634	0.764288	8.46154
AT4G16857	1	0	0	0	0	0	0	0	0	0	3	5.51742	0.585715	6.20155
AT3G49350	1	0	0	0	0	0	0	0	0	0	2	5.65039	-0.920851	5.42636
AT1G08150	1	0	0	0	0	0	0	0	0	0	1	5.20841	-0.826668	5.42636
AT5G60140	1	0	0	0	0	0	0	0	0	0	1	5.16828	-0.79646	6.20155
AT1G62500	1	0	0	0	0	1	0	0	0	0	2	5.46699	0.610364	5.42636
AT2G18020	1	1	0	0	0	1	0	0	0	0	1.33333	6.82574	0.705246	5.42636
AT4G22210	1	0	0	0	0	1	1	1	0	0	5	8.71566	0.77508	5.42636
AT2G17710	1	0	0	0	0	0	0	0	0	0	2	5.65039	-0.920851	5.42636
AT2G16300	1	0	0	0	0	0	0	0	0	0	5	5.58554	-0.898622	5.42636
AT5G27530	1	0	0	0	0	0	0	0	0	0	1	5.64322	0.469159	11.6279
AT2G05642	1	0	0	0	0	0	1	0	0	0	2	5.43713	0.720083	6.20155
AT2G41380	1	0	0	0	1	0	0	0	0	0	3	7.09926	0.510139	10.8527
AT1G75040	1	0	0	0	1	0	0	0	0	0	1	5.76682	0.62617	6.20155
AT2G17520	1	0	0	0	0	0	0	0	0	0	1	5.35444	-0.812113	6.20155
AT2G17525	1	0	0	0	0	0	0	0	0	0	1	5.65039	-0.920851	5.42636
AT5G52920	1	0	0	0	0	0	0	0	0	0	2	5.37774	0.478937	9.30233
AT4G03830	1	0	0	0	0	0	1	0	0	0	1	5.23625	0.747044	6.20155
AT3G49600	1	0	0	0	0	0	0	0	0	0	3	5.14847	-0.802961	6.20155
AT1G08300	1	0	0	0	0	0	0	0	0	0	1	5.1444	-0.831806	5.42636
AT2G17580	1	0	0	0	0	0	0	0	0	0	3	5.65039	-0.920851	5.42636
AT2G14695	1	0	0	0	1	0	1	0	0	0	3.33333	7.10793	0.815364	9.30233
AT5G60640	1	0	0	0	0	0	0	0	0	0	1	5.58554	-0.898622	5.42636
AT2G17705	1	0	0	0	0	0	0	0	0	0	4	5.65039	-0.920851	5.42636
AT3G49340	1	0	0	0	0	0	0	0	0	0	1	5.65039	-0.920851	5.42636
AT5G27520	1	0	0	0	0	0	0	0	0	0	3	5.41613	0.519848	8.52713
AT4G15120	1	0	0	0	1	0	0	0	0	0	1	5.17293	0.587664	6.97674
AT1G60783	1	0	0	0	0	0	0	0	0	0	2	5.32194	0.48072	10.0775
AT2G17530	1	0	0	0	0	0	0	0	0	0	2	5.65039	-0.920851	5.42636
AT3G49290	1	0	0	0	0	0	0	0	0	0	6	5.65039	-0.920851	5.42636
AT2G18220	1	0	0	0	0	0	0	0	0	0	1	5.65039	-0.920851	5.42636
AT1G62515	1	0	0	0	0	1	0	0	0	0	1	5.46699	0.610364	5.42636
AT5G41570	1	0	0	0	0	0	0	0	0	0	1	5.0685	0.470667	9.30233
AT2G41390	1	0	0	0	1	0	1	0	0	0	1	7.38357	0.460402	18.6047
AT1G20370	1	0	0	0	0	0	1	0	0	0	1	6.16726	0.555261	14.7287
AT5G65670	1	0	0	0	0	0	0	0	0	0	1	5.16828	-0.79646	6.20155
AT3G49305	1	0	0	0	0	0	0	0	0	0	3	5.65039	-0.920851	5.42636
AT5G25770	1	0	0	0	0	0	0	0	0	0	4	5.05898	0.57568	5.42636
AT2G41490	1	0	0	0	1	0	1	0	0	0	2.66667	6.8134	0.862758	5.42636
AT5G28500	1	0	0	0	0	0	0	0	0	0	1	5.10175	0.740304	6.20155
AT5G60550	1	0	0	0	0	0	0	0	0	0	1	5.48878	-0.875784	5.42636
AT5G60553	1	0	0	0	0	0	0	0	0	0	1	5.48878	-0.875784	5.42636
AT2G40910	1	0	0	0	0	0	1	0	0	0	1	7.48148	0.868332	5.42636
AT3G29630	1	0	0	0	0	0	0	0	0	0	1	5.65709	0.599632	7.75194
AT2G17550	1	0	0	0	0	0	0	0	0	0	1	5.65039	-0.920851	5.42636
AT1G74720	1	0	0	0	0	0	0	0	0	0	1	6.0555	0.674001	5.42636
AT5G60090	1	0	0	0	0	0	0	0	0	0	1	5.58554	-0.898622	5.42636
AT2G14760	1	0	0	0	0	0	0	0	0	0	1	5.19406	0.607817	6.20155
AT3G02940	1	0	0	0	0	0	1	0	0	0	1	5.8807	0.706162	7.75194
AT2G18210	1	0	0	0	0	0	0	0	0	0	1	5.65039	-0.920851	5.42636
AT1G60810	1	0	0	0	0	0	0	0	0	0	1	6.53404	0.670197	6.20155
AT4G08630	1	0	0	0	1	0	0	0	0	0	1	5.48142	0.554581	10.0775
AT5G48175	1	0	0	0	0	0	1	0	0	0	7	5.39179	0.667088	9.23077
AT1G75980	1	0	0	0	0	0	0	0	0	0	3	5.37767	0.40176	17.0543
AT3G31402	1	0	0	0	0	0	1	0	0	0	1	6.63453	0.799001	6.97674
AT1G75020	1	0	0	0	1	0	0	0	0	0	1	5.76682	0.62617	6.20155
AT2G18690	1	0	0	0	0	0	0	0	0	0	1	5.01482	-0.740203	6.20155
AT5G17920	1	0	0	0	0	0	0	0	0	0	2	5.64616	0.632812	5.42636
AT5G01190	1	0	0	0	0	0	0	0	0	0	1	5.10064	0.539244	9.30233
AT4G21410	1	0	0	0	0	0	0	0	0	0	1	5.02742	-0.807369	6.20155
AT3G49580	1	0	0	0	0	0	0	0	0	0	3	5.14847	-0.802961	6.20155
AT3G29230	1	0	0	0	0	0	0	1	0	0	1	5.56162	0.521961	7.75194
AT3G02960	1	0	0	0	0	0	1	0	0	0	3	6.19747	0.73076	7.75194
AT2G17540	1	0	0	0	0	0	0	0	0	0	2	5.65039	-0.920851	5.42636
AT3G02930	1	0	0	0	0	0	0	0	0	0	1	5.06679	0.503271	8.52713
AT2G16890	1	0	0	0	0	1	0	0	0	0	8	5.12767	0.537113	8.52713
AT3G44110	1	0	0	0	1	0	1	0	0	0	4.66667	8.44127	0.764125	6.20155
AT2G18196	1	0	0	0	0	0	0	0	0	0	4	5.65039	-0.920851	5.42636
AT3G32190	1	0	0	0	1	0	1	0	0	0	1	7.34805	0.601157	10.7692
AT4G18350	1	0	0	0	0	0	0	0	0	0	1	5.23109	-0.837464	5.42636
AT2G41470	1	0	0	0	0	0	0	0	0	0	2	5.08187	0.565758	6.20155
AT1G60800	1	0	0	0	1	0	0	0	0	0	2	7.76747	0.642312	6.20155
AT2G17600	1	0	0	0	0	0	0	0	0	0	2	5.29066	0.562835	6.97674
AT4G16045	1	0	0	0	1	0	0	0	0	0	1	6.01568	0.700558	5.42636
AT3G26782	1	0	0	0	0	0	0	0	0	0	1	5.4375	0.583463	6.20155
AT2G18230	1	0	0	0	0	0	0	0	0	0	2	5.65039	-0.920851	5.42636
AT5G60150	1	0	0	0	0	0	0	0	0	0	1	5.16828	-0.79646	6.20155
AT1G64355	1	0	0	0	0	0	0	0	0	0	1	5.04489	0.531872	9.30233
AT2G23100	1	0	0	0	0	0	1	0	0	0	1	6.44632	0.52303	12.3077
AT2G18760	1	0	0	0	0	0	0	0	0	0	2	5.57844	-0.808302	6.20155
AT2G16370	1	0	0	0	0	0	0	0	0	0	1	5.58554	-0.898622	5.42636
AT2G17570	1	0	0	0	0	0	0	0	0	0	1	5.65039	-0.920851	5.42636
AT3G10120	1	0	0	0	0	0	0	0	0	0	4	5.40194	0.612606	6.20155
AT3G49330	1	0	0	0	0	0	0	0	0	0	2	5.65039	-0.920851	5.42636
AT1G61620	1	0	0	0	0	0	0	0	0	0	1	5.71825	0.480134	10.0775
AT1G20300	1	0	0	0	0	0	1	0	0	0	4.5	6.05978	0.519504	20
AT3G23130	1	1	0	0	1	1	1	0	0	0	2.2	6.78714	0.811634	6.71141
AT3G46660	1	0	0	0	0	0	0	0	0	0	1	5.21077	0.611304	6.20155
AT2G16860	1	0	0	0	0	0	0	0	0	0	2	5.48055	0.519669	8.52713
AT3G60920	1	0	0	0	0	0	0	0	0	0	1	5.26909	0.585716	6.20155
AT2G17590	1	0	0	0	0	0	0	0	0	0	9	5.65039	-0.920851	5.42636
AT1G48090	1	0	1	0	0	0	0	0	0	0	3	5.67532	3.85847	6.20155
AT5G46520	1	0	0	0	0	0	0	0	0	0	6	6.74885	0.657334	5.42636
AT1G48095	1	0	1	0	0	0	0	0	0	0	1	5.30971	3.8851	5.42636
AT3G49310	1	0	0	0	0	0	0	0	0	0	1	5.65039	-0.920851	5.42636
AT3G30820	1	0	0	0	1	0	1	0	0	0	1	8.43929	0.694293	7.75194
AT1G61560	1	0	0	0	0	0	0	0	0	0	1	5.1709	0.542215	6.20155
AT3G18050	1	0	0	0	0	0	0	0	0	0	1	5.15103	0.465782	10.8527
AT4G13590	1	0	0	0	1	0	1	0	0	0	2	6.04079	0.509015	15.5039
AT2G17560	1	0	0	0	0	0	0	0	0	0	5	5.65039	-0.920851	5.42636
AT5G60620	1	0	0	0	0	0	0	0	0	0	2	5.58554	-0.898622	5.42636
AT3G13682	1	0	0	0	0	0	0	0	0	0	2	6.35234	0.696619	5.42636
AT5G60450	1	0	0	0	0	0	0	0	0	0	1	5.5925	0.66412	6.20155
AT5G51550	1	0	0	0	0	0	1	0	0	0	1	6.11947	0.72385	6.20155
AT4G18600	1	0	0	0	0	0	0	0	0	0	1	5.9201	-0.918367	5.42636
AT2G17050	1	0	0	0	0	0	0	0	0	0	1	5.48878	-0.875784	5.42636
AT5G14700	1	0	0	0	0	0	0	0	0	0	1	5.08915	-0.919269	5.42636
AT2G03740	1	0	0	0	0	0	0	0	0	0	1	5.48411	0.497775	8.52713
AT1G20310	1	0	0	0	0	0	1	0	0	0	2	6.05978	0.519504	20
AT4G13600	1	0	0	0	1	0	1	0	0	0	1	6.04079	0.509015	15.5039
AT2G17110	1	0	0	0	0	0	0	0	0	0	1	5.48878	-0.875784	5.42636
AT1G47128	1	0	0	0	0	0	0	0	0	0	1	6.47957	0.410411	20.9302
AT5G26270	1	0	0	0	0	0	0	0	0	0	7	5.49425	0.600101	6.20155
AT1G75680	1	0	0	0	0	0	0	0	0	0	1	5.70248	0.471709	10.8527
AT4G17960	1	0	0	0	0	0	0	0	0	0	1	5.29858	0.617713	6.20155
AT4G13660	1	0	0	0	0	0	1	0	0	0	1	5.82511	0.698026	5.42636
AT1G65060	1	0	0	0	0	0	0	1	0	0	1	5.44284	0.493894	23.2558
AT4G11655	1	0	0	0	0	0	0	0	0	0	1	5.37295	0.627581	5.42636
AT3G49300	1	0	0	0	0	0	0	0	0	0	4	5.65039	-0.920851	5.42636
AT3G30770	1	0	0	0	1	0	1	0	0	0	1	8.88819	0.778469	6.20155
AT3G49307	1	0	0	0	0	0	0	0	0	0	1	5.65039	-0.920851	5.42636
AT3G44660	1	0	0	0	0	0	0	0	0	0	4	5.4071	0.305683	30.2326
AT2G17620	1	0	0	0	0	0	0	0	0	0	8	5.65039	-0.920851	5.42636
AT2G17950	1	1	0	0	1	1	1	1	0	0	4	10.2355	0.847314	40.7692
AT5G24655	1	0	0	0	0	0	1	0	0	0	1	5.80034	0.602523	10.8527
AT3G49590	1	0	0	0	0	0	0	0	0	0	1	5.14847	-0.802961	6.20155
AT5G35180	1	0	0	0	0	0	0	0	0	0	1	5.40475	0.465988	10.8527
AT2G40610	1	0	0	0	0	0	0	0	0	0	1	5.06339	0.496553	6.20155
AT2G16340	1	0	0	0	0	0	0	0	0	0	5	5.58554	-0.898622	5.42636
AT2G18810	1	0	0	0	0	0	0	0	0	0	5	5.57844	-0.808302	6.20155
AT5G27607	1	0	0	0	0	0	0	0	0	0	6	7.52379	0.69844	5.42636
AT2G17510	1	0	0	0	0	0	0	0	0	0	1	5.35444	-0.812113	6.20155
AT4G21430	1	0	0	0	0	0	0	0	0	0	2	5.02742	-0.807369	6.20155
AT4G21450	1	0	0	0	0	0	0	0	0	0	2	5.02742	-0.807369	6.20155
AT4G21050	1	1	0	0	0	1	1	0	0	0	1	6.12315	0.776479	6.71141
AT3G13590	0	1	0	0	0	0	0	0	0	0	1	5.06444	0.515084	9.39597
AT3G10340	0	1	0	0	0	0	0	0	0	0	1	5.79119	0.683712	5.36913
AT5G27893	0	1	0	0	0	0	0	0	0	0	17	7.27661	0.579836	15.4362
AT2G40690	0	1	0	0	0	1	0	0	0	0	1	5.85507	0.652662	5.36913
AT1G72060	0	1	0	0	0	0	0	0	0	0	1	5.51965	0.616858	10.7383
AT5G27550	0	1	0	0	0	1	0	0	0	0	1.5	6.07996	0.507474	8.60927
AT2G14700	0	1	0	0	0	1	0	0	0	0	1	6.47886	0.765224	6.71141
AT3G23290	0	1	0	0	0	1	0	0	0	0	1	5.98804	0.648389	5.36913
AT5G45280	0	1	0	0	0	1	0	1	0	0	4	6.36153	0.514124	11.4094
AT4G25700	0	1	0	0	0	0	0	0	0	0	1	5.40539	0.520344	8.05369
AT2G36720	0	1	0	0	0	1	0	0	0	0	1.5	7.51326	0.707747	6.71141
AT4G18470	0	1	0	0	0	0	0	0	0	0	1	5.51067	0.503847	8.05369
AT5G28080	0	1	0	0	0	1	0	1	0	0	2	5.5259	0.586087	11.9205
AT2G36310	0	1	0	0	0	1	0	0	0	0	1	9.85597	0.791818	6.04027
AT1G11320	0	1	0	0	0	0	0	0	0	0	1	5.19269	0.645371	5.36913
AT1G64235	0	1	0	0	0	0	0	0	0	0	1	5.47321	0.317379	42.2819
AT2G39880	0	1	0	0	0	1	0	0	0	0	1.5	9.56572	0.804492	6.71141
AT3G46990	0	1	0	0	0	1	0	1	0	0	1	7.45455	0.644593	6.71141
AT5G37990	0	1	0	0	0	1	0	0	0	0	1	6.17071	0.463295	10.7383
AT4G25480	0	1	0	0	0	0	0	0	0	0	6	5.04617	0.353225	22.1477
AT3G59640	0	1	0	0	0	0	0	0	0	0	2	6.43418	0.641734	5.36913
AT3G23360	0	1	0	0	0	0	0	0	0	0	1	5.4481	0.557062	7.38255
AT1G51172	0	1	0	0	0	1	0	0	0	0	1	6.35022	0.577038	6.04027
AT2G14690	0	1	0	0	0	0	0	0	0	0	1	5.09394	0.414721	16.1074
AT1G58100	0	1	0	0	0	1	0	0	0	0	8	7.88194	1.00169	10.0671
AT3G23300	0	1	0	0	0	1	0	0	0	0	3	6.67435	0.624126	6.04027
AT3G28050	0	1	0	0	0	0	0	0	0	0	5	5.17907	0.552509	6.71141
AT5G38780	0	1	0	0	0	0	0	0	0	0	1	5.5323	0.32329	28.1879
AT3G27785	0	1	0	0	0	1	0	0	0	0	1	6.3041	0.44744	15.894
AT4G24450	0	1	0	0	0	1	0	0	0	0	1	6.03196	0.647391	6.62252
AT1G35250	0	1	0	0	0	1	0	0	0	0	1	8.1641	0.806942	5.36913
AT1G70750	0	1	0	0	0	1	0	0	0	0	1	6.60878	0.550761	10.0671
AT4G11547	0	1	0	0	0	0	0	0	0	0	1	5.01056	0.495584	7.38255
AT2G07170	0	1	0	0	0	1	0	1	0	0	1	9.23381	0.747651	6.04027
AT3G24790	0	1	0	0	0	1	0	1	0	0	1.66667	6.99661	0.5406	10.7383
AT3G27810	0	1	0	0	0	0	0	0	0	0	1	5.47862	0.689951	5.36913
AT4G20200	0	1	0	0	0	1	0	1	0	0	1	6.22731	0.45069	10.7383
AT2G05655	0	1	0	0	0	1	0	0	0	0	4	6.12926	0.678918	5.36913
AT1G64230	0	1	0	0	0	1	0	1	0	0	3.66667	5.9858	0.332038	42.3841
AT5G13181	0	1	0	0	0	0	0	0	0	0	1	5.419	0.44156	12.0805
AT1G62290	0	1	0	0	0	1	0	0	0	0	1	5.92615	0.728423	5.36913
AT2G03480	0	1	0	0	0	1	0	1	0	0	3.33333	8.47887	0.481018	23.1788
AT4G10520	0	1	0	0	0	1	0	0	0	0	2.5	6.8951	0.500169	11.2583
AT1G64210	0	1	0	0	0	1	0	0	0	0	4.5	5.43203	0.345713	45.6376
AT2G03850	0	1	0	0	0	0	0	0	0	0	1	5.02396	0.44603	12.7517
AT3G44800	0	1	0	0	0	0	0	1	0	0	1	5.31731	0.624653	9.39597
AT4G09420	0	1	0	0	0	0	0	0	0	0	1	5.32585	0.496856	8.05369
AT2G10260	0	1	0	0	0	1	0	1	0	0	1	6.80443	0.708463	5.36913
AT2G05710	0	1	0	0	0	1	0	0	0	0	2	6.12926	0.678918	5.36913
AT4G23270	0	1	0	0	0	0	0	0	0	0	24	5.18823	0.619315	6.04027
AT1G62640	0	1	0	0	0	0	0	0	0	0	2	5.07669	0.45147	11.4094
AT3G23190	0	1	0	0	0	1	0	0	0	0	1	6.49447	0.596898	7.28477
AT5G15110	0	1	0	0	0	1	0	0	0	0	1	5.39662	0.571102	7.38255
AT2G09970	0	1	0	0	0	1	0	1	0	0	1	7.26361	0.659635	6.04027
AT1G60080	0	1	0	0	0	0	0	1	0	0	1	6.05924	0.655316	7.38255
AT1G62870	0	1	0	0	0	1	0	0	0	0	1	6.116	0.659932	7.38255
AT3G25585	0	1	0	0	0	0	0	0	0	0	4	5.31221	0.595161	6.71141
AT4G18510	0	0	1	0	0	0	0	0	0	0	1	5.57006	-3.13464	14.7287
AT1G74360	0	0	1	0	0	0	0	0	0	0	1	5.15239	2.20878	21.7054
AT1G34050	0	0	1	0	0	0	0	0	1	0	1	5.37994	-2.00686	25.5814
AT3G50430	0	0	1	0	0	0	0	0	0	0	1	5.25508	-2.03363	37.9845
AT3G49200	0	0	1	0	0	0	0	0	0	0	1	5.0245	-3.44199	8.52713
AT3G49210	0	0	1	0	0	0	0	0	0	0	3	5.83754	-3.60787	7.75194
AT3G29580	0	0	1	0	0	0	0	0	0	0	2	5.37246	-2.30111	19.3798
AT5G35870	0	0	1	0	0	0	1	0	0	0	1	5.16548	3.47667	7.75194
AT5G39640	0	0	1	0	0	0	0	0	0	0	1	5.2959	2.13631	26.3566
AT3G07990	0	0	1	0	0	0	0	0	0	0	1	5.24882	-2.37531	19.3798
AT5G39645	0	0	1	0	0	0	1	0	0	0	1	5.33296	2.20103	25.3846
AT4G26800	0	0	0	1	0	0	0	0	0	0	1	5.20319	-4.1009	5.29801
AT1G28090	0	0	0	1	0	0	0	0	0	0	7	5.07144	1.89033	30.4636
AT1G28080	0	0	0	1	0	0	0	0	0	0	51	5.26272	1.92693	29.8013
AT3G29810	0	0	0	1	0	0	0	0	0	0	4	5.3957	2.13556	16.5563
AT5G58820	0	0	0	1	0	0	0	0	0	0	1	5.34714	1.72778	34.4371
AT2G44550	0	0	0	1	0	0	0	0	0	0	1	5.02659	2.90474	7.28477
AT2G44540	0	0	0	1	0	0	0	0	0	0	1	5.72098	3.13349	7.28477
AT2G17960	0	0	0	0	1	0	0	0	0	0	4	5.45489	0.43534	16.1538
AT5G03500	0	0	0	0	1	0	0	0	0	0	2	5.05268	0.67114	5.38462
AT3G44180	0	0	0	0	1	0	0	0	0	0	2	5.17028	0.584685	6.15385
AT2G07240	0	0	0	0	1	0	0	0	0	0	1	5.56771	0.595267	6.92308
AT5G41500	0	0	0	0	1	0	1	0	0	0	1	5.71153	0.808594	5.38462
AT2G07440	0	0	0	0	1	0	0	0	0	0	2	5.15177	0.508431	9.23077
AT4G31590	0	0	0	0	1	1	0	1	0	0	3.33333	5.87168	0.661402	16.1538
AT5G25830	0	0	0	0	1	0	0	0	0	0	17	5.03361	0.583559	6.15385
AT2G12905	0	0	0	0	1	0	0	0	0	0	1	5.12371	0.689394	10
AT1G33960	0	0	0	0	1	1	1	0	0	0	1	6.07195	0.801077	6.15385
AT4G16100	0	0	0	0	1	0	0	0	0	0	1	5.63627	0.436496	16.1538
AT5G41510	0	0	0	0	1	0	1	0	0	0	1	5.71153	0.808594	5.38462
AT3G51990	0	0	0	0	1	0	0	0	0	0	1	5.16877	0.641594	5.38462
AT2G13295	0	0	0	0	1	0	1	0	0	0	4	6.91357	0.839947	5.38462
AT2G13275	0	0	0	0	1	1	1	1	0	0	1	6.91357	0.839947	13.9073
AT2G13350	0	0	0	0	1	0	1	1	0	0	13.3333	6.91357	0.839947	5.38462
AT1G62960	0	0	0	0	1	1	1	1	0	0	1.75	6.6789	0.632613	9.27152
AT5G41470	0	0	0	0	1	0	1	0	0	0	2	6.11881	0.776341	6.92308
AT3G23750	0	0	0	0	1	0	1	0	0	0	1	6.24064	0.87842	5.38462
AT4G25830	0	0	0	0	0	1	0	0	0	0	2	5.84553	0.523283	6.62252
AT1G67770	0	0	0	0	0	1	0	0	0	0	1	5.157	0.36021	12.5828
AT1G57680	0	0	0	0	0	1	0	0	0	0	1	5.124	0.547405	5.29801
AT1G67910	0	0	0	0	0	1	0	0	0	0	1	5.5862	0.513574	7.28477
AT3G25730	0	0	0	0	0	1	0	0	0	0	1	5.54414	0.51259	7.94702
AT2G16850	0	0	0	0	0	1	0	0	0	0	3	6.20791	0.545845	6.62252
AT3G11180	0	0	0	0	0	1	0	0	0	0	1	5.08301	0.400493	11.9205
AT3G47410	0	0	0	0	0	1	0	0	0	0	3	5.36455	0.47657	6.62252
AT5G22170	0	0	0	0	0	1	0	0	0	0	1	5.13565	0.413752	9.27152
AT1G19250	0	0	0	0	0	1	0	0	0	0	1	5.07169	0.518537	9.93377
AT3G27650	0	0	0	0	0	1	0	0	0	0	1	5.15532	0.572387	7.28477
AT2G11620	0	0	0	0	0	1	0	1	0	0	2.5	6.12087	0.483677	10.596
AT1G17400	0	0	0	0	0	1	0	0	0	0	1	5.94314	0.51925	5.96026
AT4G37895	0	0	0	0	0	1	0	0	0	0	2	5.97829	0.397015	13.245
AT2G02080	0	0	0	0	0	1	0	0	0	0	1	5.44289	0.285113	27.8146
AT2G20530	0	0	0	0	0	1	0	0	0	0	2	5.17282	0.525289	7.94702
AT4G31560	0	0	0	0	0	1	0	1	0	0	2	5.87168	0.661402	5.29801
AT2G05920	0	0	0	0	0	1	0	0	0	0	1	5.7746	0.544921	7.28477
AT5G22180	0	0	0	0	0	1	0	0	0	0	1	5.13565	0.413752	9.27152
AT3G47390	0	0	0	0	0	1	0	0	0	0	3	6.11152	0.563173	5.29801
AT2G19350	0	0	0	0	0	1	0	0	0	0	1	6.21998	0.445347	9.93377
AT2G13126	0	0	0	0	0	1	0	1	0	0	1	7.89905	0.533087	8.60927
AT4G08840	0	0	0	0	0	1	0	0	0	0	1	5.24848	0.487029	5.96026
AT3G56870	0	0	0	0	0	1	0	0	0	0	3	5.13193	0.427576	11.9205
AT3G25655	0	0	0	0	0	1	0	0	0	0	1	5.45675	0.543725	5.96026
AT4G10480	0	0	0	0	0	1	0	0	0	0	1	5.28682	0.55526	6.62252
AT3G52820	0	0	0	0	0	1	0	0	0	0	1	5.28802	0.323404	35.0993
AT3G24770	0	0	0	0	0	1	0	1	0	0	1	5.81084	0.525148	8.60927
AT1G23860	0	0	0	0	0	1	0	1	0	0	1	6.87977	0.572128	6.62252
AT2G40520	0	0	0	0	0	1	0	0	0	0	1	5.48142	0.481012	7.28477
AT5G31412	0	0	0	0	0	1	0	0	0	0	5	5.98914	0.543072	5.29801
AT3G47780	0	0	0	0	0	1	0	0	0	0	3	5.37972	0.482974	5.96026
AT3G23165	0	0	0	0	0	1	0	1	0	0	1.5	6.76567	0.570379	6.62252
AT3G50450	0	0	0	0	0	1	0	0	0	0	1	5.02502	-0.267267	48.3444
AT1G63295	0	0	0	0	0	1	0	0	0	0	1	5.08787	0.370715	13.245
AT3G55380	0	0	0	0	0	1	0	0	0	0	1	5.1402	0.517882	6.62252
AT4G08867	0	0	0	0	0	1	0	0	0	0	1	5.48979	0.465547	6.62252
AT1G27950	0	0	0	0	0	1	0	0	0	0	1	6.59974	0.503983	9.93377
AT4G37880	0	0	0	0	0	1	0	0	0	0	1	5.61373	0.559909	5.96026
AT1G59600	0	0	0	0	0	1	0	0	0	0	2	5.39365	0.572714	5.29801
AT1G09840	0	0	0	0	0	1	0	0	0	0	1	5.0035	0.285392	22.5166
AT1G58090	0	0	0	0	0	1	0	0	0	0	13	5.6877	0.44911	15.894
AT2G22440	0	0	0	0	0	1	0	0	0	0	1	5.878	0.411451	13.245
AT4G37850	0	0	0	0	0	1	0	1	0	0	2	6.47964	0.372602	16.5563
AT3G23310	0	0	0	0	0	1	0	0	0	0	1	5.90359	0.58434	5.29801
AT1G75470	0	0	0	0	0	1	0	1	0	0	1	6.58751	0.569087	5.29801
AT1G58420	0	0	0	0	0	1	0	0	0	0	1	5.37086	0.453701	7.94702
AT3G47420	0	0	0	0	0	1	0	0	0	0	4	6.11152	0.563173	5.29801
AT3G47350	0	0	0	0	0	1	0	0	0	0	2	5.04088	0.488359	5.96026
AT4G19730	0	0	0	0	0	1	0	0	0	0	1	5.12946	0.280163	23.1788
AT1G53830	0	0	0	0	0	1	0	0	0	0	6	5.26914	0.347398	24.5033
AT3G05230	0	0	0	0	0	1	0	0	0	0	1	5.25655	0.354595	14.5695
AT2G05685	0	0	0	0	0	1	0	0	0	0	2	5.74405	0.228297	33.7748
AT1G64170	0	0	0	0	0	1	0	0	0	0	5	5.50461	0.305316	21.1921
AT3G21000	0	0	0	0	0	1	0	0	0	0	1	5.31359	0.618775	5.29801
AT2G20550	0	0	0	0	0	1	0	0	0	0	1	5.17282	0.525289	7.94702
AT1G53820	0	0	0	0	0	1	0	0	0	0	1	5.04358	0.302152	22.5166
AT4G31580	0	0	0	0	0	1	0	1	0	0	1	5.87168	0.661402	5.29801
AT1G80160	0	0	0	0	0	0	1	0	0	0	2	5.37847	0.697969	6.92308
AT1G72770	0	0	0	0	0	0	1	0	0	0	1	5.03311	0.359043	29.2308
AT1G05180	0	0	0	0	0	0	1	0	0	0	2	5.68429	0.849985	6.15385
AT2G13720	0	0	0	0	0	0	1	0	0	0	1	5.04659	0.78725	7.69231
AT2G15640	0	0	0	0	0	0	1	1	0	0	1	7.18138	0.684277	14.5695
AT5G42797	0	0	0	0	0	0	1	0	0	0	1	5.40883	0.746312	6.92308
AT1G31650	0	0	0	0	0	0	1	0	0	0	4	5.38193	0.743949	6.92308
AT5G28530	0	0	0	0	0	0	1	0	0	0	1	5.81198	0.803753	5.38462
AT2G40660	0	0	0	0	0	0	1	0	0	0	3	5.49071	0.919185	8.46154
AT5G40260	0	0	0	0	0	0	1	0	0	0	4	5.94718	0.781915	5.38462
AT1G05170	0	0	0	0	0	0	1	0	0	0	1	5.68429	0.849985	6.15385
AT3G09900	0	0	0	0	0	0	1	0	0	0	1	5.16167	0.730632	6.15385
AT3G47341	0	0	0	0	0	0	1	0	0	0	1	5.29167	0.646694	8.46154
AT2G40630	0	0	0	0	0	0	1	0	0	0	1	5.60097	0.880578	9.23077
AT3G50400	0	0	0	0	0	0	1	0	0	0	1	5.02812	0.566732	11.5385
AT1G30820	0	0	0	0	0	0	1	0	0	0	1	5.3817	0.659201	9.23077
AT2G15360	0	0	0	0	0	0	1	0	0	0	1	5.65307	0.888047	6.92308
AT3G30180	0	0	0	0	0	0	1	0	0	0	1	5.46837	0.736452	6.15385
AT3G46430	0	0	0	0	0	0	1	1	0	0	1	5.71153	0.479797	16.9231
AT4G01925	0	0	0	0	0	0	0	1	0	0	1	5.59115	0.53944	5.29801
AT5G48090	0	0	0	0	0	0	0	1	0	0	3	6.43768	0.569687	5.29801
AT2G12935	0	0	0	0	0	0	0	1	0	0	2	5.4435	0.478003	5.29801
AT5G48100	0	0	0	0	0	0	0	1	0	0	9	6.43768	0.569687	5.29801
AT3G23170	0	0	0	0	0	0	0	1	0	0	2	5.53445	0.352881	13.245
AT5G48110	0	0	0	0	0	0	0	1	0	0	11	8.30885	0.586625	6.62252
AT3G23172	0	0	0	0	0	0	0	1	0	0	20	5.42887	0.298701	23.1788
AT5G48010	0	0	0	0	0	0	0	1	0	0	1	5.62403	0.504644	5.96026
AT2G13100	0	0	0	0	0	0	0	1	0	0	2	5.51738	0.50601	5.96026
AT5G47990	0	0	0	0	0	0	0	1	0	0	1	5.62403	0.504644	5.96026
AT3G23175	0	0	0	0	0	0	0	1	0	0	9	5.01065	0.286217	23.8411
AT2G02720	0	0	0	0	0	0	0	1	0	0	1	5.0159	0.480361	5.29801
AT3G23180	0	0	0	0	0	0	0	1	0	0	1	5.01065	0.286217	23.8411
AT2G12550	0	0	0	0	0	0	0	1	0	0	1	5.30014	0.348759	10.596
AT2G15630	0	0	0	0	0	0	0	1	0	0	4	6.16966	0.35709	15.894
AT1G11480	0	0	0	0	0	0	0	1	0	0	1	5.70083	0.318741	16.5563
AT5G48160	0	0	0	0	0	0	0	1	0	0	1	5.58993	0.529383	5.29801
AT1G64370	0	0	0	0	0	0	0	1	0	0	3	5.09241	0.296466	16.5563
AT3G14830	0	0	0	0	0	0	0	1	0	0	1	5.58726	0.429483	17.2185
AT5G45275	0	0	0	0	0	0	0	1	0	0	1	5.35189	0.433213	7.28477
AT5G28090	0	0	0	0	0	0	0	1	0	0	2	5.80786	0.402368	13.245
AT5G48120	0	0	0	0	0	0	0	1	0	0	6	6.43768	0.569687	5.29801
AT4G20480	0	0	0	0	0	0	0	1	0	0	1	5.11682	0.471975	5.29801
AT5G28150	0	0	0	0	0	0	0	1	0	0	2	5.16675	0.408201	11.9205
AT3G48560	0	0	0	0	0	0	0	1	0	0	1	5.15459	0.419657	11.2583
AT5G34871	0	0	0	0	0	0	0	1	0	0	1	5.29426	0.636221	5.29801
AT2G02060	0	0	0	0	0	0	0	1	0	0	2	5.08601	0.516034	5.29801
AT5G19380	0	0	0	0	0	0	0	1	0	0	1	5.22054	0.492997	7.94702
AT1G35150	0	0	0	0	0	0	0	1	0	0	1	5.0514	0.469442	5.96026
AT1G34049	0	0	0	0	0	0	0	0	1	0	1	5.47931	0.508069	5.38462
AT1G04200	0	0	0	0	0	0	0	0	1	0	1	5.00004	0.280307	16.9231
AT1G34120	0	0	0	0	0	0	0	0	1	0	3	5.30174	0.508143	5.38462
AT1G34046	0	0	0	0	0	0	0	0	1	0	1	5.14608	0.427808	6.92308
AT1G34160	0	0	0	0	0	0	0	0	1	0	5	5.30174	0.508143	5.38462
AT1G34060	0	0	0	0	0	0	0	0	1	0	3	6.7994	0.455852	7.69231
AT1G34150	0	0	0	0	0	0	0	0	1	0	1	5.30174	0.508143	5.38462
AT1G33930	0	0	0	0	0	0	0	0	1	0	1	5.39344	0.348555	10.7692
AT1G34140	0	0	0	0	0	0	0	0	1	0	3	5.30174	0.508143	5.38462
AT1G53035	0	0	0	0	0	0	0	0	1	0	1	5.39297	0.322418	12.3077
AT5G41360	0	0	0	0	0	0	0	0	1	0	1	5.17268	-0.251602	24.6154
AT1G58320	0	0	0	0	0	0	0	0	1	0	1	5.01084	0.408743	6.92308
AT2G41830	0	0	0	0	0	0	0	0	1	0	1	5.72573	0.396685	9.23077
AT5G43890	0	0	0	0	0	0	0	0	1	0	2	5.14659	0.464756	5.38462
AT4G29905	0	0	0	0	0	0	0	0	1	0	1	5.15956	0.428752	6.15385
AT3G58795	0	0	0	0	0	0	0	0	1	0	1	5.73033	0.498339	5.38462
AT1G34190	0	0	0	0	0	0	0	0	1	0	2	5.30174	0.508143	5.38462
AT5G06043	0	0	0	0	0	0	0	0	1	0	1	5.53209	0.237553	42.3077
AT1G49500	0	0	0	0	0	0	0	0	1	0	1	5.40956	0.446795	6.15385
AT3G28890	0	0	0	0	0	0	0	0	1	0	2	5.59896	0.491768	5.38462
AT1G34110	0	0	0	0	0	0	0	0	1	0	29	6.74698	0.312801	20.7692
AT2G41790	0	0	0	0	0	0	0	0	1	0	1	5.8656	0.426421	7.69231
AT1G34170	0	0	0	0	0	0	0	0	1	0	4	5.30174	0.508143	5.38462
AT1G34065	0	0	0	0	0	0	0	0	1	0	35	6.93533	0.333379	19.2308
AT1G58330	0	0	0	0	0	0	0	0	1	0	1	5.01084	0.408743	6.92308
AT2G02180	0	0	0	0	0	0	0	0	1	0	1	5.9065	0.425863	7.69231
AT2G41860	0	0	0	0	0	0	0	0	1	0	3	5.17094	0.393733	8.46154
AT4G13266	0	0	0	0	0	0	0	0	1	0	1	5.57041	0.352647	11.5385
AT5G24910	0	0	0	0	0	0	0	0	1	0	1	5.08478	0.659721	6.92308
AT1G34180	0	0	0	0	0	0	0	0	1	0	2	5.30174	0.508143	5.38462
AT3G17060	0	0	0	0	0	0	0	0	0	1	1	5.49117	0.601155	11.9205
AT1G09850	0	0	0	0	0	0	0	0	0	1	1	5.00566	0.292618	30.4636
AT4G26190	0	0	0	0	0	0	0	0	0	1	1	5.13483	0.587375	5.29801
AT3G17010	0	0	0	0	0	0	0	0	0	1	2	5.49117	0.601155	11.9205
AT3G17000	0	0	0	0	0	0	0	0	0	1	1	6.47289	0.545651	14.5695
AT1G11580	0	0	0	0	0	0	0	0	0	1	3	5.32715	0.38288	15.894
AT3G04855	0	0	0	0	0	0	0	0	0	1	1	5.04309	0.516434	13.9073
AT1G25240	0	0	0	0	0	0	0	0	0	1	1	6.6328	0.507998	9.93377
AT3G32180	0	0	0	0	0	0	0	0	0	1	1	5.19936	0.276062	47.0199
AT1G43330	0	0	0	0	0	0	0	0	0	1	1	5.01591	0.448775	9.27152
AT1G32850	0	0	0	0	0	0	0	0	0	1	6	5.71888	0.503528	9.93377
AT1G09600	0	0	0	0	0	0	0	0	0	1	1	5.17821	0.398139	12.5828
AT3G49890	0	0	0	0	0	0	0	0	0	1	1	5.26181	-0.32149	37.7483
AT5G52230	0	0	0	0	0	0	0	0	0	1	1	5.27791	0.603458	5.29801
AT5G41340	0	0	0	0	0	0	0	0	0	1	1	5.27907	0.391599	13.9073
AT1G25230	0	0	0	0	0	0	0	0	0	1	1	6.97379	0.471953	12.5828
AT4G37295	0	0	0	0	0	0	0	0	0	1	2	5.91724	0.413974	13.9073
AT5G14340	0	0	0	0	0	0	0	0	0	1	2	5.37526	-0.284803	45.0331
AT4G20100	0	0	0	0	0	0	0	0	0	1	1	5.36331	0.296458	43.7086
AT1G24764	0	0	0	0	0	0	0	0	0	1	1	6.91788	0.478797	11.9205

## Sheet: Fig. 5
Allelic details for the SNP at 78108630 bp on chromosome 2, along with the plate layout and raw Ct values for RT-qPCR, serving as source data for Figure 5b-d.
SampleID	Allele	Phenotype		run	accession	protocol	treatment	time	biorep	techrep	gene	Ct	name
430	A	0		plate1	Col-0	b	SIM	3d	bio1	tech1	wus	31.42	Col-0_b_SIM_3d_bio1_tech1
763	A	0.957427		plate1	Lp2-2	b	SIM	3d	bio1	tech1	wus	30.71	Lp2-2_b_SIM_3d_bio1_tech1
765	A	0.408248		plate1	Col-0	b	SIM	3d	bio3	no-RT	wus	No Ct	Col-0_b_SIM_3d_bio3_no-RT
766	A	0		plate1	NA	NA	NA	NA	NA	NTC	wus	No Ct	NA_NA_NA_NA_NA_NTC
768	A	1.32288		plate1	Col-0	b	SIM	3d	bio1	tech2	wus	31.52	Col-0_b_SIM_3d_bio1_tech2
772	A	0		plate1	Lp2-2	b	SIM	3d	bio1	tech2	wus	30.76	Lp2-2_b_SIM_3d_bio1_tech2
5837	A	0		plate1	NA	NA	NA	NA	NA	NTC	wus	No Ct	NA_NA_NA_NA_NA_NTC
6897	A	0		plate1	Col-0	b	SIM	3d	bio1	no-RT	wus	No Ct	Col-0_b_SIM_3d_bio1_no-RT
6898	A	0		plate1	Lp2-2	b	SIM	3d	bio1	no-RT	wus	No Ct	Lp2-2_b_SIM_3d_bio1_no-RT
6904	A	0.408248		plate1	NA	NA	NA	NA	NA	NTC	wus	No Ct	NA_NA_NA_NA_NA_NTC
6908	A	0.57735		plate1	Col-0	b	SIM	3d	bio2	tech1	wus	31.06	Col-0_b_SIM_3d_bio2_tech1
6909	A	0.301511		plate1	Lp2-2	b	SIM	3d	bio2	tech1	wus	29.37	Lp2-2_b_SIM_3d_bio2_tech1
6915	A	0		plate1	Col-0	b	SIM	3d	bio2	tech2	wus	31.45	Col-0_b_SIM_3d_bio2_tech2
6919	A	0		plate1	Lp2-2	b	SIM	3d	bio2	tech2	wus	29.72	Lp2-2_b_SIM_3d_bio2_tech2
6922	A	0.369274		plate1	Col-0	b	SIM	3d	bio2	no-RT	wus	No Ct	Col-0_b_SIM_3d_bio2_no-RT
6924	A	0		plate1	Lp2-2	b	SIM	3d	bio2	no-RT	wus	No Ct	Lp2-2_b_SIM_3d_bio2_no-RT
6926	A	0.408248		plate1	Col-0	b	SIM	3d	bio3	tech1	wus	34.16	Col-0_b_SIM_3d_bio3_tech1
6929	A	0.408248		plate1	Lp2-2	b	SIM	3d	bio3	tech1	wus	30.77	Lp2-2_b_SIM_3d_bio3_tech1
6931	T	2.80624		plate1	Col-0	b	SIM	3d	bio3	tech2	wus	33.35	Col-0_b_SIM_3d_bio3_tech2
6938	A	0		plate1	Lp2-2	b	SIM	3d	bio3	tech2	wus	31.52	Lp2-2_b_SIM_3d_bio3_tech2
6940	A	0		plate1	Lp2-2	b	SIM	3d	bio3	no-RT	wus	No Ct	Lp2-2_b_SIM_3d_bio3_no-RT
6944	A	0.645497		plate2	Col-0	b	SIM	3d	bio1	tech1	ubc9	23.99	Col-0_b_SIM_3d_bio1_tech1
6945	A	1.588		plate2	Lp2-2	b	SIM	3d	bio1	tech1	ubc9	24.46	Lp2-2_b_SIM_3d_bio1_tech1
6951	A	1.04083		plate2	Col-0	b	SIM	3d	bio3	no-RT	ubc9	31.28	Col-0_b_SIM_3d_bio3_no-RT
6958	A	1.04083		plate2	NA	NA	NA	NA	NA	NTC	ubc9	No Ct	NA_NA_NA_NA_NA_NTC
6959	A	0.408248		plate2	Col-0	b	SIM	3d	bio1	tech2	ubc9	24.18	Col-0_b_SIM_3d_bio1_tech2
6961	A	0		plate2	Lp2-2	b	SIM	3d	bio1	tech2	ubc9	24.4	Lp2-2_b_SIM_3d_bio1_tech2
6963	A	0		plate2	NA	NA	NA	NA	NA	NTC	ubc9	No Ct	NA_NA_NA_NA_NA_NTC
6967	A	0		plate2	Col-0	b	SIM	3d	bio1	no-RT	ubc9	31.93	Col-0_b_SIM_3d_bio1_no-RT
6968	A	0		plate2	Lp2-2	b	SIM	3d	bio1	no-RT	ubc9	31.2	Lp2-2_b_SIM_3d_bio1_no-RT
6970	A	0		plate2	NA	NA	NA	NA	NA	NTC	ubc9	No Ct	NA_NA_NA_NA_NA_NTC
6975	T	0		plate2	Col-0	b	SIM	3d	bio2	tech1	ubc9	24.24	Col-0_b_SIM_3d_bio2_tech1
6979	A	0.57735		plate2	Lp2-2	b	SIM	3d	bio2	tech1	ubc9	24.07	Lp2-2_b_SIM_3d_bio2_tech1
6981	A	0.957427		plate2	Col-0	b	SIM	3d	bio2	tech2	ubc9	24.27	Col-0_b_SIM_3d_bio2_tech2
6982	A	0		plate2	Lp2-2	b	SIM	3d	bio2	tech2	ubc9	24	Lp2-2_b_SIM_3d_bio2_tech2
6984	T	1.70783		plate2	Col-0	b	SIM	3d	bio2	no-RT	ubc9	32.43	Col-0_b_SIM_3d_bio2_no-RT
6986	A	0.866025		plate2	Lp2-2	b	SIM	3d	bio2	no-RT	ubc9	34.6	Lp2-2_b_SIM_3d_bio2_no-RT
6987	A	2.58199		plate2	Col-0	b	SIM	3d	bio3	tech1	ubc9	25.32	Col-0_b_SIM_3d_bio3_tech1
6989	A	0		plate2	Lp2-2	b	SIM	3d	bio3	tech1	ubc9	24.62	Lp2-2_b_SIM_3d_bio3_tech1
6992	A	0		plate2	Col-0	b	SIM	3d	bio3	tech2	ubc9	24.57	Col-0_b_SIM_3d_bio3_tech2
6997	A	0		plate2	Lp2-2	b	SIM	3d	bio3	tech2	ubc9	24.72	Lp2-2_b_SIM_3d_bio3_tech2
7000	A	0		plate2	Lp2-2	b	SIM	3d	bio3	no-RT	ubc9	30.91	Lp2-2_b_SIM_3d_bio3_no-RT
7002	A	0		plate3	Col-0	b	SIM	3d	bio1	tech1	tip41-like	25.8	Col-0_b_SIM_3d_bio1_tech1
7003	A	1.19024		plate3	Lp2-2	b	SIM	3d	bio1	tech1	tip41-like	25.94	Lp2-2_b_SIM_3d_bio1_tech1
7008	A	0		plate3	Col-0	b	SIM	3d	bio3	no-RT	tip41-like	30.97	Col-0_b_SIM_3d_bio3_no-RT
7013	A	0		plate3	NA	NA	NA	NA	NA	NTC	tip41-like	No Ct	NA_NA_NA_NA_NA_NTC
7014	A	0.288675		plate3	Col-0	b	SIM	3d	bio1	tech2	tip41-like	25.83	Col-0_b_SIM_3d_bio1_tech2
7025	A	0		plate3	Lp2-2	b	SIM	3d	bio1	tech2	tip41-like	26.04	Lp2-2_b_SIM_3d_bio1_tech2
7026	A	0		plate3	NA	NA	NA	NA	NA	NTC	tip41-like	No Ct	NA_NA_NA_NA_NA_NTC
7028	A	0		plate3	Col-0	b	SIM	3d	bio1	no-RT	tip41-like	30.68	Col-0_b_SIM_3d_bio1_no-RT
7031	A	0		plate3	Lp2-2	b	SIM	3d	bio1	no-RT	tip41-like	30.84	Lp2-2_b_SIM_3d_bio1_no-RT
7036	A	0.632456		plate3	NA	NA	NA	NA	NA	NTC	tip41-like	No Ct	NA_NA_NA_NA_NA_NTC
7061	A	0		plate3	Col-0	b	SIM	3d	bio2	tech1	tip41-like	26.1	Col-0_b_SIM_3d_bio2_tech1
7062	A	0.426401		plate3	Lp2-2	b	SIM	3d	bio2	tech1	tip41-like	25.67	Lp2-2_b_SIM_3d_bio2_tech1
7064	A	0.57735		plate3	Col-0	b	SIM	3d	bio2	tech2	tip41-like	26.07	Col-0_b_SIM_3d_bio2_tech2
7068	A	0		plate3	Lp2-2	b	SIM	3d	bio2	tech2	tip41-like	25.73	Lp2-2_b_SIM_3d_bio2_tech2
7071	A	0.288675		plate3	Col-0	b	SIM	3d	bio2	no-RT	tip41-like	31.79	Col-0_b_SIM_3d_bio2_no-RT
7072	A	0		plate3	Lp2-2	b	SIM	3d	bio2	no-RT	tip41-like	30.74	Lp2-2_b_SIM_3d_bio2_no-RT
7077	A	0.763763		plate3	Col-0	b	SIM	3d	bio3	tech1	tip41-like	26.35	Col-0_b_SIM_3d_bio3_tech1
7092	A	0		plate3	Lp2-2	b	SIM	3d	bio3	tech1	tip41-like	25.92	Lp2-2_b_SIM_3d_bio3_tech1
7096	A	0		plate3	Col-0	b	SIM	3d	bio3	tech2	tip41-like	27.35	Col-0_b_SIM_3d_bio3_tech2
7102	A	1.22474		plate3	Lp2-2	b	SIM	3d	bio3	tech2	tip41-like	25.92	Lp2-2_b_SIM_3d_bio3_tech2
7103	A	0		plate3	Lp2-2	b	SIM	3d	bio3	no-RT	tip41-like	30.78	Lp2-2_b_SIM_3d_bio3_no-RT
7106	A	0
7107	A	0
7109	A	0.707107
7117	A	0
7119	A	0.57735
7120	A	0
7126	A	0
7127	A	0.57735
7130	A	1.29099
7133	A	0
7143	A	0.866025
7147	A	0
7160	A	0
7161	A	0
7162	A	0
7163	A	0
7165	A	0
7169	A	0.763763
7177	T	0.763763
7192	A	0
7199	A	0
7202	A	0
7203	A	0
7207	T	2.70801
7208	A	0.408248
7209	A	0
7217	A	1.70783
7223	A	0
7236	A	0
7244	A	0
7248	A	0
7255	A	0
7268	A	0.912871
7276	A	0
7282	A	0.912871
7287	A	0
7298	A	0
7305	A	0
7306	A	1.04083
7314	A	0.5
7316	A	1.95789
7319	A	0.816497
7320	A	0
7323	A	0
7333	A	0
7337	A	2.54951
7342	A	0.5
7343	T	0
7347	A	0.957427
7349	A	0
7350	A	0
7353	A	0
7354	A	0
7356	A	0
7372	A	0.912871
7378	A	1.95789
7382	A	0
7383	A	0.288675
7384	A	0
7387	A	0
7394	A	0
7404	A	0.8044
7411	A	0.288675
7416	A	2.78388
7419	T	3.27525
7424	A	0.763763
7430	A	0
7460	A	0
7471	A	0
7514	A	0
7515	A	0
7520	T	3.65718
7523	A	0
8214	A	0
8264	A	0.288675
8311	A	0
8312	A	0.866025
8337	A	1.55456
8343	A	0
8366	A	1
8424	A	0
9758	A	0
9759	A	0
9762	A	2.08167
9764	A	2.64575
9766	A	0.645497

## Sheet: Fig. 6
Individual measurements of regenerated shoots, shoot primordia and green area in chromosome substitution lines after 21 days with protocol b, serving as source data for Figure 6.
label	chr1	chr2	chr3	chr4	chr5	protocol	explant	shoots	primordia	regenerated_area
CSL1	Col	Col	Col	Col	Col	b	1	0	0	36542
CSL1	Col	Col	Col	Col	Col	b	2	0	0	66662
CSL1	Col	Col	Col	Col	Col	b	3	0	0	5439
CSL1	Col	Col	Col	Col	Col	b	4	0	1	17738
CSL1	Col	Col	Col	Col	Col	b	5	0	0	44272
CSL1	Col	Col	Col	Col	Col	b	6	0	0	46626
CSL1	Col	Col	Col	Col	Col	b	7	0	0	6472
CSL1	Col	Col	Col	Col	Col	b	8	0	0	85726
CSL1	Col	Col	Col	Col	Col	b	9	0	0	100979
CSL1	Col	Col	Col	Col	Col	b	10	0	0	4644
CSL1	Col	Col	Col	Col	Col	b	11	0	0	51630
CSL1	Col	Col	Col	Col	Col	b	12	0	0	34395
CSL2	Col	Col	Col	Col	Ler	b	1	0	0	21078
CSL2	Col	Col	Col	Col	Ler	b	2	0	0	80160
CSL2	Col	Col	Col	Col	Ler	b	3	0	0	58408
CSL2	Col	Col	Col	Col	Ler	b	4	0	0	47814
CSL2	Col	Col	Col	Col	Ler	b	5	0	0	10167
CSL2	Col	Col	Col	Col	Ler	b	6	0	0	87183
CSL2	Col	Col	Col	Col	Ler	b	7	0	0	185285
CSL2	Col	Col	Col	Col	Ler	b	8	0	0	51242
CSL2	Col	Col	Col	Col	Ler	b	9	0	0	188015
CSL2	Col	Col	Col	Col	Ler	b	10	0	0	229139
CSL2	Col	Col	Col	Col	Ler	b	11	0	0	139604
CSL2	Col	Col	Col	Col	Ler	b	12	0	0	160908
CSL3	Col	Col	Col	Ler	Col	b	1	0	0	115351
CSL3	Col	Col	Col	Ler	Col	b	2	0	0	90132
CSL3	Col	Col	Col	Ler	Col	b	3	0	0	21790
CSL3	Col	Col	Col	Ler	Col	b	4	0	0	41717
CSL3	Col	Col	Col	Ler	Col	b	5	0	0	160761
CSL3	Col	Col	Col	Ler	Col	b	6	0	0	195959
CSL3	Col	Col	Col	Ler	Col	b	7	0	3	152241
CSL3	Col	Col	Col	Ler	Col	b	8	0	0	20890
CSL3	Col	Col	Col	Ler	Col	b	9	0	0	27235
CSL3	Col	Col	Col	Ler	Col	b	10	0	0	51639
CSL3	Col	Col	Col	Ler	Col	b	11	0	0	93122
CSL3	Col	Col	Col	Ler	Col	b	12	0	0	87638
CSL4	Col	Col	Col	Ler	Ler	b	1	0	1	131880
CSL4	Col	Col	Col	Ler	Ler	b	2	0	3	311112
CSL4	Col	Col	Col	Ler	Ler	b	3	0	0	16424
CSL4	Col	Col	Col	Ler	Ler	b	4	0	0	42695
CSL4	Col	Col	Col	Ler	Ler	b	5	0	0	122575
CSL4	Col	Col	Col	Ler	Ler	b	6	0	0	84511
CSL4	Col	Col	Col	Ler	Ler	b	7	0	0	168982
CSL4	Col	Col	Col	Ler	Ler	b	8	0	0	37191
CSL4	Col	Col	Col	Ler	Ler	b	9	0	0	24219
CSL4	Col	Col	Col	Ler	Ler	b	10	0	2	118149
CSL4	Col	Col	Col	Ler	Ler	b	11	0	0	74256
CSL4	Col	Col	Col	Ler	Ler	b	12	0	0	11416
CSL5	Col	Col	Ler	Col	Col	b	1	0	0	103053
CSL5	Col	Col	Ler	Col	Col	b	2	0	0	26593
CSL5	Col	Col	Ler	Col	Col	b	3	0	0	70616
CSL5	Col	Col	Ler	Col	Col	b	4	0	0	39060
CSL5	Col	Col	Ler	Col	Col	b	5	0	0	20629
CSL5	Col	Col	Ler	Col	Col	b	6	0	0	5056
CSL5	Col	Col	Ler	Col	Col	b	7	0	0	34284
CSL5	Col	Col	Ler	Col	Col	b	8	0	0	3278
CSL5	Col	Col	Ler	Col	Col	b	9	0	0	13160
CSL5	Col	Col	Ler	Col	Col	b	10	0	0	18465
CSL5	Col	Col	Ler	Col	Col	b	11	0	0	15797
CSL5	Col	Col	Ler	Col	Col	b	12	0	0	12556
CSL6	Col	Col	Ler	Col	Ler	b	1	0	0	4295
CSL6	Col	Col	Ler	Col	Ler	b	2	0	0	27206
CSL6	Col	Col	Ler	Col	Ler	b	3	0	0	72745
CSL6	Col	Col	Ler	Col	Ler	b	4	0	0	76076
CSL6	Col	Col	Ler	Col	Ler	b	5	0	0	40476
CSL6	Col	Col	Ler	Col	Ler	b	6	0	0	11074
CSL6	Col	Col	Ler	Col	Ler	b	7	0	0	23310
CSL6	Col	Col	Ler	Col	Ler	b	8	0	0	7167
CSL6	Col	Col	Ler	Col	Ler	b	9	0	0	58864
CSL6	Col	Col	Ler	Col	Ler	b	10	0	0	35827
CSL6	Col	Col	Ler	Col	Ler	b	11	0	0	85243
CSL6	Col	Col	Ler	Col	Ler	b	12	0	0	119827
CSL7	Col	Col	Ler	Ler	Col	b	1	0	0	19487
CSL7	Col	Col	Ler	Ler	Col	b	2	0	0	11704
CSL7	Col	Col	Ler	Ler	Col	b	3	0	0	6918
CSL7	Col	Col	Ler	Ler	Col	b	4	0	0	10424
CSL7	Col	Col	Ler	Ler	Col	b	5	0	0	9132
CSL7	Col	Col	Ler	Ler	Col	b	6	0	0	36327
CSL7	Col	Col	Ler	Ler	Col	b	7	0	0	32995
CSL7	Col	Col	Ler	Ler	Col	b	8	0	0	23272
CSL7	Col	Col	Ler	Ler	Col	b	9	0	0	6513
CSL7	Col	Col	Ler	Ler	Col	b	10	0	0	28125
CSL7	Col	Col	Ler	Ler	Col	b	11	0	0	10321
CSL7	Col	Col	Ler	Ler	Col	b	12	0	0	23907
CSL8	Col	Col	Ler	Ler	Ler	b	1	0	0	43275
CSL8	Col	Col	Ler	Ler	Ler	b	2	0	0	34265
CSL8	Col	Col	Ler	Ler	Ler	b	3	0	0	31695
CSL8	Col	Col	Ler	Ler	Ler	b	4	0	0	105618
CSL8	Col	Col	Ler	Ler	Ler	b	5	0	0	19976
CSL8	Col	Col	Ler	Ler	Ler	b	6	0	0	79713
CSL8	Col	Col	Ler	Ler	Ler	b	7	0	0	55121
CSL8	Col	Col	Ler	Ler	Ler	b	8	0	0	64967
CSL8	Col	Col	Ler	Ler	Ler	b	9	0	0	173610
CSL8	Col	Col	Ler	Ler	Ler	b	10	0	0	135968
CSL8	Col	Col	Ler	Ler	Ler	b	11	0	0	52864
CSL8	Col	Col	Ler	Ler	Ler	b	12	0	0	81687
CSL9	Col	Ler	Col	Col	Col	b	1	0	0	11159
CSL9	Col	Ler	Col	Col	Col	b	2	0	0	23280
CSL9	Col	Ler	Col	Col	Col	b	3	0	0	8374
CSL9	Col	Ler	Col	Col	Col	b	4	0	0	43774
CSL9	Col	Ler	Col	Col	Col	b	5	0	0	11800
CSL9	Col	Ler	Col	Col	Col	b	6	0	2	59156
CSL9	Col	Ler	Col	Col	Col	b	7	0	0	7273
CSL9	Col	Ler	Col	Col	Col	b	8	0	0	29596
CSL9	Col	Ler	Col	Col	Col	b	9	0	0	9126
CSL9	Col	Ler	Col	Col	Col	b	10	0	0	9003
CSL9	Col	Ler	Col	Col	Col	b	11	0	0	5915
CSL9	Col	Ler	Col	Col	Col	b	12	0	0	37408
CSL10	Col	Ler	Col	Col	Ler	b	1	0	0	153346
CSL10	Col	Ler	Col	Col	Ler	b	2	0	0	146261
CSL10	Col	Ler	Col	Col	Ler	b	3	0	0	113265
CSL10	Col	Ler	Col	Col	Ler	b	4	0	0	97141
CSL10	Col	Ler	Col	Col	Ler	b	5	0	0	67923
CSL10	Col	Ler	Col	Col	Ler	b	6	0	0	141335
CSL10	Col	Ler	Col	Col	Ler	b	7	0	0	168681
CSL10	Col	Ler	Col	Col	Ler	b	8	0	0	27163
CSL10	Col	Ler	Col	Col	Ler	b	9	0	1	47084
CSL10	Col	Ler	Col	Col	Ler	b	10	0	0	63008
CSL10	Col	Ler	Col	Col	Ler	b	11	0	0	44322
CSL10	Col	Ler	Col	Col	Ler	b	12	0	0	47722
CSL11	Col	Ler	Col	Ler	Col	b	1	0	0	63471
CSL11	Col	Ler	Col	Ler	Col	b	2	0	0	112096
CSL11	Col	Ler	Col	Ler	Col	b	3	0	0	47784
CSL11	Col	Ler	Col	Ler	Col	b	4	0	0	9522
CSL11	Col	Ler	Col	Ler	Col	b	5	0	0	30668
CSL11	Col	Ler	Col	Ler	Col	b	6	0	0	23396
CSL11	Col	Ler	Col	Ler	Col	b	7	0	0	93739
CSL11	Col	Ler	Col	Ler	Col	b	8	0	0	69479
CSL11	Col	Ler	Col	Ler	Col	b	9	0	0	63656
CSL11	Col	Ler	Col	Ler	Col	b	10	0	0	56171
CSL11	Col	Ler	Col	Ler	Col	b	11	0	0	62521
CSL11	Col	Ler	Col	Ler	Col	b	12	0	0	70961
CSL12	Col	Ler	Col	Ler	Ler	b	1	0	0	57856
CSL12	Col	Ler	Col	Ler	Ler	b	2	0	0	110410
CSL12	Col	Ler	Col	Ler	Ler	b	3	0	0	71317
CSL12	Col	Ler	Col	Ler	Ler	b	4	0	0	37287
CSL12	Col	Ler	Col	Ler	Ler	b	5	0	0	38671
CSL12	Col	Ler	Col	Ler	Ler	b	6	0	0	9343
CSL12	Col	Ler	Col	Ler	Ler	b	7	0	0	96363
CSL12	Col	Ler	Col	Ler	Ler	b	8	0	0	171674
CSL12	Col	Ler	Col	Ler	Ler	b	9	0	0	78803
CSL12	Col	Ler	Col	Ler	Ler	b	10	0	0	53568
CSL12	Col	Ler	Col	Ler	Ler	b	11	0	0	39696
CSL12	Col	Ler	Col	Ler	Ler	b	12	0	0	145833
CSL13	Col	Ler	Ler	Col	Col	b	1	0	0	62035
CSL13	Col	Ler	Ler	Col	Col	b	2	0	0	34449
CSL13	Col	Ler	Ler	Col	Col	b	3	0	0	52755
CSL13	Col	Ler	Ler	Col	Col	b	4	0	2	63101
CSL13	Col	Ler	Ler	Col	Col	b	5	0	0	15885
CSL13	Col	Ler	Ler	Col	Col	b	6	0	0	11028
CSL13	Col	Ler	Ler	Col	Col	b	7	0	0	14461
CSL13	Col	Ler	Ler	Col	Col	b	8	0	0	41916
CSL13	Col	Ler	Ler	Col	Col	b	9	0	0	23060
CSL13	Col	Ler	Ler	Col	Col	b	10	0	0	21964
CSL13	Col	Ler	Ler	Col	Col	b	11	0	0	44114
CSL13	Col	Ler	Ler	Col	Col	b	12	0	0	54181
CSL15	Col	Ler	Ler	Ler	Col	b	1	0	0	63093
CSL15	Col	Ler	Ler	Ler	Col	b	2	0	0	11183
CSL15	Col	Ler	Ler	Ler	Col	b	3	0	0	2469
CSL15	Col	Ler	Ler	Ler	Col	b	4	0	0	27264
CSL15	Col	Ler	Ler	Ler	Col	b	5	0	0	59826
CSL15	Col	Ler	Ler	Ler	Col	b	6	0	0	107719
CSL15	Col	Ler	Ler	Ler	Col	b	7	0	0	27228
CSL15	Col	Ler	Ler	Ler	Col	b	8	0	0	25699
CSL15	Col	Ler	Ler	Ler	Col	b	9	0	0	97252
CSL15	Col	Ler	Ler	Ler	Col	b	10	0	0	24237
CSL15	Col	Ler	Ler	Ler	Col	b	11	3	6	70768
CSL15	Col	Ler	Ler	Ler	Col	b	12	0	0	28245
CSL16	Col	Ler	Ler	Ler	Ler	b	1	0	0	54280
CSL16	Col	Ler	Ler	Ler	Ler	b	2	0	0	7959
CSL16	Col	Ler	Ler	Ler	Ler	b	3	0	0	13927
CSL16	Col	Ler	Ler	Ler	Ler	b	4	0	0	45119
CSL16	Col	Ler	Ler	Ler	Ler	b	5	0	0	88436
CSL16	Col	Ler	Ler	Ler	Ler	b	7	0	0	60221
CSL16	Col	Ler	Ler	Ler	Ler	b	8	0	0	19666
CSL16	Col	Ler	Ler	Ler	Ler	b	9	0	0	72460
CSL16	Col	Ler	Ler	Ler	Ler	b	10	0	0	32599
CSL16	Col	Ler	Ler	Ler	Ler	b	11	0	0	25153
CSL16	Col	Ler	Ler	Ler	Ler	b	12	0	0	NA
CSL17	Ler	Col	Col	Col	Col	b	1	0	0	24358
CSL17	Ler	Col	Col	Col	Col	b	2	0	0	12347
CSL17	Ler	Col	Col	Col	Col	b	3	0	0	9408
CSL17	Ler	Col	Col	Col	Col	b	4	0	0	16991
CSL17	Ler	Col	Col	Col	Col	b	5	0	0	17811
CSL17	Ler	Col	Col	Col	Col	b	6	0	0	13204
CSL17	Ler	Col	Col	Col	Col	b	7	0	0	13848
CSL17	Ler	Col	Col	Col	Col	b	8	0	0	9821
CSL17	Ler	Col	Col	Col	Col	b	9	0	0	15263
CSL17	Ler	Col	Col	Col	Col	b	10	0	0	8907
CSL17	Ler	Col	Col	Col	Col	b	11	0	0	8799
CSL17	Ler	Col	Col	Col	Col	b	12	0	0	15873
CSL18	Ler	Col	Col	Col	Ler	b	1	0	0	20430
CSL18	Ler	Col	Col	Col	Ler	b	2	0	0	17669
CSL18	Ler	Col	Col	Col	Ler	b	3	0	0	48366
CSL18	Ler	Col	Col	Col	Ler	b	4	0	0	9161
CSL18	Ler	Col	Col	Col	Ler	b	5	0	0	17391
CSL18	Ler	Col	Col	Col	Ler	b	6	0	0	56599
CSL18	Ler	Col	Col	Col	Ler	b	7	0	0	7149
CSL18	Ler	Col	Col	Col	Ler	b	8	0	0	6243
CSL18	Ler	Col	Col	Col	Ler	b	9	0	0	78376
CSL18	Ler	Col	Col	Col	Ler	b	10	0	0	6841
CSL18	Ler	Col	Col	Col	Ler	b	11	0	0	11117
CSL18	Ler	Col	Col	Col	Ler	b	12	0	0	14467
CSL19	Ler	Col	Col	Ler	Col	b	1	0	0	31815
CSL19	Ler	Col	Col	Ler	Col	b	2	0	0	13325
CSL19	Ler	Col	Col	Ler	Col	b	3	0	0	26021
CSL19	Ler	Col	Col	Ler	Col	b	4	0	0	15145
CSL19	Ler	Col	Col	Ler	Col	b	5	0	0	55480
CSL19	Ler	Col	Col	Ler	Col	b	6	0	0	13799
CSL19	Ler	Col	Col	Ler	Col	b	7	0	0	13173
CSL19	Ler	Col	Col	Ler	Col	b	8	0	0	35562
CSL19	Ler	Col	Col	Ler	Col	b	9	0	0	38688
CSL19	Ler	Col	Col	Ler	Col	b	10	0	0	6614
CSL19	Ler	Col	Col	Ler	Col	b	11	0	0	21407
CSL19	Ler	Col	Col	Ler	Col	b	12	0	0	30983
CSL20	Ler	Col	Col	Ler	Ler	b	1	0	0	17910
CSL20	Ler	Col	Col	Ler	Ler	b	2	0	0	16420
CSL20	Ler	Col	Col	Ler	Ler	b	3	0	0	175194
CSL20	Ler	Col	Col	Ler	Ler	b	4	0	0	13996
CSL20	Ler	Col	Col	Ler	Ler	b	5	0	0	76797
CSL20	Ler	Col	Col	Ler	Ler	b	6	0	0	55758
CSL20	Ler	Col	Col	Ler	Ler	b	7	0	0	4792
CSL20	Ler	Col	Col	Ler	Ler	b	8	0	0	28775
CSL20	Ler	Col	Col	Ler	Ler	b	9	0	0	38406
CSL20	Ler	Col	Col	Ler	Ler	b	10	0	0	108654
CSL20	Ler	Col	Col	Ler	Ler	b	11	0	0	19245
CSL20	Ler	Col	Col	Ler	Ler	b	12	0	0	89437
CSL22	Ler	Col	Ler	Col	Ler	b	1	0	0	8819
CSL22	Ler	Col	Ler	Col	Ler	b	2	0	0	19777
CSL22	Ler	Col	Ler	Col	Ler	b	3	0	0	5172
CSL22	Ler	Col	Ler	Col	Ler	b	4	0	0	20716
CSL22	Ler	Col	Ler	Col	Ler	b	5	0	0	4102
CSL22	Ler	Col	Ler	Col	Ler	b	6	0	0	15923
CSL22	Ler	Col	Ler	Col	Ler	b	7	0	0	6643
CSL22	Ler	Col	Ler	Col	Ler	b	8	0	0	10899
CSL22	Ler	Col	Ler	Col	Ler	b	9	0	0	7472
CSL22	Ler	Col	Ler	Col	Ler	b	10	0	0	4696
CSL22	Ler	Col	Ler	Col	Ler	b	11	0	0	12016
CSL22	Ler	Col	Ler	Col	Ler	b	12	0	0	20274
CSL23	Ler	Col	Ler	Ler	Col	b	1	0	3	24532
CSL23	Ler	Col	Ler	Ler	Col	b	2	0	0	6246
CSL23	Ler	Col	Ler	Ler	Col	b	3	0	0	6906
CSL23	Ler	Col	Ler	Ler	Col	b	7	0	0	NA
CSL23	Ler	Col	Ler	Ler	Col	b	8	0	0	NA
CSL23	Ler	Col	Ler	Ler	Col	b	9	0	0	NA
CSL24	Ler	Col	Ler	Ler	Ler	b	1	0	0	8504
CSL24	Ler	Col	Ler	Ler	Ler	b	2	0	0	22668
CSL24	Ler	Col	Ler	Ler	Ler	b	3	0	0	25520
CSL24	Ler	Col	Ler	Ler	Ler	b	4	0	0	61203
CSL24	Ler	Col	Ler	Ler	Ler	b	5	0	0	67872
CSL24	Ler	Col	Ler	Ler	Ler	b	6	0	0	50140
CSL24	Ler	Col	Ler	Ler	Ler	b	7	0	0	14840
CSL24	Ler	Col	Ler	Ler	Ler	b	8	0	0	32831
CSL24	Ler	Col	Ler	Ler	Ler	b	9	0	0	30729
CSL24	Ler	Col	Ler	Ler	Ler	b	10	0	0	88949
CSL24	Ler	Col	Ler	Ler	Ler	b	11	0	0	23438
CSL24	Ler	Col	Ler	Ler	Ler	b	12	0	0	18689
CSL25	Ler	Ler	Col	Col	Col	b	1	0	0	24965
CSL25	Ler	Ler	Col	Col	Col	b	2	0	0	26738
CSL25	Ler	Ler	Col	Col	Col	b	3	0	0	41631
CSL25	Ler	Ler	Col	Col	Col	b	4	0	0	4159
CSL25	Ler	Ler	Col	Col	Col	b	5	0	0	4617
CSL25	Ler	Ler	Col	Col	Col	b	6	0	0	20535
CSL25	Ler	Ler	Col	Col	Col	b	7	0	0	11645
CSL25	Ler	Ler	Col	Col	Col	b	8	0	0	1982
CSL25	Ler	Ler	Col	Col	Col	b	9	0	0	721
CSL25	Ler	Ler	Col	Col	Col	b	10	0	0	5660
CSL25	Ler	Ler	Col	Col	Col	b	11	0	0	3424
CSL25	Ler	Ler	Col	Col	Col	b	12	0	0	6230
CSL26	Ler	Ler	Col	Col	Ler	b	1	0	0	20927
CSL26	Ler	Ler	Col	Col	Ler	b	2	0	0	10468
CSL26	Ler	Ler	Col	Col	Ler	b	3	2	1	23356
CSL26	Ler	Ler	Col	Col	Ler	b	4	0	0	19487
CSL26	Ler	Ler	Col	Col	Ler	b	5	0	0	31813
CSL26	Ler	Ler	Col	Col	Ler	b	6	0	0	30449
CSL26	Ler	Ler	Col	Col	Ler	b	7	0	0	35396
CSL26	Ler	Ler	Col	Col	Ler	b	8	0	0	23856
CSL26	Ler	Ler	Col	Col	Ler	b	9	0	0	29124
CSL26	Ler	Ler	Col	Col	Ler	b	10	0	0	8113
CSL26	Ler	Ler	Col	Col	Ler	b	11	0	0	17846
CSL26	Ler	Ler	Col	Col	Ler	b	12	0	0	57687
CSL27	Ler	Ler	Col	Ler	Col	b	1	0	0	47747
CSL27	Ler	Ler	Col	Ler	Col	b	2	0	0	38300
CSL27	Ler	Ler	Col	Ler	Col	b	3	0	0	19425
CSL27	Ler	Ler	Col	Ler	Col	b	4	0	0	16982
CSL27	Ler	Ler	Col	Ler	Col	b	5	0	0	9482
CSL27	Ler	Ler	Col	Ler	Col	b	6	0	0	32183
CSL27	Ler	Ler	Col	Ler	Col	b	7	0	0	45978
CSL27	Ler	Ler	Col	Ler	Col	b	8	0	0	22342
CSL27	Ler	Ler	Col	Ler	Col	b	9	0	0	17249
CSL27	Ler	Ler	Col	Ler	Col	b	10	0	0	24869
CSL27	Ler	Ler	Col	Ler	Col	b	11	0	0	15489
CSL27	Ler	Ler	Col	Ler	Col	b	12	0	0	27252
CSL28	Ler	Ler	Col	Ler	Ler	b	1	0	0	68062
CSL28	Ler	Ler	Col	Ler	Ler	b	2	0	0	35584
CSL28	Ler	Ler	Col	Ler	Ler	b	3	0	0	16631
CSL28	Ler	Ler	Col	Ler	Ler	b	4	0	0	121159
CSL28	Ler	Ler	Col	Ler	Ler	b	5	0	0	61215
CSL28	Ler	Ler	Col	Ler	Ler	b	6	0	0	24741
CSL28	Ler	Ler	Col	Ler	Ler	b	7	0	0	69122
CSL28	Ler	Ler	Col	Ler	Ler	b	8	0	0	48753
CSL28	Ler	Ler	Col	Ler	Ler	b	9	0	0	27248
CSL28	Ler	Ler	Col	Ler	Ler	b	10	0	0	2992
CSL28	Ler	Ler	Col	Ler	Ler	b	11	0	0	799
CSL28	Ler	Ler	Col	Ler	Ler	b	12	0	0	2265
CSL30	Ler	Ler	Ler	Col	Ler	b	1	0	0	16913
CSL30	Ler	Ler	Ler	Col	Ler	b	2	0	0	8949
CSL30	Ler	Ler	Ler	Col	Ler	b	3	0	0	28352
CSL30	Ler	Ler	Ler	Col	Ler	b	4	0	0	17287
CSL30	Ler	Ler	Ler	Col	Ler	b	5	0	0	26864
CSL30	Ler	Ler	Ler	Col	Ler	b	6	0	0	34176
CSL30	Ler	Ler	Ler	Col	Ler	b	7	0	0	19823
CSL30	Ler	Ler	Ler	Col	Ler	b	8	0	0	9522
CSL30	Ler	Ler	Ler	Col	Ler	b	9	0	0	22802
CSL30	Ler	Ler	Ler	Col	Ler	b	10	0	0	14760
CSL30	Ler	Ler	Ler	Col	Ler	b	11	0	0	6193
CSL30	Ler	Ler	Ler	Col	Ler	b	12	0	0	15751
CSL32	Ler	Ler	Ler	Ler	Ler	b	1	0	0	41154
CSL32	Ler	Ler	Ler	Ler	Ler	b	2	0	0	29230
CSL32	Ler	Ler	Ler	Ler	Ler	b	3	0	0	48102
CSL32	Ler	Ler	Ler	Ler	Ler	b	4	0	0	58674
CSL32	Ler	Ler	Ler	Ler	Ler	b	5	0	0	65551
CSL32	Ler	Ler	Ler	Ler	Ler	b	6	0	0	39215
CSL32	Ler	Ler	Ler	Ler	Ler	b	7	0	0	10219
CSL32	Ler	Ler	Ler	Ler	Ler	b	8	0	0	16118
CSL32	Ler	Ler	Ler	Ler	Ler	b	9	0	0	19409
CSL32	Ler	Ler	Ler	Ler	Ler	b	10	0	0	28572
CSL32	Ler	Ler	Ler	Ler	Ler	b	11	0	0	17430
CSL32	Ler	Ler	Ler	Ler	Ler	b	12	0	0	41977

## Sheet: Fig. 7
Individual measurements of regenerated green area and intensity in T-DNA insertion lines for candidate regeneration genes after 21 days with protocol a, b or c, serving as source data for Figure 7.
line	stock_no	background	protocol	time	explant	regenerated_area	greening
WT	N28166	Col-0	a	21d	1	185154	148.322
WT	N28166	Col-0	a	21d	2	182909	141.805
WT	N28166	Col-0	a	21d	3	118339	139.248
WT	N28166	Col-0	a	21d	4	187145	138.827
WT	N28166	Col-0	a	21d	5	152262	146.033
WT	N28166	Col-0	a	21d	6	120164	148.962
WT	N28166	Col-0	a	21d	7	118112	143.682
WT	N28166	Col-0	a	21d	8	70918	147.745
WT	N28166	Col-0	a	21d	9	60164	148.116
WT	N28166	Col-0	a	21d	10	105171	150.965
WT	N28166	Col-0	a	21d	11	23657	153.045
WT	N28166	Col-0	a	21d	12	15815	157.757
WT	N28166	Col-0	b	21d	1	38458	157.568
WT	N28166	Col-0	b	21d	2	53528	153.857
WT	N28166	Col-0	b	21d	3	66863	149.472
WT	N28166	Col-0	b	21d	4	60246	142.433
WT	N28166	Col-0	b	21d	5	53558	148.701
WT	N28166	Col-0	b	21d	6	77842	148.598
WT	N28166	Col-0	b	21d	7	88750	149.623
WT	N28166	Col-0	b	21d	8	104460	141.876
WT	N28166	Col-0	b	21d	9	159263	143.803
WT	N28166	Col-0	b	21d	10	73290	132.247
WT	N28166	Col-0	b	21d	11	48999	141.434
WT	N28166	Col-0	b	21d	12	70759	143.299
WT	N28166	Col-0	c	21d	1	83692	120.096
WT	N28166	Col-0	c	21d	2	83857	122.014
WT	N28166	Col-0	c	21d	3	354608	91.518
WT	N28166	Col-0	c	21d	4	157539	104.211
WT	N28166	Col-0	c	21d	5	111509	120.735
WT	N28166	Col-0	c	21d	6	614154	72.925
WT	N28166	Col-0	c	21d	7	570169	80.287
WT	N28166	Col-0	c	21d	8	123456	102.681
WT	N28166	Col-0	c	21d	9	108133	106.579
WT	N28166	Col-0	c	21d	10	144281	98.201
WT	N28166	Col-0	c	21d	11	309507	119.2
WT	N28166	Col-0	c	21d	12	111719	124.636
WT	N28171	Col-3	a	21d	1	59676	149.812
WT	N28171	Col-3	a	21d	2	126299	142.39
WT	N28171	Col-3	a	21d	3	113650	137.545
WT	N28171	Col-3	a	21d	4	94638	148.913
WT	N28171	Col-3	a	21d	5	79824	148.853
WT	N28171	Col-3	a	21d	6	75734	155.135
WT	N28171	Col-3	a	21d	7	127906	158.078
WT	N28171	Col-3	a	21d	8	78239	145.087
WT	N28171	Col-3	a	21d	9	17770	154.536
WT	N28171	Col-3	a	21d	10	48744	149.261
WT	N28171	Col-3	a	21d	11	42396	146.572
WT	N28171	Col-3	a	21d	12	38798	159.738
WT	N28171	Col-3	b	21d	1	49774	153.426
WT	N28171	Col-3	b	21d	2	47749	158.002
WT	N28171	Col-3	b	21d	3	39131	155.042
WT	N28171	Col-3	b	21d	4	66157	150.026
WT	N28171	Col-3	b	21d	5	39248	160.191
WT	N28171	Col-3	b	21d	6	59934	143.012
WT	N28171	Col-3	b	21d	7	40116	149.98
WT	N28171	Col-3	b	21d	8	58441	140.478
WT	N28171	Col-3	b	21d	9	39321	135.474
WT	N28171	Col-3	b	21d	10	115094	128.76
WT	N28171	Col-3	b	21d	11	840747	78.403
WT	N28171	Col-3	b	21d	12	117874	145.269
WT	N28171	Col-3	c	21d	1	1269120	57.962
WT	N28171	Col-3	c	21d	2	119473	115.479
WT	N28171	Col-3	c	21d	3	477913	80.76
WT	N28171	Col-3	c	21d	4	108263	103.917
WT	N28171	Col-3	c	21d	5	85323	131.27
WT	N28171	Col-3	c	21d	6	116951	121.264
WT	N28171	Col-3	c	21d	7	74476	134.246
WT	N28171	Col-3	c	21d	8	576948	75.562
WT	N28171	Col-3	c	21d	9	180066	115.787
WT	N28171	Col-3	c	21d	10	83581	122.22
WT	N28171	Col-3	c	21d	11	307049	121.338
WT	N28171	Col-3	c	21d	12	169680	96.492
wavh2	FLAG_109A12	WS	b	21d	1	388598	125.277
wavh2	FLAG_109A12	WS	b	21d	2	164489	116.789
wavh2	FLAG_109A12	WS	c	21d	1	1240609	52.759
wavh2	FLAG_109A12	WS	c	21d	2	666061	62.427
wavh2	FLAG_109A12	WS	c	21d	3	559740	73.209
wavh2	FLAG_109A12	WS	c	21d	4	853363	61.659
wavh2	FLAG_109A12	WS	c	21d	5	871238	67.07
wavh2	FLAG_109A12	WS	c	21d	6	724695	75.594
tcp8	SAIL_656_F11	Col-0	a	21d	1	92145	150.52
tcp8	SAIL_656_F11	Col-0	a	21d	2	67138	157.163
tcp8	SAIL_656_F11	Col-0	a	21d	3	66775	151.803
tcp8	SAIL_656_F11	Col-0	a	21d	4	46611	154.53
tcp8	SAIL_656_F11	Col-0	a	21d	5	55067	156.424
tcp8	SAIL_656_F11	Col-0	a	21d	6	199763	148.185
tcp8	SAIL_656_F11	Col-0	a	21d	7	79083	150.053
tcp8	SAIL_656_F11	Col-0	a	21d	8	169110	146.138
tcp8	SAIL_656_F11	Col-0	a	21d	9	46704	156.224
tcp8	SAIL_656_F11	Col-0	a	21d	10	115749	160.716
tcp8	SAIL_656_F11	Col-0	a	21d	11	30250	155.39
tcp8	SAIL_656_F11	Col-0	a	21d	12	77823	144.775
tcp8	SAIL_656_F11	Col-0	b	21d	1	138386	150.803
tcp8	SAIL_656_F11	Col-0	b	21d	2	103780	138.391
tcp8	SAIL_656_F11	Col-0	b	21d	3	70393	141.939
tcp8	SAIL_656_F11	Col-0	b	21d	4	197842	142.36
tcp8	SAIL_656_F11	Col-0	b	21d	5	59791	140.646
tcp8	SAIL_656_F11	Col-0	b	21d	6	81036	146.024
tcp8	SAIL_656_F11	Col-0	b	21d	7	40876	139.772
tcp8	SAIL_656_F11	Col-0	b	21d	8	31793	137.174
tcp8	SAIL_656_F11	Col-0	b	21d	9	85987	137.318
tcp8	SAIL_656_F11	Col-0	b	21d	10	81712	138.127
tcp8	SAIL_656_F11	Col-0	b	21d	11	116464	133.648
tcp8	SAIL_656_F11	Col-0	b	21d	12	116628	132.409
tcp8	SAIL_656_F11	Col-0	c	21d	1	64376	123.816
tcp8	SAIL_656_F11	Col-0	c	21d	2	871934	71.383
tcp8	SAIL_656_F11	Col-0	c	21d	3	1063054	69.038
tcp8	SAIL_656_F11	Col-0	c	21d	4	420550	83.829
tcp8	SAIL_656_F11	Col-0	c	21d	5	103448	124.854
tcp8	SAIL_656_F11	Col-0	c	21d	6	1171060	63.558
tcp8	SAIL_656_F11	Col-0	c	21d	7	194428	120.051
tcp8	SAIL_656_F11	Col-0	c	21d	8	113848	106.18
tcp8	SAIL_656_F11	Col-0	c	21d	9	365433	92.701
tcp8	SAIL_656_F11	Col-0	c	21d	10	124014	107.507
tcp8	SAIL_656_F11	Col-0	c	21d	11	109004	106.314
tcp8	SAIL_656_F11	Col-0	c	21d	12	81807	139.711
egret	SALK_044769C	Col-0	a	21d	1	103966	150.878
egret	SALK_044769C	Col-0	a	21d	2	222106	137.98
egret	SALK_044769C	Col-0	a	21d	3	83515	147.997
egret	SALK_044769C	Col-0	a	21d	4	85213	145.789
egret	SALK_044769C	Col-0	a	21d	5	129957	153.181
egret	SALK_044769C	Col-0	a	21d	6	130971	147.939
egret	SALK_044769C	Col-0	a	21d	7	49411	156.559
egret	SALK_044769C	Col-0	a	21d	8	142025	148.603
egret	SALK_044769C	Col-0	a	21d	9	25430	140.384
egret	SALK_044769C	Col-0	a	21d	10	99029	140.859
egret	SALK_044769C	Col-0	a	21d	11	45849	151.768
egret	SALK_044769C	Col-0	a	21d	12	74466	147.838
egret	SALK_044769C	Col-0	b	21d	1	50445	156.35
egret	SALK_044769C	Col-0	b	21d	2	87761	143.59
egret	SALK_044769C	Col-0	b	21d	3	89558	147.789
egret	SALK_044769C	Col-0	b	21d	4	81745	149.77
egret	SALK_044769C	Col-0	b	21d	5	130666	133.69
egret	SALK_044769C	Col-0	b	21d	6	44680	154.266
egret	SALK_044769C	Col-0	b	21d	7	55272	145.911
egret	SALK_044769C	Col-0	b	21d	8	158520	136.501
egret	SALK_044769C	Col-0	b	21d	9	72512	144.761
egret	SALK_044769C	Col-0	b	21d	10	46556	136.608
egret	SALK_044769C	Col-0	b	21d	11	48204	137.605
egret	SALK_044769C	Col-0	b	21d	12	71020	157.19
egret	SALK_044769C	Col-0	c	21d	1	43855	138.279
egret	SALK_044769C	Col-0	c	21d	2	154052	108.704
egret	SALK_044769C	Col-0	c	21d	3	58120	117.309
egret	SALK_044769C	Col-0	c	21d	4	43030	145.966
egret	SALK_044769C	Col-0	c	21d	5	100808	124.513
egret	SALK_044769C	Col-0	c	21d	6	72660	137.003
egret	SALK_044769C	Col-0	c	21d	7	50774	140.242
egret	SALK_044769C	Col-0	c	21d	8	115492	125.724
egret	SALK_044769C	Col-0	c	21d	9	183154	108.932
egret	SALK_044769C	Col-0	c	21d	10	551438	71.386
egret	SALK_044769C	Col-0	c	21d	11	376936	105.672
egret	SALK_044769C	Col-0	c	21d	12	138766	95.605
ubc28	SALK_040325C	Col-0	a	21d	1	168537	147.093
ubc28	SALK_040325C	Col-0	a	21d	2	41802	149.151
ubc28	SALK_040325C	Col-0	a	21d	3	119289	144.593
ubc28	SALK_040325C	Col-0	a	21d	4	73324	144.034
ubc28	SALK_040325C	Col-0	a	21d	5	89689	141.47
ubc28	SALK_040325C	Col-0	a	21d	6	154304	146.228
ubc28	SALK_040325C	Col-0	a	21d	7	179395	143.167
ubc28	SALK_040325C	Col-0	a	21d	8	169363	129.7
ubc28	SALK_040325C	Col-0	a	21d	9	114179	148.475
ubc28	SALK_040325C	Col-0	a	21d	10	126912	146.699
ubc28	SALK_040325C	Col-0	a	21d	11	80720	142.111
ubc28	SALK_040325C	Col-0	a	21d	12	133070	143.392
ubc28	SALK_040325C	Col-0	b	21d	1	106467	143.53
ubc28	SALK_040325C	Col-0	b	21d	2	110119	143.224
ubc28	SALK_040325C	Col-0	b	21d	3	40453	143.044
ubc28	SALK_040325C	Col-0	b	21d	4	26541	158.944
ubc28	SALK_040325C	Col-0	b	21d	5	23207	160.394
ubc28	SALK_040325C	Col-0	b	21d	6	86557	139.906
ubc28	SALK_040325C	Col-0	b	21d	7	110011	144.009
ubc28	SALK_040325C	Col-0	b	21d	8	57366	139.514
ubc28	SALK_040325C	Col-0	b	21d	9	135090	150.274
ubc28	SALK_040325C	Col-0	b	21d	10	136293	144.228
ubc28	SALK_040325C	Col-0	b	21d	11	88002	146.083
ubc28	SALK_040325C	Col-0	b	21d	12	65698	145.002
ubc28	SALK_040325C	Col-0	c	21d	1	188115	116.431
ubc28	SALK_040325C	Col-0	c	21d	2	113317	125.809
ubc28	SALK_040325C	Col-0	c	21d	3	53092	129.427
ubc28	SALK_040325C	Col-0	c	21d	4	54945	125.903
ubc28	SALK_040325C	Col-0	c	21d	5	85694	125.94
ubc28	SALK_040325C	Col-0	c	21d	6	70530	137.315
ubc28	SALK_040325C	Col-0	c	21d	7	461607	80.578
ubc28	SALK_040325C	Col-0	c	21d	8	104681	124.033
ubc28	SALK_040325C	Col-0	c	21d	9	79487	133.644
ubc28	SALK_040325C	Col-0	c	21d	10	98229	109.761
ubc28	SALK_040325C	Col-0	c	21d	11	165036	102.858
ubc28	SALK_040325C	Col-0	c	21d	12	113307	115.001
sap4	SALK_152010C	Col-0	a	21d	1	517879	116.009
sap4	SALK_152010C	Col-0	a	21d	2	172508	144.922
sap4	SALK_152010C	Col-0	a	21d	3	118464	143.352
sap4	SALK_152010C	Col-0	a	21d	4	64556	155.715
sap4	SALK_152010C	Col-0	a	21d	5	24075	169.647
sap4	SALK_152010C	Col-0	a	21d	6	126024	150.431
sap4	SALK_152010C	Col-0	a	21d	7	9533	157.898
sap4	SALK_152010C	Col-0	a	21d	8	97860	138.198
sap4	SALK_152010C	Col-0	a	21d	9	394474	123.043
sap4	SALK_152010C	Col-0	a	21d	10	89322	142.621
sap4	SALK_152010C	Col-0	a	21d	11	9768	149.869
sap4	SALK_152010C	Col-0	a	21d	12	148208	146.932
sap4	SALK_152010C	Col-0	b	21d	1	95803	155.765
sap4	SALK_152010C	Col-0	b	21d	2	37100	149.543
sap4	SALK_152010C	Col-0	b	21d	3	21784	148.521
sap4	SALK_152010C	Col-0	b	21d	4	123380	143.562
sap4	SALK_152010C	Col-0	b	21d	5	75309	138.65
sap4	SALK_152010C	Col-0	b	21d	6	26511	149.365
sap4	SALK_152010C	Col-0	b	21d	7	120229	140.508
sap4	SALK_152010C	Col-0	b	21d	8	1976	171.814
sap4	SALK_152010C	Col-0	b	21d	9	714	171.821
sap4	SALK_152010C	Col-0	b	21d	10	28857	148.033
sap4	SALK_152010C	Col-0	b	21d	11	177261	131.509
sap4	SALK_152010C	Col-0	b	21d	12	61968	133.103
sap4	SALK_152010C	Col-0	c	21d	1	33468	140.243
sap4	SALK_152010C	Col-0	c	21d	2	119700	96.001
sap4	SALK_152010C	Col-0	c	21d	3	310945	90.765
sap4	SALK_152010C	Col-0	c	21d	4	62103	131.014
sap4	SALK_152010C	Col-0	c	21d	5	107319	123.502
sap4	SALK_152010C	Col-0	c	21d	6	167173	118.614
sap4	SALK_152010C	Col-0	c	21d	7	269364	114.554
sap4	SALK_152010C	Col-0	c	21d	8	112842	137.3
sap4	SALK_152010C	Col-0	c	21d	9	32371	155.655
sap4	SALK_152010C	Col-0	c	21d	10	161414	105.421
sap4	SALK_152010C	Col-0	c	21d	11	36830	134.951
at3g09925	SAIL_208_E09C1	Col-3	a	21d	1	120592	137.824
at3g09925	SAIL_208_E09C1	Col-3	a	21d	2	229525	135.838
at3g09925	SAIL_208_E09C1	Col-3	a	21d	3	216950	136.246
at3g09925	SAIL_208_E09C1	Col-3	a	21d	4	255904	142.123
at3g09925	SAIL_208_E09C1	Col-3	a	21d	5	110544	141.011
at3g09925	SAIL_208_E09C1	Col-3	a	21d	6	223583	134.099
at3g09925	SAIL_208_E09C1	Col-3	a	21d	7	75630	144.985
at3g09925	SAIL_208_E09C1	Col-3	a	21d	8	134541	142.452
at3g09925	SAIL_208_E09C1	Col-3	a	21d	9	112957	151.431
at3g09925	SAIL_208_E09C1	Col-3	a	21d	10	277101	141.764
at3g09925	SAIL_208_E09C1	Col-3	a	21d	11	123268	155.388
at3g09925	SAIL_208_E09C1	Col-3	a	21d	12	135406	144.511
at3g09925	SAIL_208_E09C1	Col-3	b	21d	1	51995	151.984
at3g09925	SAIL_208_E09C1	Col-3	b	21d	2	69500	138.607
at3g09925	SAIL_208_E09C1	Col-3	b	21d	3	45011	138.613
at3g09925	SAIL_208_E09C1	Col-3	b	21d	4	82835	137.571
at3g09925	SAIL_208_E09C1	Col-3	b	21d	5	44563	127.439
at3g09925	SAIL_208_E09C1	Col-3	b	21d	6	47594	137.211
at3g09925	SAIL_208_E09C1	Col-3	b	21d	7	32013	140.225
at3g09925	SAIL_208_E09C1	Col-3	b	21d	8	52731	149.786
at3g09925	SAIL_208_E09C1	Col-3	b	21d	9	28163	140.364
at3g09925	SAIL_208_E09C1	Col-3	b	21d	10	46064	150.447
at3g09925	SAIL_208_E09C1	Col-3	b	21d	11	48755	146.484
at3g09925	SAIL_208_E09C1	Col-3	b	21d	12	37050	148.283
at3g09925	SAIL_208_E09C1	Col-3	c	21d	1	87107	140.476
at3g09925	SAIL_208_E09C1	Col-3	c	21d	2	84987	131.533
at3g09925	SAIL_208_E09C1	Col-3	c	21d	3	859817	69.336
at3g09925	SAIL_208_E09C1	Col-3	c	21d	4	24917	144.834
at3g09925	SAIL_208_E09C1	Col-3	c	21d	5	182805	123.724
at3g09925	SAIL_208_E09C1	Col-3	c	21d	6	166058	94.814
at3g09925	SAIL_208_E09C1	Col-3	c	21d	7	245695	116.674
at3g09925	SAIL_208_E09C1	Col-3	c	21d	8	1256216	59.464
at3g09925	SAIL_208_E09C1	Col-3	c	21d	9	122959	137.154
at3g09925	SAIL_208_E09C1	Col-3	c	21d	10	41983	126.186
at3g09925	SAIL_208_E09C1	Col-3	c	21d	11	38503	131.083
at3g09925	SAIL_208_E09C1	Col-3	c	21d	12	51704	123.812
vfb1	SALK_128933C	Col-0	a	21d	1	222002	134.897
vfb1	SALK_128933C	Col-0	a	21d	2	113956	146.422
vfb1	SALK_128933C	Col-0	a	21d	3	65483	141.224
vfb1	SALK_128933C	Col-0	a	21d	4	127483	139.466
vfb1	SALK_128933C	Col-0	a	21d	5	58311	141.009
vfb1	SALK_128933C	Col-0	a	21d	6	285131	149.972
vfb1	SALK_128933C	Col-0	a	21d	7	113585	148.733
vfb1	SALK_128933C	Col-0	a	21d	8	119052	134.96
vfb1	SALK_128933C	Col-0	a	21d	9	105904	144.545
vfb1	SALK_128933C	Col-0	a	21d	10	123609	143.744
vfb1	SALK_128933C	Col-0	a	21d	11	58192	149.319
vfb1	SALK_128933C	Col-0	a	21d	12	204676	142.209
vfb1	SALK_128933C	Col-0	b	21d	1	62494	149.628
vfb1	SALK_128933C	Col-0	b	21d	2	12494	143.682
vfb1	SALK_128933C	Col-0	b	21d	3	116741	147.673
vfb1	SALK_128933C	Col-0	b	21d	4	74105	144.041
vfb1	SALK_128933C	Col-0	b	21d	5	59507	140.081
vfb1	SALK_128933C	Col-0	b	21d	6	72492	136.749
vfb1	SALK_128933C	Col-0	b	21d	7	114252	153.184
vfb1	SALK_128933C	Col-0	b	21d	8	41592	142.19
vfb1	SALK_128933C	Col-0	b	21d	9	79062	144.828
vfb1	SALK_128933C	Col-0	b	21d	10	185146	140.658
vfb1	SALK_128933C	Col-0	b	21d	11	53553	140.653
vfb1	SALK_128933C	Col-0	b	21d	12	67770	146.968
vfb1	SALK_128933C	Col-0	c	21d	1	72782	109.288
vfb1	SALK_128933C	Col-0	c	21d	2	81248	126.561
vfb1	SALK_128933C	Col-0	c	21d	3	96131	132.883
vfb1	SALK_128933C	Col-0	c	21d	4	45396	122.441
vfb1	SALK_128933C	Col-0	c	21d	5	69353	127.247
vfb1	SALK_128933C	Col-0	c	21d	6	136475	131.418
vfb1	SALK_128933C	Col-0	c	21d	7	145790	118.553
vfb1	SALK_128933C	Col-0	c	21d	8	201082	118.45
vfb1	SALK_128933C	Col-0	c	21d	9	65685	124.41
vfb1	SALK_128933C	Col-0	c	21d	10	107934	119.374
vfb1	SALK_128933C	Col-0	c	21d	11	129012	111.191
vfb1	SALK_128933C	Col-0	c	21d	12	53609	134.875
at1g20380	SALK_121407C	Col-0	a	21d	1	234188	142.995
at1g20380	SALK_121407C	Col-0	a	21d	2	172268	137.872
at1g20380	SALK_121407C	Col-0	a	21d	3	262693	146.369
at1g20380	SALK_121407C	Col-0	a	21d	4	73414	150.776
at1g20380	SALK_121407C	Col-0	a	21d	5	121807	147.635
at1g20380	SALK_121407C	Col-0	a	21d	6	126853	139.522
at1g20380	SALK_121407C	Col-0	a	21d	7	63694	155.095
at1g20380	SALK_121407C	Col-0	a	21d	8	157751	144.732
at1g20380	SALK_121407C	Col-0	a	21d	9	159398	141.567
at1g20380	SALK_121407C	Col-0	a	21d	10	82621	147.368
at1g20380	SALK_121407C	Col-0	a	21d	11	151730	143.01
at1g20380	SALK_121407C	Col-0	b	21d	1	47449	142.908
at1g20380	SALK_121407C	Col-0	b	21d	2	378943	82.027
at1g20380	SALK_121407C	Col-0	b	21d	3	44265	153.871
at1g20380	SALK_121407C	Col-0	b	21d	4	38904	145.651
at1g20380	SALK_121407C	Col-0	b	21d	5	98566	136.206
at1g20380	SALK_121407C	Col-0	b	21d	6	72742	138.893
at1g20380	SALK_121407C	Col-0	b	21d	7	44933	149.151
at1g20380	SALK_121407C	Col-0	b	21d	8	49911	147.135
at1g20380	SALK_121407C	Col-0	b	21d	9	81508	140.193
at1g20380	SALK_121407C	Col-0	b	21d	10	68095	144.132
at1g20380	SALK_121407C	Col-0	b	21d	11	91220	142.101
at1g20380	SALK_121407C	Col-0	b	21d	12	86774	141.739
at4g08630	SALK_012673C	Col-0	a	21d	1	105532	148.236
at4g08630	SALK_012673C	Col-0	a	21d	2	40059	156.282
at4g08630	SALK_012673C	Col-0	a	21d	3	54180	151.165
at4g08630	SALK_012673C	Col-0	a	21d	4	47506	157.481
at4g08630	SALK_012673C	Col-0	a	21d	5	106269	148.284
at4g08630	SALK_012673C	Col-0	a	21d	6	220557	138.597
at4g08630	SALK_012673C	Col-0	a	21d	7	29876	164.739
at4g08630	SALK_012673C	Col-0	a	21d	8	23684	151.916
at4g08630	SALK_012673C	Col-0	a	21d	9	57780	150.045
at4g08630	SALK_012673C	Col-0	a	21d	10	107095	147.179
at4g08630	SALK_012673C	Col-0	a	21d	11	36077	149.405
at4g08630	SALK_012673C	Col-0	a	21d	12	206422	142.749
at4g08630	SALK_012673C	Col-0	b	21d	1	54397	143.318
at4g08630	SALK_012673C	Col-0	b	21d	2	46725	150.39
at4g08630	SALK_012673C	Col-0	b	21d	3	49381	148.96
at4g08630	SALK_012673C	Col-0	b	21d	4	77592	143.711
at4g08630	SALK_012673C	Col-0	b	21d	5	84225	142.956
at4g08630	SALK_012673C	Col-0	b	21d	6	77413	157.761
at4g08630	SALK_012673C	Col-0	b	21d	7	53834	149.681
at4g08630	SALK_012673C	Col-0	b	21d	8	82339	146.48
at4g08630	SALK_012673C	Col-0	b	21d	9	64955	144.968
at4g08630	SALK_012673C	Col-0	b	21d	10	47506	148.123
at4g08630	SALK_012673C	Col-0	b	21d	11	48042	148.978
at4g08630	SALK_012673C	Col-0	b	21d	12	60149	147.772
at4g08630	SALK_012673C	Col-0	c	21d	1	74468	129.035
at4g08630	SALK_012673C	Col-0	c	21d	2	329914	79.226
at4g08630	SALK_012673C	Col-0	c	21d	3	230369	105.2
at4g08630	SALK_012673C	Col-0	c	21d	4	76619	120.565
at4g08630	SALK_012673C	Col-0	c	21d	5	91034	116.876
at4g08630	SALK_012673C	Col-0	c	21d	6	74473	123.105
at4g08630	SALK_012673C	Col-0	c	21d	7	115549	129.124
at4g08630	SALK_012673C	Col-0	c	21d	8	50856	127.437
at4g08630	SALK_012673C	Col-0	c	21d	9	94674	119.869
at4g08630	SALK_012673C	Col-0	c	21d	10	121485	124.852
at4g08630	SALK_012673C	Col-0	c	21d	11	99890	122.248
at4g08630	SALK_012673C	Col-0	c	21d	12	158095	125.394
qky	FLAG_124D07	WS	a	21d	1	192096	138.801
qky	FLAG_124D07	WS	a	21d	2	237637	139.275
qky	FLAG_124D07	WS	a	21d	3	132101	139.202
qky	FLAG_124D07	WS	a	21d	4	161465	130.244
qky	FLAG_124D07	WS	a	21d	5	335152	126.357
qky	FLAG_124D07	WS	a	21d	6	268051	136.993
qky	FLAG_124D07	WS	a	21d	7	152633	139.281
qky	FLAG_124D07	WS	a	21d	8	319100	128.471
qky	FLAG_124D07	WS	a	21d	9	284931	129.436
qky	FLAG_124D07	WS	a	21d	10	246451	131.323
qky	FLAG_124D07	WS	a	21d	11	262358	136.159
qky	FLAG_124D07	WS	a	21d	12	197189	128.876
qky	FLAG_124D07	WS	b	21d	1	142114	112.705
qky	FLAG_124D07	WS	b	21d	2	115382	113.414
qky	FLAG_124D07	WS	b	21d	3	153223	112.783
qky	FLAG_124D07	WS	b	21d	4	217914	108.174
qky	FLAG_124D07	WS	b	21d	5	223275	119.165
qky	FLAG_124D07	WS	b	21d	6	301778	119.351
qky	FLAG_124D07	WS	b	21d	7	134793	137.731
qky	FLAG_124D07	WS	b	21d	8	189064	121.76
qky	FLAG_124D07	WS	b	21d	9	122206	127.411
qky	FLAG_124D07	WS	b	21d	10	178363	129.727
qky	FLAG_124D07	WS	b	21d	11	122128	126.212
qky	FLAG_124D07	WS	b	21d	12	143634	111.094
qky	FLAG_124D07	WS	c	21d	1	1167605	56.12
qky	FLAG_124D07	WS	c	21d	2	685617	83.178
qky	FLAG_124D07	WS	c	21d	3	844997	57.496
qky	FLAG_124D07	WS	c	21d	4	618515	68.402
qky	FLAG_124D07	WS	c	21d	5	680393	57.734
qky	FLAG_124D07	WS	c	21d	6	676122	77.555
qky	FLAG_124D07	WS	c	21d	7	320499	106.236
qky	FLAG_124D07	WS	c	21d	8	1317738	73.86
qky	FLAG_124D07	WS	c	21d	9	448369	98.643
qky	FLAG_124D07	WS	c	21d	10	1004409	74.009
qky	FLAG_124D07	WS	c	21d	11	379594	93.004
qky	FLAG_124D07	WS	c	21d	12	681581	92.991
rlp9	FLAG_056E09	WS	a	21d	1	142712	137.724
rlp9	FLAG_056E09	WS	a	21d	2	218558	134.256
rlp9	FLAG_056E09	WS	a	21d	3	114778	144.341
rlp9	FLAG_056E09	WS	a	21d	4	205631	130.028
rlp9	FLAG_056E09	WS	a	21d	5	128037	138.999
rlp9	FLAG_056E09	WS	a	21d	6	62704	149.417
rlp9	FLAG_056E09	WS	a	21d	7	121023	147.191
rlp9	FLAG_056E09	WS	a	21d	8	59188	139.63
rlp9	FLAG_056E09	WS	a	21d	9	120337	146.882
rlp9	FLAG_056E09	WS	a	21d	10	131587	147.671
rlp9	FLAG_056E09	WS	a	21d	11	180917	146.17
rlp9	FLAG_056E09	WS	a	21d	12	100712	146.076
rlp9	FLAG_056E09	WS	b	21d	1	194367	112.978
rlp9	FLAG_056E09	WS	b	21d	2	156520	125.278
rlp9	FLAG_056E09	WS	b	21d	3	120197	120.414
rlp9	FLAG_056E09	WS	b	21d	4	281764	114.059
rlp9	FLAG_056E09	WS	b	21d	5	200887	121.088
rlp9	FLAG_056E09	WS	b	21d	6	129802	128.769
rlp9	FLAG_056E09	WS	b	21d	7	126705	129.479
rlp9	FLAG_056E09	WS	b	21d	8	186440	117.546
rlp9	FLAG_056E09	WS	b	21d	9	139522	135.215
rlp9	FLAG_056E09	WS	b	21d	10	166286	128.833
rlp9	FLAG_056E09	WS	b	21d	11	190999	129
rlp9	FLAG_056E09	WS	b	21d	12	108087	134.786
rlp9	FLAG_056E09	WS	c	21d	1	834889	98.397
rlp9	FLAG_056E09	WS	c	21d	2	963707	61.451
rlp9	FLAG_056E09	WS	c	21d	3	1025256	74.195
rlp9	FLAG_056E09	WS	c	21d	4	1210266	59.237
rlp9	FLAG_056E09	WS	c	21d	5	874052	57.792
rlp9	FLAG_056E09	WS	c	21d	6	755202	63.604
rlp9	FLAG_056E09	WS	c	21d	7	371305	86.972
rlp9	FLAG_056E09	WS	c	21d	8	1107122	61.877
rlp9	FLAG_056E09	WS	c	21d	9	1192375	64.954
rlp9	FLAG_056E09	WS	c	21d	10	333321	81.284
rlp9	FLAG_056E09	WS	c	21d	11	148399	105.961
rlp9	FLAG_056E09	WS	c	21d	12	698775	68.065
WT	N28823	WS	a	21d	1	380010	111.136
WT	N28823	WS	a	21d	2	207662	128.77
WT	N28823	WS	a	21d	3	285595	119.43
WT	N28823	WS	a	21d	4	255536	115.196
WT	N28823	WS	a	21d	5	160479	123.824
WT	N28823	WS	a	21d	6	196820	126.832
WT	N28823	WS	a	21d	7	305043	131.909
WT	N28823	WS	a	21d	8	341312	133.428
WT	N28823	WS	a	21d	9	238098	131.098
WT	N28823	WS	a	21d	10	199872	132.888
WT	N28823	WS	a	21d	11	169457	133.567
WT	N28823	WS	a	21d	12	259738	121.411
WT	N28823	WS	b	21d	1	230174	125.793
WT	N28823	WS	b	21d	2	27945	141.951
WT	N28823	WS	b	21d	3	61105	148.919
WT	N28823	WS	b	21d	4	148046	130.405
WT	N28823	WS	b	21d	5	157784	126.718
WT	N28823	WS	b	21d	6	66054	139.063
WT	N28823	WS	b	21d	7	65551	131.941
WT	N28823	WS	b	21d	8	53002	135.675
WT	N28823	WS	b	21d	9	50026	133.279
WT	N28823	WS	b	21d	10	72861	145.004
WT	N28823	WS	b	21d	11	131034	120.795
WT	N28823	WS	b	21d	12	65997	141.491
WT	N28823	WS	c	21d	1	767739	62.843
WT	N28823	WS	c	21d	2	785531	86.244
WT	N28823	WS	c	21d	3	798149	63.966
WT	N28823	WS	c	21d	4	1286362	49.065
WT	N28823	WS	c	21d	5	808276	69.644
WT	N28823	WS	c	21d	6	660208	76.258
WT	N28823	WS	c	21d	7	186095	102.714
WT	N28823	WS	c	21d	8	579967	70.22
WT	N28823	WS	c	21d	9	558535	63.388
WT	N28823	WS	c	21d	10	385938	76.405
WT	N28823	WS	c	21d	11	11128	174.026
WT	N28823	WS	c	21d	12	491791	85.279

## Sheet: Supplementary Fig. 5
Individual measurements of regenerated green area and intensity in random T-DNA insertion lines and mutants in light signalling and phosphorylation after 21 days with protocol a, b or c, providing negative and positive controls for the T-DNA insertion lines in Figure 7 and serving as source data for Supplementary Figure 5.
label	area	mean	protocol	gene	background	time	explant
ProA_bin2_21d_001	88128	158.17	a	bin2	Col-0	21d	1
ProA_bin2_21d_002	65851	137.338	a	bin2	Col-0	21d	2
ProA_bin2_21d_003	1325	182.373	a	bin2	Col-0	21d	3
ProA_bin2_21d_004	74877	110.063	a	bin2	Col-0	21d	4
ProA_bin2_21d_005	29250	175.836	a	bin2	Col-0	21d	5
ProA_bin2_21d_006	1208	185.392	a	bin2	Col-0	21d	6
ProA_bin2_21d_007	42972	154.183	a	bin2	Col-0	21d	7
ProA_bin2_21d_008	13128	164.606	a	bin2	Col-0	21d	8
ProA_bin2_21d_009	426052	118.901	a	bin2	Col-0	21d	9
ProA_bin2_21d_010	6571	180.332	a	bin2	Col-0	21d	10
ProA_bin2_21d_011	3353	181.667	a	bin2	Col-0	21d	11
ProA_bin2_21d_012	74507	128.369	a	bin2	Col-0	21d	12
ProA_bin2_21d_013	34569	147.346	a	bin2	Col-0	21d	13
ProA_bin2_21d_014	23162	166.28	a	bin2	Col-0	21d	14
ProA_bin2_21d_015	46689	163.156	a	bin2	Col-0	21d	15
ProA_bin2_21d_016	137849	105.267	a	bin2	Col-0	21d	16
ProA_bin2_21d_017	39642	165.394	a	bin2	Col-0	21d	17
ProA_bin2_21d_018	12990	178.427	a	bin2	Col-0	21d	18
ProA_bin2_21d_019	21812	174.015	a	bin2	Col-0	21d	19
ProA_bin2_21d_020	2678	181.112	a	bin2	Col-0	21d	20
ProA_bin2_21d_021	1758	174.746	a	bin2	Col-0	21d	21
ProA_bin2_21d_022	1101	178.483	a	bin2	Col-0	21d	22
ProA_bin2_21d_023	286706	136.867	a	bin2	Col-0	21d	23
ProA_bin2_21d_024	15100	150.373	a	bin2	Col-0	21d	24
ProA_Col0WT_21d_001	381950	129.677	a	WT	Col-0	21d	1
ProA_Col0WT_21d_002	239629	137.361	a	WT	Col-0	21d	2
ProA_Col0WT_21d_003	203025	103.78	a	WT	Col-0	21d	3
ProA_Col0WT_21d_004	63338	144.975	a	WT	Col-0	21d	4
ProA_Col0WT_21d_005	132846	140.532	a	WT	Col-0	21d	5
ProA_Col0WT_21d_006	37611	169.937	a	WT	Col-0	21d	6
ProA_Col0WT_21d_007	196894	146.943	a	WT	Col-0	21d	7
ProA_Col0WT_21d_008	95765	141.367	a	WT	Col-0	21d	8
ProA_Col0WT_21d_009	198232	134.267	a	WT	Col-0	21d	9
ProA_Col0WT_21d_010	23769	163.674	a	WT	Col-0	21d	10
ProA_Col0WT_21d_011	25226	157.553	a	WT	Col-0	21d	11
ProA_Col0WT_21d_012	131696	147.193	a	WT	Col-0	21d	12
ProA_Col0WT_21d_013	161561	135.469	a	WT	Col-0	21d	13
ProA_Col0WT_21d_014	28086	160.001	a	WT	Col-0	21d	14
ProA_Col0WT_21d_015	39109	162.792	a	WT	Col-0	21d	15
ProA_Col0WT_21d_016	68030	130.005	a	WT	Col-0	21d	16
ProA_Col0WT_21d_017	168511	138.238	a	WT	Col-0	21d	17
ProA_Col0WT_21d_018	71193	136.77	a	WT	Col-0	21d	18
ProA_Col0WT_21d_019	33395	153.038	a	WT	Col-0	21d	19
ProA_Col0WT_21d_020	38357	163.462	a	WT	Col-0	21d	20
ProA_Col0WT_21d_021	38215	125.897	a	WT	Col-0	21d	21
ProA_Col0WT_21d_022	13691	158.147	a	WT	Col-0	21d	22
ProA_Col0WT_21d_023	2237	155.357	a	WT	Col-0	21d	23
ProA_Col0WT_21d_024	1014	174.121	a	WT	Col-0	21d	24
ProA_cop1-5_21d_001	217460	125.499	a	cop1-5	Col-0	21d	1
ProA_cop1-5_21d_002	121695	154.543	a	cop1-5	Col-0	21d	2
ProA_cop1-5_21d_003	37846	162.014	a	cop1-5	Col-0	21d	3
ProA_cop1-5_21d_004	5901	160.069	a	cop1-5	Col-0	21d	4
ProA_cop1-5_21d_005	152146	144.319	a	cop1-5	Col-0	21d	5
ProA_cop1-5_21d_006	15841	164.708	a	cop1-5	Col-0	21d	6
ProA_cop1-5_21d_007	42263	169.74	a	cop1-5	Col-0	21d	7
ProA_cop1-5_21d_008	26762	171.621	a	cop1-5	Col-0	21d	8
ProA_cop1-5_21d_009	199116	138.991	a	cop1-5	Col-0	21d	9
ProA_cop1-5_21d_010	41654	158.909	a	cop1-5	Col-0	21d	10
ProA_cop1-5_21d_011	36313	156.956	a	cop1-5	Col-0	21d	11
ProA_cop1-5_21d_012	164730	134.631	a	cop1-5	Col-0	21d	12
ProA_cop1-5_21d_013	21455	159.587	a	cop1-5	Col-0	21d	13
ProA_cop1-5_21d_014	155866	139.834	a	cop1-5	Col-0	21d	14
ProA_cop1-5_21d_015	35950	160.567	a	cop1-5	Col-0	21d	15
ProA_cop1-5_21d_016	25696	156.869	a	cop1-5	Col-0	21d	16
ProA_cop1-5_21d_017	3135	168.846	a	cop1-5	Col-0	21d	17
ProA_cop1-5_21d_018	119489	129.416	a	cop1-5	Col-0	21d	18
ProA_cop1-5_21d_019	11573	172.467	a	cop1-5	Col-0	21d	19
ProA_cop1-5_21d_020	8096	162.911	a	cop1-5	Col-0	21d	20
ProA_cop1-5_21d_021	184157	149.507	a	cop1-5	Col-0	21d	21
ProA_cop1-5_21d_022	2592	173.149	a	cop1-5	Col-0	21d	22
ProA_cop1-5_21d_023	8732	169.118	a	cop1-5	Col-0	21d	23
ProA_cop1-5_21d_024	8290	163.063	a	cop1-5	Col-0	21d	24
ProA_phot1-5phot2_21d_001	150533	130.69	a	phot1-5_phot2	Col-0	21d	1
ProA_phot1-5phot2_21d_002	124447	133.961	a	phot1-5_phot2	Col-0	21d	2
ProA_phot1-5phot2_21d_003	7187	166.675	a	phot1-5_phot2	Col-0	21d	3
ProA_phot1-5phot2_21d_004	268899	112.687	a	phot1-5_phot2	Col-0	21d	4
ProA_phot1-5phot2_21d_005	57379	149.714	a	phot1-5_phot2	Col-0	21d	5
ProA_phot1-5phot2_21d_006	134797	148.903	a	phot1-5_phot2	Col-0	21d	6
ProA_phot1-5phot2_21d_007	325321	133.651	a	phot1-5_phot2	Col-0	21d	7
ProA_phot1-5phot2_21d_008	24829	154.472	a	phot1-5_phot2	Col-0	21d	8
ProA_phot1-5phot2_21d_009	145627	147.715	a	phot1-5_phot2	Col-0	21d	9
ProA_phot1-5phot2_21d_010	67332	154.251	a	phot1-5_phot2	Col-0	21d	10
ProA_phot1-5phot2_21d_011	250934	146.826	a	phot1-5_phot2	Col-0	21d	11
ProA_phot1-5phot2_21d_012	19101	142.443	a	phot1-5_phot2	Col-0	21d	12
ProA_phot1-5phot2_21d_013	302055	112.548	a	phot1-5_phot2	Col-0	21d	13
ProA_phot1-5phot2_21d_014	255281	131.036	a	phot1-5_phot2	Col-0	21d	14
ProA_phot1-5phot2_21d_015	154619	139.239	a	phot1-5_phot2	Col-0	21d	15
ProA_phot1-5phot2_21d_016	36549	144.43	a	phot1-5_phot2	Col-0	21d	16
ProA_phot1-5phot2_21d_017	46680	152.753	a	phot1-5_phot2	Col-0	21d	17
ProA_phot1-5phot2_21d_018	11407	172.491	a	phot1-5_phot2	Col-0	21d	18
ProA_phot1-5phot2_21d_019	61129	147.794	a	phot1-5_phot2	Col-0	21d	19
ProA_phot1-5phot2_21d_020	420781	106.562	a	phot1-5_phot2	Col-0	21d	20
ProA_phot1-5phot2_21d_021	17234	158.764	a	phot1-5_phot2	Col-0	21d	21
ProA_phot1-5phot2_21d_022	10364	168.941	a	phot1-5_phot2	Col-0	21d	22
ProA_phot1-5phot2_21d_023	50556	155.617	a	phot1-5_phot2	Col-0	21d	23
ProA_phot1-5phot2_21d_024	359031	108.663	a	phot1-5_phot2	Col-0	21d	24
ProA_phyA-211-99_21d_001	362807	106.23	a	phyA211-99	Col-0	21d	1
ProA_phyA-211-99_21d_002	207866	122.947	a	phyA211-99	Col-0	21d	2
ProA_phyA-211-99_21d_003	343299	137.459	a	phyA211-99	Col-0	21d	3
ProA_phyA-211-99_21d_004	39259	150.5	a	phyA211-99	Col-0	21d	4
ProA_phyA-211-99_21d_005	11719	181.76	a	phyA211-99	Col-0	21d	5
ProA_phyA-211-99_21d_006	2539	173.59	a	phyA211-99	Col-0	21d	6
ProA_phyA-211-99_21d_007	284220	137.477	a	phyA211-99	Col-0	21d	7
ProA_phyA-211-99_21d_008	157688	165.23	a	phyA211-99	Col-0	21d	8
ProA_phyA-211-99_21d_009	46811	155.763	a	phyA211-99	Col-0	21d	9
ProA_phyA-211-99_21d_010	519113	99.077	a	phyA211-99	Col-0	21d	10
ProA_phyA-211-99_21d_011	700416	123.552	a	phyA211-99	Col-0	21d	11
ProA_phyA-211-99_21d_012	515607	112.715	a	phyA211-99	Col-0	21d	12
ProA_phyA-211-99_21d_013	37499	151.367	a	phyA211-99	Col-0	21d	13
ProA_phyA-211-99_21d_014	345421	135.279	a	phyA211-99	Col-0	21d	14
ProA_phyA-211-99_21d_015	46720	165.661	a	phyA211-99	Col-0	21d	15
ProA_phyA-211-99_21d_016	28495	160.221	a	phyA211-99	Col-0	21d	16
ProA_phyA-211-99_21d_017	218143	118.719	a	phyA211-99	Col-0	21d	17
ProA_phyA-211-99_21d_018	197277	138.082	a	phyA211-99	Col-0	21d	18
ProA_phyA-211-99_21d_019	22435	156.745	a	phyA211-99	Col-0	21d	19
ProA_phyA-211-99_21d_020	57970	139.257	a	phyA211-99	Col-0	21d	20
ProA_phyA-211-99_21d_021	381021	106.208	a	phyA211-99	Col-0	21d	21
ProA_phyA-211-99_21d_022	32859	163.443	a	phyA211-99	Col-0	21d	22
ProA_phyA-211-99_21d_023	44483	157.948	a	phyA211-99	Col-0	21d	23
ProA_phyA-211-99_21d_024	172252	125.857	a	phyA211-99	Col-0	21d	24
ProA_phyAcry1cry2_21d_001	16004	170.22	a	phyA_cry1_cry2	Col-0	21d	1
ProA_phyAcry1cry2_21d_002	130721	131.11	a	phyA_cry1_cry2	Col-0	21d	2
ProA_phyAcry1cry2_21d_003	10819	181.801	a	phyA_cry1_cry2	Col-0	21d	3
ProA_phyAcry1cry2_21d_004	4488	168.332	a	phyA_cry1_cry2	Col-0	21d	4
ProA_phyAcry1cry2_21d_005	4466	163.877	a	phyA_cry1_cry2	Col-0	21d	5
ProA_phyAcry1cry2_21d_006	8047	180.408	a	phyA_cry1_cry2	Col-0	21d	6
ProA_phyAcry1cry2_21d_007	50969	156.999	a	phyA_cry1_cry2	Col-0	21d	7
ProA_phyAcry1cry2_21d_008	60143	157.215	a	phyA_cry1_cry2	Col-0	21d	8
ProA_phyAcry1cry2_21d_009	32228	176.08	a	phyA_cry1_cry2	Col-0	21d	9
ProA_phyAcry1cry2_21d_010	864	177.688	a	phyA_cry1_cry2	Col-0	21d	10
ProA_phyAcry1cry2_21d_011	26521	154.454	a	phyA_cry1_cry2	Col-0	21d	11
ProA_phyAcry1cry2_21d_012	17473	169.719	a	phyA_cry1_cry2	Col-0	21d	12
ProA_phyAcry1cry2_21d_013	2712	156.284	a	phyA_cry1_cry2	Col-0	21d	13
ProA_phyAcry1cry2_21d_014	33997	154.871	a	phyA_cry1_cry2	Col-0	21d	14
ProA_phyAcry1cry2_21d_015	11741	157.977	a	phyA_cry1_cry2	Col-0	21d	15
ProA_phyAcry1cry2_21d_016	32035	158.866	a	phyA_cry1_cry2	Col-0	21d	16
ProA_phyAcry1cry2_21d_017	14350	174.677	a	phyA_cry1_cry2	Col-0	21d	17
ProA_phyAcry1cry2_21d_018	5902	176.164	a	phyA_cry1_cry2	Col-0	21d	18
ProA_phyAcry1cry2_21d_019	16906	171.039	a	phyA_cry1_cry2	Col-0	21d	19
ProA_phyAcry1cry2_21d_020	2761	177.121	a	phyA_cry1_cry2	Col-0	21d	20
ProA_phyAcry1cry2_21d_021	900	182.283	a	phyA_cry1_cry2	Col-0	21d	21
ProA_phyAcry1cry2_21d_022	23213	167.582	a	phyA_cry1_cry2	Col-0	21d	22
ProA_phyAphyB_21d_001	16712	161.056	a	phyA_phyB	Col-0	21d	1
ProA_phyAphyB_21d_002	37662	169.961	a	phyA_phyB	Col-0	21d	2
ProA_phyAphyB_21d_003	53027	154.646	a	phyA_phyB	Col-0	21d	3
ProA_phyAphyB_21d_004	2690	143.765	a	phyA_phyB	Col-0	21d	4
ProA_phyAphyB_21d_005	23403	170.519	a	phyA_phyB	Col-0	21d	5
ProA_phyAphyB_21d_006	3569	176.06	a	phyA_phyB	Col-0	21d	6
ProA_phyAphyB_21d_007	37423	161.64	a	phyA_phyB	Col-0	21d	7
ProA_phyAphyB_21d_008	14805	174.793	a	phyA_phyB	Col-0	21d	8
ProA_phyAphyB_21d_009	90135	151.381	a	phyA_phyB	Col-0	21d	9
ProA_phyAphyB_21d_010	37229	169.159	a	phyA_phyB	Col-0	21d	10
ProA_phyAphyB_21d_011	33265	168.101	a	phyA_phyB	Col-0	21d	11
ProA_phyAphyB_21d_012	10892	177.396	a	phyA_phyB	Col-0	21d	12
ProA_phyAphyB_21d_013	15055	129.493	a	phyA_phyB	Col-0	21d	13
ProA_phyAphyB_21d_014	803	173.478	a	phyA_phyB	Col-0	21d	14
ProA_phyAphyB_21d_015	17190	155.406	a	phyA_phyB	Col-0	21d	15
ProA_phyAphyB_21d_016	46368	152.416	a	phyA_phyB	Col-0	21d	16
ProA_phyAphyB_21d_017	2511	183.067	a	phyA_phyB	Col-0	21d	17
ProA_phyAphyB_21d_018	9875	159.65	a	phyA_phyB	Col-0	21d	18
ProA_phyAphyB_21d_019	10629	152.432	a	phyA_phyB	Col-0	21d	19
ProA_phyAphyB_21d_020	11390	161.221	a	phyA_phyB	Col-0	21d	20
ProA_phyAphyB_21d_021	43928	153.547	a	phyA_phyB	Col-0	21d	21
ProA_phyAphyB_21d_022	7677	172.074	a	phyA_phyB	Col-0	21d	22
ProA_phyAphyB_21d_023	9491	175.537	a	phyA_phyB	Col-0	21d	23
ProA_phyAphyB_21d_024	875	187.09	a	phyA_phyB	Col-0	21d	24
ProA_phyAphyBcry1cry2_21d_001	16401	161.774	a	phyA_phyB_cry1_cry2	Col-0	21d	1
ProA_phyAphyBcry1cry2_21d_002	8934	163.888	a	phyA_phyB_cry1_cry2	Col-0	21d	2
ProA_phyAphyBcry1cry2_21d_003	35091	154.69	a	phyA_phyB_cry1_cry2	Col-0	21d	3
ProA_phyAphyBcry1cry2_21d_004	29796	148.361	a	phyA_phyB_cry1_cry2	Col-0	21d	4
ProA_phyAphyBcry1cry2_21d_005	39940	159.687	a	phyA_phyB_cry1_cry2	Col-0	21d	5
ProA_phyAphyBcry1cry2_21d_006	48538	161.756	a	phyA_phyB_cry1_cry2	Col-0	21d	6
ProA_phyAphyBcry1cry2_21d_007	19128	165.59	a	phyA_phyB_cry1_cry2	Col-0	21d	7
ProA_phyAphyBcry1cry2_21d_008	7313	160.725	a	phyA_phyB_cry1_cry2	Col-0	21d	8
ProA_phyAphyBcry1cry2_21d_009	2044	172.518	a	phyA_phyB_cry1_cry2	Col-0	21d	9
ProA_phyAphyBcry1cry2_21d_010	39569	168.603	a	phyA_phyB_cry1_cry2	Col-0	21d	10
ProA_phyAphyBcry1cry2_21d_011	69060	139.034	a	phyA_phyB_cry1_cry2	Col-0	21d	11
ProA_phyAphyBcry1cry2_21d_012	8763	164.14	a	phyA_phyB_cry1_cry2	Col-0	21d	12
ProA_phyAphyBcry1cry2_21d_013	29150	157.269	a	phyA_phyB_cry1_cry2	Col-0	21d	13
ProA_phyAphyBcry1cry2_21d_014	26330	163.578	a	phyA_phyB_cry1_cry2	Col-0	21d	14
ProA_phyAphyBcry1cry2_21d_015	83440	165.294	a	phyA_phyB_cry1_cry2	Col-0	21d	15
ProA_phyAphyBcry1cry2_21d_016	13407	162.092	a	phyA_phyB_cry1_cry2	Col-0	21d	16
ProA_phyAphyBcry1cry2_21d_017	10106	169.465	a	phyA_phyB_cry1_cry2	Col-0	21d	17
ProA_phyAphyBcry1cry2_21d_018	15031	176.523	a	phyA_phyB_cry1_cry2	Col-0	21d	18
ProA_phyAphyBcry1cry2_21d_019	5045	179.587	a	phyA_phyB_cry1_cry2	Col-0	21d	19
ProA_phyAphyBcry1cry2_21d_020	21138	169.257	a	phyA_phyB_cry1_cry2	Col-0	21d	20
ProA_phyAphyBcry1cry2_21d_021	11502	151.196	a	phyA_phyB_cry1_cry2	Col-0	21d	21
ProA_phyAphyBcry1cry2_21d_022	3742	176.144	a	phyA_phyB_cry1_cry2	Col-0	21d	22
ProA_phyAphyBcry1cry2_21d_023	11742	166.648	a	phyA_phyB_cry1_cry2	Col-0	21d	23
ProA_phyAphyBcry1cry2_21d_024	9393	151.027	a	phyA_phyB_cry1_cry2	Col-0	21d	24
ProA_pif1_21d_001	504450	100.818	a	pif1	Col-0	21d	1
ProA_pif1_21d_002	67062	129.405	a	pif1	Col-0	21d	2
ProA_pif1_21d_003	37999	139.736	a	pif1	Col-0	21d	3
ProA_pif1_21d_004	19883	160.485	a	pif1	Col-0	21d	4
ProA_pif1_21d_005	954	173.981	a	pif1	Col-0	21d	5
ProA_pif1_21d_006	1355	181.173	a	pif1	Col-0	21d	6
ProA_pif1_21d_007	37394	157.944	a	pif1	Col-0	21d	7
ProA_pif1_21d_008	21293	171.492	a	pif1	Col-0	21d	8
ProA_pif1_21d_009	91981	128.788	a	pif1	Col-0	21d	9
ProA_pif1_21d_010	322078	114.355	a	pif1	Col-0	21d	10
ProA_pif1_21d_011	31240	160.732	a	pif1	Col-0	21d	11
ProA_pif1_21d_012	8054	140.685	a	pif1	Col-0	21d	12
ProA_pif1_21d_013	2614	165.751	a	pif1	Col-0	21d	13
ProA_pif1_21d_014	10693	171.288	a	pif1	Col-0	21d	14
ProA_pif1_21d_015	16281	163.537	a	pif1	Col-0	21d	15
ProA_pif1_21d_016	2288	176.504	a	pif1	Col-0	21d	16
ProA_pif1_21d_017	198627	116.244	a	pif1	Col-0	21d	17
ProA_pif1_21d_018	2567	149.863	a	pif1	Col-0	21d	18
ProA_pif1_21d_019	23277	153.807	a	pif1	Col-0	21d	19
ProA_pif1_21d_020	1216	168.301	a	pif1	Col-0	21d	20
ProA_pif1_21d_021	6149	159.748	a	pif1	Col-0	21d	21
ProA_pif1_21d_022	161453	141.157	a	pif1	Col-0	21d	22
ProA_pif1_21d_023	56648	163.357	a	pif1	Col-0	21d	23
ProA_pif1_21d_024	6456	155.531	a	pif1	Col-0	21d	24
ProA_pp2aBalpha--beta+-_21d_001	181581	138.504	a	pp2aBalpha--beta+-	Col-0	21d	1
ProA_pp2aBalpha--beta+-_21d_002	25927	166.168	a	pp2aBalpha--beta+-	Col-0	21d	2
ProA_pp2aBalpha--beta+-_21d_003	122654	149.899	a	pp2aBalpha--beta+-	Col-0	21d	3
ProA_pp2aBalpha--beta+-_21d_004	28336	163.201	a	pp2aBalpha--beta+-	Col-0	21d	4
ProA_pp2aBalpha--beta+-_21d_005	66585	149.649	a	pp2aBalpha--beta+-	Col-0	21d	5
ProA_pp2aBalpha--beta+-_21d_006	23415	157.231	a	pp2aBalpha--beta+-	Col-0	21d	6
ProA_pp2aBalpha--beta+-_21d_007	31195	154.335	a	pp2aBalpha--beta+-	Col-0	21d	7
ProA_pp2aBalpha--beta+-_21d_008	30873	148.367	a	pp2aBalpha--beta+-	Col-0	21d	8
ProA_pp2aBalpha--beta+-_21d_009	404350	124.989	a	pp2aBalpha--beta+-	Col-0	21d	9
ProA_pp2aBalpha--beta+-_21d_010	4733	168.885	a	pp2aBalpha--beta+-	Col-0	21d	10
ProA_pp2aBalpha--beta+-_21d_011	5361	144.567	a	pp2aBalpha--beta+-	Col-0	21d	11
ProA_pp2aBalpha--beta+-_21d_012	888	170.65	a	pp2aBalpha--beta+-	Col-0	21d	12
ProA_pp2aBalpha--beta+-_21d_013	63491	155.433	a	pp2aBalpha--beta+-	Col-0	21d	13
ProA_pp2aBalpha--beta+-_21d_014	18070	176.064	a	pp2aBalpha--beta+-	Col-0	21d	14
ProA_pp2aBalpha--beta+-_21d_015	85400	165.935	a	pp2aBalpha--beta+-	Col-0	21d	15
ProA_pp2aBalpha--beta+-_21d_016	394557	133.97	a	pp2aBalpha--beta+-	Col-0	21d	16
ProA_pp2aBalpha--beta+-_21d_017	1883	179.565	a	pp2aBalpha--beta+-	Col-0	21d	17
ProA_pp2aBalpha--beta+-_21d_018	10690	115.092	a	pp2aBalpha--beta+-	Col-0	21d	18
ProA_pp2aBalpha--beta+-_21d_019	21064	156.608	a	pp2aBalpha--beta+-	Col-0	21d	19
ProA_pp2aBalpha--beta+-_21d_020	2020	168.102	a	pp2aBalpha--beta+-	Col-0	21d	20
ProA_pp2aBalpha--beta+-_21d_021	62141	152.739	a	pp2aBalpha--beta+-	Col-0	21d	21
ProA_pp2aBalpha--beta+-_21d_022	6306	178.692	a	pp2aBalpha--beta+-	Col-0	21d	22
ProA_pp2aBalpha--beta+-_21d_023	110078	153.483	a	pp2aBalpha--beta+-	Col-0	21d	23
ProA_pp2aBalpha--beta+-_21d_024	94643	135.759	a	pp2aBalpha--beta+-	Col-0	21d	24
ProA_SALK095242_21d_001	64518	123.266	a	at3g13990	Col-0	21d	1
ProA_SALK095242_21d_002	65422	128.57	a	at3g13990	Col-0	21d	2
ProA_SALK095242_21d_003	80705	147.251	a	at3g13990	Col-0	21d	3
ProA_SALK095242_21d_004	24781	163.257	a	at3g13990	Col-0	21d	4
ProA_SALK095242_21d_005	2269	177.402	a	at3g13990	Col-0	21d	5
ProA_SALK095242_21d_006	78440	160.288	a	at3g13990	Col-0	21d	6
ProA_SALK095242_21d_007	28012	161.367	a	at3g13990	Col-0	21d	7
ProA_SALK095242_21d_008	78478	121.287	a	at3g13990	Col-0	21d	8
ProA_SALK095242_21d_009	22654	166.495	a	at3g13990	Col-0	21d	9
ProA_SALK095242_21d_010	233529	139.615	a	at3g13990	Col-0	21d	10
ProA_SALK095242_21d_011	228611	144.509	a	at3g13990	Col-0	21d	11
ProA_SALK095242_21d_012	29343	167.81	a	at3g13990	Col-0	21d	12
ProA_SALK095242_21d_013	370802	107.127	a	at3g13990	Col-0	21d	13
ProA_SALK095242_21d_014	61022	152.284	a	at3g13990	Col-0	21d	14
ProA_SALK095242_21d_015	63794	161.185	a	at3g13990	Col-0	21d	15
ProA_SALK095242_21d_016	22356	169.658	a	at3g13990	Col-0	21d	16
ProA_SALK095242_21d_017	130284	125.252	a	at3g13990	Col-0	21d	17
ProA_SALK095242_21d_018	159212	151.436	a	at3g13990	Col-0	21d	18
ProA_SALK095242_21d_019	103763	153.98	a	at3g13990	Col-0	21d	19
ProA_SALK095242_21d_020	1333	181.434	a	at3g13990	Col-0	21d	20
ProA_SALK095242_21d_021	2265	178.408	a	at3g13990	Col-0	21d	21
ProA_SALK095242_21d_022	7221	164.707	a	at3g13990	Col-0	21d	22
ProA_SALK095242_21d_023	32743	163.561	a	at3g13990	Col-0	21d	23
ProA_SALK095242_21d_024	82789	143.596	a	at3g13990	Col-0	21d	24
ProA_spa1-7spa2-1spa3-1_21d_001	67560	148.396	a	spa1-7_spa2-1_spa3-1	Col-0	21d	1
ProA_spa1-7spa2-1spa3-1_21d_002	5691	163.637	a	spa1-7_spa2-1_spa3-1	Col-0	21d	2
ProA_spa1-7spa2-1spa3-1_21d_003	15534	158.707	a	spa1-7_spa2-1_spa3-1	Col-0	21d	3
ProA_spa1-7spa2-1spa3-1_21d_004	16247	96.978	a	spa1-7_spa2-1_spa3-1	Col-0	21d	4
ProA_spa1-7spa2-1spa3-1_21d_005	25400	145.427	a	spa1-7_spa2-1_spa3-1	Col-0	21d	5
ProA_spa1-7spa2-1spa3-1_21d_006	14792	168.571	a	spa1-7_spa2-1_spa3-1	Col-0	21d	6
ProA_spa1-7spa2-1spa3-1_21d_007	147515	146.692	a	spa1-7_spa2-1_spa3-1	Col-0	21d	7
ProA_spa1-7spa2-1spa3-1_21d_008	7814	173.028	a	spa1-7_spa2-1_spa3-1	Col-0	21d	8
ProA_spa1-7spa2-1spa3-1_21d_009	18753	111.115	a	spa1-7_spa2-1_spa3-1	Col-0	21d	9
ProA_spa1-7spa2-1spa3-1_21d_010	24701	157.779	a	spa1-7_spa2-1_spa3-1	Col-0	21d	10
ProA_spa1-7spa2-1spa3-1_21d_011	42322	140.649	a	spa1-7_spa2-1_spa3-1	Col-0	21d	11
ProA_spa1-7spa2-1spa3-1_21d_012	8727	162.348	a	spa1-7_spa2-1_spa3-1	Col-0	21d	12
ProA_spa1-7spa2-1spa3-1_21d_013	28588	150.057	a	spa1-7_spa2-1_spa3-1	Col-0	21d	13
ProA_spa1-7spa2-1spa3-1_21d_014	15614	161.834	a	spa1-7_spa2-1_spa3-1	Col-0	21d	14
ProA_spa1-7spa2-1spa3-1_21d_015	27999	156.175	a	spa1-7_spa2-1_spa3-1	Col-0	21d	15
ProA_spa1-7spa2-1spa3-1_21d_016	10187	168.756	a	spa1-7_spa2-1_spa3-1	Col-0	21d	16
ProA_spa1-7spa2-1spa3-1_21d_017	10306	167.038	a	spa1-7_spa2-1_spa3-1	Col-0	21d	17
ProA_spa1-7spa2-1spa3-1_21d_018	11874	163.544	a	spa1-7_spa2-1_spa3-1	Col-0	21d	18
ProA_spa1-7spa2-1spa3-1_21d_019	6531	160.132	a	spa1-7_spa2-1_spa3-1	Col-0	21d	19
ProA_spa1-7spa2-1spa3-1_21d_020	160451	139.493	a	spa1-7_spa2-1_spa3-1	Col-0	21d	20
ProA_spa1-7spa2-1spa3-1_21d_021	568	172.35	a	spa1-7_spa2-1_spa3-1	Col-0	21d	21
ProA_spa1-7spa2-1spa3-1_21d_022	3208	172.859	a	spa1-7_spa2-1_spa3-1	Col-0	21d	22
ProA_spa1-7spa2-1spa3-1_21d_023	16750	140.7	a	spa1-7_spa2-1_spa3-1	Col-0	21d	23
ProA_spa1-7spa2-1spa3-1_21d_024	4991	152.637	a	spa1-7_spa2-1_spa3-1	Col-0	21d	24
ProB_bin2_21d_001	234282	112.62	b	bin2	Col-0	21d	1
ProB_bin2_21d_002	22949	167.624	b	bin2	Col-0	21d	2
ProB_bin2_21d_003	36346	162.287	b	bin2	Col-0	21d	3
ProB_bin2_21d_004	9394	109.089	b	bin2	Col-0	21d	4
ProB_bin2_21d_005	18490	144.892	b	bin2	Col-0	21d	5
ProB_bin2_21d_006	432414	138.582	b	bin2	Col-0	21d	6
ProB_bin2_21d_007	55799	147.794	b	bin2	Col-0	21d	7
ProB_bin2_21d_008	233485	117.064	b	bin2	Col-0	21d	8
ProB_bin2_21d_009	48775	163.093	b	bin2	Col-0	21d	9
ProB_bin2_21d_010	179701	157.324	b	bin2	Col-0	21d	10
ProB_bin2_21d_011	26569	168.599	b	bin2	Col-0	21d	11
ProB_bin2_21d_012	3904	175.826	b	bin2	Col-0	21d	12
ProB_bin2_21d_013	46214	145.774	b	bin2	Col-0	21d	13
ProB_bin2_21d_014	47162	163.194	b	bin2	Col-0	21d	14
ProB_bin2_21d_015	271769	155.63	b	bin2	Col-0	21d	15
ProB_bin2_21d_016	95221	129.671	b	bin2	Col-0	21d	16
ProB_bin2_21d_017	273438	128.685	b	bin2	Col-0	21d	17
ProB_bin2_21d_018	41996	169.905	b	bin2	Col-0	21d	18
ProB_bin2_21d_019	91570	161.685	b	bin2	Col-0	21d	19
ProB_bin2_21d_020	55394	163.523	b	bin2	Col-0	21d	20
ProB_bin2_21d_021	6494	149.535	b	bin2	Col-0	21d	21
ProB_bin2_21d_022	1302348	57.874	b	bin2	Col-0	21d	22
ProB_bin2_21d_023	105580	157.103	b	bin2	Col-0	21d	23
ProB_bin2_21d_024	144832	154.913	b	bin2	Col-0	21d	24
ProB_Col0WT_21d_001	71794	146.083	b	WT	Col-0	21d	1
ProB_Col0WT_21d_002	97381	134.722	b	WT	Col-0	21d	2
ProB_Col0WT_21d_003	3389	166.536	b	WT	Col-0	21d	3
ProB_Col0WT_21d_004	13334	167.028	b	WT	Col-0	21d	4
ProB_Col0WT_21d_005	87028	152.674	b	WT	Col-0	21d	5
ProB_Col0WT_21d_006	72885	159.592	b	WT	Col-0	21d	6
ProB_Col0WT_21d_007	87746	166.399	b	WT	Col-0	21d	7
ProB_Col0WT_21d_008	34744	152.022	b	WT	Col-0	21d	8
ProB_Col0WT_21d_009	48393	164.397	b	WT	Col-0	21d	9
ProB_Col0WT_21d_010	175535	146.878	b	WT	Col-0	21d	10
ProB_Col0WT_21d_011	156933	150.226	b	WT	Col-0	21d	11
ProB_Col0WT_21d_012	58244	159.082	b	WT	Col-0	21d	12
ProB_Col0WT_21d_013	41209	161.594	b	WT	Col-0	21d	13
ProB_Col0WT_21d_014	94004	152.173	b	WT	Col-0	21d	14
ProB_Col0WT_21d_015	103986	157.334	b	WT	Col-0	21d	15
ProB_Col0WT_21d_016	33825	167.845	b	WT	Col-0	21d	16
ProB_Col0WT_21d_017	183994	117.711	b	WT	Col-0	21d	17
ProB_Col0WT_21d_018	96845	150.722	b	WT	Col-0	21d	18
ProB_Col0WT_21d_019	183265	153.752	b	WT	Col-0	21d	19
ProB_Col0WT_21d_020	47161	146.486	b	WT	Col-0	21d	20
ProB_Col0WT_21d_021	3536	160.133	b	WT	Col-0	21d	21
ProB_Col0WT_21d_022	42022	154.447	b	WT	Col-0	21d	22
ProB_Col0WT_21d_023	32791	162.116	b	WT	Col-0	21d	23
ProB_Col0WT_21d_024	110070	142.475	b	WT	Col-0	21d	24
ProB_cop1-5_21d_001	76689	140.644	b	cop1-5	Col-0	21d	1
ProB_cop1-5_21d_002	57315	153.182	b	cop1-5	Col-0	21d	2
ProB_cop1-5_21d_003	220437	142.391	b	cop1-5	Col-0	21d	3
ProB_cop1-5_21d_004	226541	125.649	b	cop1-5	Col-0	21d	4
ProB_cop1-5_21d_005	168189	149.092	b	cop1-5	Col-0	21d	5
ProB_cop1-5_21d_006	112563	153.834	b	cop1-5	Col-0	21d	6
ProB_cop1-5_21d_007	187643	127.264	b	cop1-5	Col-0	21d	7
ProB_cop1-5_21d_008	168761	145.045	b	cop1-5	Col-0	21d	8
ProB_cop1-5_21d_009	121911	149.995	b	cop1-5	Col-0	21d	9
ProB_cop1-5_21d_010	145440	143.533	b	cop1-5	Col-0	21d	10
ProB_cop1-5_21d_011	165573	147.608	b	cop1-5	Col-0	21d	11
ProB_cop1-5_21d_012	138316	136.071	b	cop1-5	Col-0	21d	12
ProB_cop1-5_21d_013	263298	122.881	b	cop1-5	Col-0	21d	13
ProB_cop1-5_21d_014	804026	116.545	b	cop1-5	Col-0	21d	14
ProB_cop1-5_21d_015	156420	145.98	b	cop1-5	Col-0	21d	15
ProB_cop1-5_21d_016	135774	142.103	b	cop1-5	Col-0	21d	16
ProB_cop1-5_21d_017	513979	120.977	b	cop1-5	Col-0	21d	17
ProB_cop1-5_21d_018	256481	130.731	b	cop1-5	Col-0	21d	18
ProB_cop1-5_21d_019	132122	147.528	b	cop1-5	Col-0	21d	19
ProB_cop1-5_21d_020	142286	136.333	b	cop1-5	Col-0	21d	20
ProB_cop1-5_21d_021	178865	133.132	b	cop1-5	Col-0	21d	21
ProB_cop1-5_21d_022	99865	153.829	b	cop1-5	Col-0	21d	22
ProB_cop1-5_21d_023	280947	126.169	b	cop1-5	Col-0	21d	23
ProB_cop1-5_21d_024	145004	151.402	b	cop1-5	Col-0	21d	24
ProB_phot1-5phot2_21d_001	21521	155.714	b	phot1-5_phot2	Col-0	21d	1
ProB_phot1-5phot2_21d_002	77186	152.007	b	phot1-5_phot2	Col-0	21d	2
ProB_phot1-5phot2_21d_003	34693	156.862	b	phot1-5_phot2	Col-0	21d	3
ProB_phot1-5phot2_21d_004	35063	155.571	b	phot1-5_phot2	Col-0	21d	4
ProB_phot1-5phot2_21d_005	8907	163.186	b	phot1-5_phot2	Col-0	21d	5
ProB_phot1-5phot2_21d_006	50603	165.391	b	phot1-5_phot2	Col-0	21d	6
ProB_phot1-5phot2_21d_007	135024	154.418	b	phot1-5_phot2	Col-0	21d	7
ProB_phot1-5phot2_21d_008	29341	157.925	b	phot1-5_phot2	Col-0	21d	8
ProB_phot1-5phot2_21d_009	90946	158.662	b	phot1-5_phot2	Col-0	21d	9
ProB_phot1-5phot2_21d_010	128935	149.253	b	phot1-5_phot2	Col-0	21d	10
ProB_phot1-5phot2_21d_011	251666	141.889	b	phot1-5_phot2	Col-0	21d	11
ProB_phot1-5phot2_21d_012	24989	157.943	b	phot1-5_phot2	Col-0	21d	12
ProB_phot1-5phot2_21d_013	55984	162.378	b	phot1-5_phot2	Col-0	21d	13
ProB_phot1-5phot2_21d_014	72223	150.88	b	phot1-5_phot2	Col-0	21d	14
ProB_phot1-5phot2_21d_015	115461	152.38	b	phot1-5_phot2	Col-0	21d	15
ProB_phot1-5phot2_21d_016	7661	158.384	b	phot1-5_phot2	Col-0	21d	16
ProB_phot1-5phot2_21d_017	15903	160.865	b	phot1-5_phot2	Col-0	21d	17
ProB_phot1-5phot2_21d_018	71173	162.864	b	phot1-5_phot2	Col-0	21d	18
ProB_phot1-5phot2_21d_019	56292	167.797	b	phot1-5_phot2	Col-0	21d	19
ProB_phot1-5phot2_21d_020	23270	156.154	b	phot1-5_phot2	Col-0	21d	20
ProB_phot1-5phot2_21d_021	38084	155.148	b	phot1-5_phot2	Col-0	21d	21
ProB_phot1-5phot2_21d_022	185179	151.04	b	phot1-5_phot2	Col-0	21d	22
ProB_phot1-5phot2_21d_023	50808	156.757	b	phot1-5_phot2	Col-0	21d	23
ProB_phot1-5phot2_21d_024	43706	157.4	b	phot1-5_phot2	Col-0	21d	24
ProB_phyA-211-99_21d_001	231798	125.447	b	phyA211-99	Col-0	21d	1
ProB_phyA-211-99_21d_002	8072	170.41	b	phyA211-99	Col-0	21d	2
ProB_phyA-211-99_21d_003	37196	163.191	b	phyA211-99	Col-0	21d	3
ProB_phyA-211-99_21d_004	17484	149.568	b	phyA211-99	Col-0	21d	4
ProB_phyA-211-99_21d_005	1977	180.439	b	phyA211-99	Col-0	21d	5
ProB_phyA-211-99_21d_006	50648	153.258	b	phyA211-99	Col-0	21d	6
ProB_phyA-211-99_21d_007	41515	173.107	b	phyA211-99	Col-0	21d	7
ProB_phyA-211-99_21d_008	34459	168.349	b	phyA211-99	Col-0	21d	8
ProB_phyA-211-99_21d_009	26920	167.058	b	phyA211-99	Col-0	21d	9
ProB_phyA-211-99_21d_010	9361	181.403	b	phyA211-99	Col-0	21d	10
ProB_phyA-211-99_21d_011	37901	169.02	b	phyA211-99	Col-0	21d	11
ProB_phyA-211-99_21d_012	612833	81.1	b	phyA211-99	Col-0	21d	12
ProB_phyA-211-99_21d_013	87945	164.633	b	phyA211-99	Col-0	21d	13
ProB_phyA-211-99_21d_014	54482	170.377	b	phyA211-99	Col-0	21d	14
ProB_phyA-211-99_21d_015	74253	142.779	b	phyA211-99	Col-0	21d	15
ProB_phyA-211-99_21d_016	9464	173.203	b	phyA211-99	Col-0	21d	16
ProB_phyA-211-99_21d_017	4015	178.909	b	phyA211-99	Col-0	21d	17
ProB_phyA-211-99_21d_018	62457	167.433	b	phyA211-99	Col-0	21d	18
ProB_phyA-211-99_21d_019	158518	150.311	b	phyA211-99	Col-0	21d	19
ProB_phyA-211-99_21d_020	151803	119.382	b	phyA211-99	Col-0	21d	20
ProB_phyA-211-99_21d_021	18523	162.047	b	phyA211-99	Col-0	21d	21
ProB_phyA-211-99_21d_022	39813	162.578	b	phyA211-99	Col-0	21d	22
ProB_phyA-211-99_21d_023	7527	177.467	b	phyA211-99	Col-0	21d	23
ProB_phyA-211-99_21d_024	25014	167.95	b	phyA211-99	Col-0	21d	24
ProB_phyAcry1cry2_21d_001	14355	151.713	b	phyA_cry1_cry2	Col-0	21d	1
ProB_phyAcry1cry2_21d_002	11646	166.84	b	phyA_cry1_cry2	Col-0	21d	2
ProB_phyAcry1cry2_21d_003	1500	178.354	b	phyA_cry1_cry2	Col-0	21d	3
ProB_phyAcry1cry2_21d_004	4956	176.053	b	phyA_cry1_cry2	Col-0	21d	4
ProB_phyAcry1cry2_21d_005	2124	178.836	b	phyA_cry1_cry2	Col-0	21d	5
ProB_phyAcry1cry2_21d_006	34968	168.51	b	phyA_cry1_cry2	Col-0	21d	6
ProB_phyAcry1cry2_21d_007	5824	178.99	b	phyA_cry1_cry2	Col-0	21d	7
ProB_phyAcry1cry2_21d_008	8575	172.312	b	phyA_cry1_cry2	Col-0	21d	8
ProB_phyAcry1cry2_21d_009	3850	180.293	b	phyA_cry1_cry2	Col-0	21d	9
ProB_phyAcry1cry2_21d_010	39040	172.564	b	phyA_cry1_cry2	Col-0	21d	10
ProB_phyAcry1cry2_21d_011	19810	176.706	b	phyA_cry1_cry2	Col-0	21d	11
ProB_phyAcry1cry2_21d_012	15362	164.024	b	phyA_cry1_cry2	Col-0	21d	12
ProB_phyAcry1cry2_21d_013	13694	170.468	b	phyA_cry1_cry2	Col-0	21d	13
ProB_phyAcry1cry2_21d_014	27742	172.237	b	phyA_cry1_cry2	Col-0	21d	14
ProB_phyAcry1cry2_21d_015	17788	169.956	b	phyA_cry1_cry2	Col-0	21d	15
ProB_phyAcry1cry2_21d_016	6793	176.389	b	phyA_cry1_cry2	Col-0	21d	16
ProB_phyAcry1cry2_21d_017	3314	177.925	b	phyA_cry1_cry2	Col-0	21d	17
ProB_phyAcry1cry2_21d_018	12409	178.272	b	phyA_cry1_cry2	Col-0	21d	18
ProB_phyAcry1cry2_21d_019	18805	173.874	b	phyA_cry1_cry2	Col-0	21d	19
ProB_phyAcry1cry2_21d_020	19871	164.671	b	phyA_cry1_cry2	Col-0	21d	20
ProB_phyAcry1cry2_21d_021	31153	152.476	b	phyA_cry1_cry2	Col-0	21d	21
ProB_phyAcry1cry2_21d_022	4730	168.349	b	phyA_cry1_cry2	Col-0	21d	22
ProB_phyAcry1cry2_21d_023	12207	170.994	b	phyA_cry1_cry2	Col-0	21d	23
ProB_phyAcry1cry2_21d_024	5168	171.822	b	phyA_cry1_cry2	Col-0	21d	24
ProB_phyAphyB_21d_001	10450	159.551	b	phyA_phyB	Col-0	21d	1
ProB_phyAphyB_21d_002	7316	152.131	b	phyA_phyB	Col-0	21d	2
ProB_phyAphyB_21d_003	50220	160.085	b	phyA_phyB	Col-0	21d	3
ProB_phyAphyB_21d_004	3560	168.063	b	phyA_phyB	Col-0	21d	4
ProB_phyAphyB_21d_005	8664	160.429	b	phyA_phyB	Col-0	21d	5
ProB_phyAphyB_21d_006	3824	168.223	b	phyA_phyB	Col-0	21d	6
ProB_phyAphyB_21d_007	52478	179.093	b	phyA_phyB	Col-0	21d	7
ProB_phyAphyB_21d_008	32295	152.906	b	phyA_phyB	Col-0	21d	8
ProB_phyAphyB_21d_009	19447	167.023	b	phyA_phyB	Col-0	21d	9
ProB_phyAphyB_21d_010	15810	175.152	b	phyA_phyB	Col-0	21d	10
ProB_phyAphyB_21d_011	13156	168.351	b	phyA_phyB	Col-0	21d	11
ProB_phyAphyB_21d_012	1393	169.97	b	phyA_phyB	Col-0	21d	12
ProB_phyAphyB_21d_013	1646	174.771	b	phyA_phyB	Col-0	21d	13
ProB_phyAphyB_21d_014	4236	177.723	b	phyA_phyB	Col-0	21d	14
ProB_phyAphyB_21d_015	1660	176.443	b	phyA_phyB	Col-0	21d	15
ProB_phyAphyB_21d_016	7613	171.866	b	phyA_phyB	Col-0	21d	16
ProB_phyAphyB_21d_017	11535	167.177	b	phyA_phyB	Col-0	21d	17
ProB_phyAphyB_21d_018	41088	155.292	b	phyA_phyB	Col-0	21d	18
ProB_phyAphyB_21d_019	5497	180.163	b	phyA_phyB	Col-0	21d	19
ProB_phyAphyB_21d_020	7746	162.461	b	phyA_phyB	Col-0	21d	20
ProB_phyAphyB_21d_021	18217	156.163	b	phyA_phyB	Col-0	21d	21
ProB_phyAphyB_21d_022	27765	167.379	b	phyA_phyB	Col-0	21d	22
ProB_phyAphyB_21d_023	7777	153.583	b	phyA_phyB	Col-0	21d	23
ProB_phyAphyB_21d_024	51269	160.885	b	phyA_phyB	Col-0	21d	24
ProB_phyAphyBcry1cry2_21d_001	6538	172.642	b	phyA_phyB_cry1_cry2	Col-0	21d	1
ProB_phyAphyBcry1cry2_21d_002	36176	137.174	b	phyA_phyB_cry1_cry2	Col-0	21d	2
ProB_phyAphyBcry1cry2_21d_003	7612	171.996	b	phyA_phyB_cry1_cry2	Col-0	21d	3
ProB_phyAphyBcry1cry2_21d_004	11178	165.58	b	phyA_phyB_cry1_cry2	Col-0	21d	4
ProB_phyAphyBcry1cry2_21d_005	12696	173.597	b	phyA_phyB_cry1_cry2	Col-0	21d	5
ProB_phyAphyBcry1cry2_21d_006	21581	161.754	b	phyA_phyB_cry1_cry2	Col-0	21d	6
ProB_phyAphyBcry1cry2_21d_007	32241	172.932	b	phyA_phyB_cry1_cry2	Col-0	21d	7
ProB_phyAphyBcry1cry2_21d_008	19420	82.631	b	phyA_phyB_cry1_cry2	Col-0	21d	8
ProB_phyAphyBcry1cry2_21d_009	23054	166.764	b	phyA_phyB_cry1_cry2	Col-0	21d	9
ProB_phyAphyBcry1cry2_21d_010	55443	169.058	b	phyA_phyB_cry1_cry2	Col-0	21d	10
ProB_phyAphyBcry1cry2_21d_011	33445	174.224	b	phyA_phyB_cry1_cry2	Col-0	21d	11
ProB_phyAphyBcry1cry2_21d_012	5494	181.863	b	phyA_phyB_cry1_cry2	Col-0	21d	12
ProB_phyAphyBcry1cry2_21d_013	21557	179.706	b	phyA_phyB_cry1_cry2	Col-0	21d	13
ProB_phyAphyBcry1cry2_21d_014	24197	175.505	b	phyA_phyB_cry1_cry2	Col-0	21d	14
ProB_phyAphyBcry1cry2_21d_015	35285	172.231	b	phyA_phyB_cry1_cry2	Col-0	21d	15
ProB_phyAphyBcry1cry2_21d_016	8125	174.303	b	phyA_phyB_cry1_cry2	Col-0	21d	16
ProB_phyAphyBcry1cry2_21d_017	12108	147.522	b	phyA_phyB_cry1_cry2	Col-0	21d	17
ProB_phyAphyBcry1cry2_21d_018	10200	177.242	b	phyA_phyB_cry1_cry2	Col-0	21d	18
ProB_phyAphyBcry1cry2_21d_019	22874	175.096	b	phyA_phyB_cry1_cry2	Col-0	21d	19
ProB_phyAphyBcry1cry2_21d_020	15574	177.527	b	phyA_phyB_cry1_cry2	Col-0	21d	20
ProB_phyAphyBcry1cry2_21d_021	3538	174.036	b	phyA_phyB_cry1_cry2	Col-0	21d	21
ProB_phyAphyBcry1cry2_21d_022	23029	164.39	b	phyA_phyB_cry1_cry2	Col-0	21d	22
ProB_phyAphyBcry1cry2_21d_023	7126	178.821	b	phyA_phyB_cry1_cry2	Col-0	21d	23
ProB_phyAphyBcry1cry2_21d_024	3567	157.287	b	phyA_phyB_cry1_cry2	Col-0	21d	24
ProB_pif1_21d_001	65391	143.077	b	pif1	Col-0	21d	1
ProB_pif1_21d_002	51571	154.781	b	pif1	Col-0	21d	2
ProB_pif1_21d_003	55677	155.822	b	pif1	Col-0	21d	3
ProB_pif1_21d_004	26260	158.278	b	pif1	Col-0	21d	4
ProB_pif1_21d_005	34552	149.922	b	pif1	Col-0	21d	5
ProB_pif1_21d_006	38137	162.869	b	pif1	Col-0	21d	6
ProB_pif1_21d_007	143356	142.527	b	pif1	Col-0	21d	7
ProB_pif1_21d_008	8341	171.348	b	pif1	Col-0	21d	8
ProB_pif1_21d_009	38303	162.18	b	pif1	Col-0	21d	9
ProB_pif1_21d_010	84063	159.846	b	pif1	Col-0	21d	10
ProB_pif1_21d_011	23499	170.188	b	pif1	Col-0	21d	11
ProB_pif1_21d_012	79032	147.578	b	pif1	Col-0	21d	12
ProB_pif1_21d_013	52095	163.392	b	pif1	Col-0	21d	13
ProB_pif1_21d_014	41323	169.743	b	pif1	Col-0	21d	14
ProB_pif1_21d_015	52915	164.563	b	pif1	Col-0	21d	15
ProB_pif1_21d_016	29855	166.05	b	pif1	Col-0	21d	16
ProB_pif1_21d_017	28788	166.796	b	pif1	Col-0	21d	17
ProB_pif1_21d_018	62843	154.987	b	pif1	Col-0	21d	18
ProB_pif1_21d_019	31129	164.593	b	pif1	Col-0	21d	19
ProB_pif1_21d_020	48103	157.245	b	pif1	Col-0	21d	20
ProB_pif1_21d_021	56613	153.645	b	pif1	Col-0	21d	21
ProB_pif1_21d_022	59181	154.787	b	pif1	Col-0	21d	22
ProB_pif1_21d_023	293016	148.746	b	pif1	Col-0	21d	23
ProB_pif1_21d_024	5164	173.338	b	pif1	Col-0	21d	24
ProB_pp2aBalpha--beta+-_21d_001	107003	145.41	b	pp2aBalpha--beta+-	Col-0	21d	1
ProB_pp2aBalpha--beta+-_21d_002	160409	156.003	b	pp2aBalpha--beta+-	Col-0	21d	2
ProB_pp2aBalpha--beta+-_21d_003	111580	140.739	b	pp2aBalpha--beta+-	Col-0	21d	3
ProB_pp2aBalpha--beta+-_21d_004	46428	168.655	b	pp2aBalpha--beta+-	Col-0	21d	4
ProB_pp2aBalpha--beta+-_21d_005	4340	173.509	b	pp2aBalpha--beta+-	Col-0	21d	5
ProB_pp2aBalpha--beta+-_21d_006	329224	133.765	b	pp2aBalpha--beta+-	Col-0	21d	6
ProB_pp2aBalpha--beta+-_21d_007	131326	154.667	b	pp2aBalpha--beta+-	Col-0	21d	7
ProB_pp2aBalpha--beta+-_21d_008	233298	148.475	b	pp2aBalpha--beta+-	Col-0	21d	8
ProB_pp2aBalpha--beta+-_21d_009	122694	162.302	b	pp2aBalpha--beta+-	Col-0	21d	9
ProB_pp2aBalpha--beta+-_21d_010	125142	161.083	b	pp2aBalpha--beta+-	Col-0	21d	10
ProB_pp2aBalpha--beta+-_21d_011	184101	147.822	b	pp2aBalpha--beta+-	Col-0	21d	11
ProB_pp2aBalpha--beta+-_21d_012	90558	159.635	b	pp2aBalpha--beta+-	Col-0	21d	12
ProB_pp2aBalpha--beta+-_21d_013	2707	174.284	b	pp2aBalpha--beta+-	Col-0	21d	13
ProB_pp2aBalpha--beta+-_21d_014	68402	164.566	b	pp2aBalpha--beta+-	Col-0	21d	14
ProB_pp2aBalpha--beta+-_21d_015	281272	146.294	b	pp2aBalpha--beta+-	Col-0	21d	15
ProB_pp2aBalpha--beta+-_21d_016	185441	155.829	b	pp2aBalpha--beta+-	Col-0	21d	16
ProB_pp2aBalpha--beta+-_21d_017	615455	124.081	b	pp2aBalpha--beta+-	Col-0	21d	17
ProB_pp2aBalpha--beta+-_21d_018	132645	155.256	b	pp2aBalpha--beta+-	Col-0	21d	18
ProB_pp2aBalpha--beta+-_21d_019	89727	167.27	b	pp2aBalpha--beta+-	Col-0	21d	19
ProB_pp2aBalpha--beta+-_21d_020	275930	139.073	b	pp2aBalpha--beta+-	Col-0	21d	20
ProB_pp2aBalpha--beta+-_21d_021	12761	169.026	b	pp2aBalpha--beta+-	Col-0	21d	21
ProB_pp2aBalpha--beta+-_21d_022	22520	153.528	b	pp2aBalpha--beta+-	Col-0	21d	22
ProB_pp2aBalpha--beta+-_21d_023	17749	157.9	b	pp2aBalpha--beta+-	Col-0	21d	23
ProB_pp2aBalpha--beta+-_21d_024	64897	161.339	b	pp2aBalpha--beta+-	Col-0	21d	24
ProB_SALK095242_21d_001	6387	167.581	b	at3g13990	Col-0	21d	1
ProB_SALK095242_21d_002	82840	138.957	b	at3g13990	Col-0	21d	2
ProB_SALK095242_21d_003	42066	163.53	b	at3g13990	Col-0	21d	3
ProB_SALK095242_21d_004	12646	166.125	b	at3g13990	Col-0	21d	4
ProB_SALK095242_21d_005	34536	166.88	b	at3g13990	Col-0	21d	5
ProB_SALK095242_21d_006	54644	163.834	b	at3g13990	Col-0	21d	6
ProB_SALK095242_21d_007	51975	171.879	b	at3g13990	Col-0	21d	7
ProB_SALK095242_21d_008	33455	166.998	b	at3g13990	Col-0	21d	8
ProB_SALK095242_21d_009	42599	165.882	b	at3g13990	Col-0	21d	9
ProB_SALK095242_21d_010	119632	149.222	b	at3g13990	Col-0	21d	10
ProB_SALK095242_21d_011	22227	170.789	b	at3g13990	Col-0	21d	11
ProB_SALK095242_21d_012	19488	164.635	b	at3g13990	Col-0	21d	12
ProB_SALK095242_21d_013	36503	163.694	b	at3g13990	Col-0	21d	13
ProB_SALK095242_21d_014	27829	169.448	b	at3g13990	Col-0	21d	14
ProB_SALK095242_21d_015	33015	157.074	b	at3g13990	Col-0	21d	15
ProB_SALK095242_21d_016	22426	167.356	b	at3g13990	Col-0	21d	16
ProB_SALK095242_21d_017	78275	141.1	b	at3g13990	Col-0	21d	17
ProB_SALK095242_21d_018	71806	168.644	b	at3g13990	Col-0	21d	18
ProB_SALK095242_21d_019	69429	138.824	b	at3g13990	Col-0	21d	19
ProB_SALK095242_21d_020	92668	155.88	b	at3g13990	Col-0	21d	20
ProB_SALK095242_21d_021	86790	131.436	b	at3g13990	Col-0	21d	21
ProB_SALK095242_21d_022	13069	168.856	b	at3g13990	Col-0	21d	22
ProB_SALK095242_21d_023	50602	133.678	b	at3g13990	Col-0	21d	23
ProB_SALK095242_21d_024	15600	161.544	b	at3g13990	Col-0	21d	24
ProB_spa1-7spa2-1spa3-1_21d_001	355647	120.959	b	spa1-7_spa2-1_spa3-1	Col-0	21d	1
ProB_spa1-7spa2-1spa3-1_21d_002	250640	140.021	b	spa1-7_spa2-1_spa3-1	Col-0	21d	2
ProB_spa1-7spa2-1spa3-1_21d_003	65285	156.575	b	spa1-7_spa2-1_spa3-1	Col-0	21d	3
ProB_spa1-7spa2-1spa3-1_21d_004	84180	166.718	b	spa1-7_spa2-1_spa3-1	Col-0	21d	4
ProB_spa1-7spa2-1spa3-1_21d_005	605876	104.471	b	spa1-7_spa2-1_spa3-1	Col-0	21d	5
ProB_spa1-7spa2-1spa3-1_21d_006	146161	151.858	b	spa1-7_spa2-1_spa3-1	Col-0	21d	6
ProB_spa1-7spa2-1spa3-1_21d_007	146393	161.394	b	spa1-7_spa2-1_spa3-1	Col-0	21d	7
ProB_spa1-7spa2-1spa3-1_21d_008	74424	160.964	b	spa1-7_spa2-1_spa3-1	Col-0	21d	8
ProB_spa1-7spa2-1spa3-1_21d_009	28796	167.869	b	spa1-7_spa2-1_spa3-1	Col-0	21d	9
ProB_spa1-7spa2-1spa3-1_21d_010	258198	124.161	b	spa1-7_spa2-1_spa3-1	Col-0	21d	10
ProB_spa1-7spa2-1spa3-1_21d_011	174898	151.23	b	spa1-7_spa2-1_spa3-1	Col-0	21d	11
ProB_spa1-7spa2-1spa3-1_21d_012	71178	156.953	b	spa1-7_spa2-1_spa3-1	Col-0	21d	12
ProB_spa1-7spa2-1spa3-1_21d_013	15352	165.506	b	spa1-7_spa2-1_spa3-1	Col-0	21d	13
ProB_spa1-7spa2-1spa3-1_21d_014	643669	109.381	b	spa1-7_spa2-1_spa3-1	Col-0	21d	14
ProB_spa1-7spa2-1spa3-1_21d_015	105121	166.317	b	spa1-7_spa2-1_spa3-1	Col-0	21d	15
ProB_spa1-7spa2-1spa3-1_21d_016	37737	153.549	b	spa1-7_spa2-1_spa3-1	Col-0	21d	16
ProB_spa1-7spa2-1spa3-1_21d_017	185594	139.745	b	spa1-7_spa2-1_spa3-1	Col-0	21d	17
ProB_spa1-7spa2-1spa3-1_21d_018	158649	161.823	b	spa1-7_spa2-1_spa3-1	Col-0	21d	18
ProB_spa1-7spa2-1spa3-1_21d_019	96400	152.242	b	spa1-7_spa2-1_spa3-1	Col-0	21d	19
ProB_spa1-7spa2-1spa3-1_21d_020	128400	131.57	b	spa1-7_spa2-1_spa3-1	Col-0	21d	20
ProB_spa1-7spa2-1spa3-1_21d_021	22524	159.867	b	spa1-7_spa2-1_spa3-1	Col-0	21d	21
ProB_spa1-7spa2-1spa3-1_21d_022	169822	146.913	b	spa1-7_spa2-1_spa3-1	Col-0	21d	22
ProB_spa1-7spa2-1spa3-1_21d_023	47143	164.312	b	spa1-7_spa2-1_spa3-1	Col-0	21d	23
ProB_spa1-7spa2-1spa3-1_21d_024	139651	146.988	b	spa1-7_spa2-1_spa3-1	Col-0	21d	24
ProC_bin2_21d_002	466491	141.442	c	bin2	Col-0	21d	2
ProC_bin2_21d_003	413574	130.111	c	bin2	Col-0	21d	3
ProC_bin2_21d_004	263464	135.124	c	bin2	Col-0	21d	4
ProC_bin2_21d_005	526111	115.574	c	bin2	Col-0	21d	5
ProC_bin2_21d_006	263090	142.761	c	bin2	Col-0	21d	6
ProC_bin2_21d_007	327528	137.643	c	bin2	Col-0	21d	7
ProC_bin2_21d_008	318734	138.12	c	bin2	Col-0	21d	8
ProC_bin2_21d_009	330577	148.7	c	bin2	Col-0	21d	9
ProC_bin2_21d_010	1156877	94.631	c	bin2	Col-0	21d	10
ProC_bin2_21d_011	1020821	86.674	c	bin2	Col-0	21d	11
ProC_bin2_21d_012	131375	138.337	c	bin2	Col-0	21d	12
ProC_bin2_21d_013	207545	135.077	c	bin2	Col-0	21d	13
ProC_bin2_21d_014	1101587	94.162	c	bin2	Col-0	21d	14
ProC_bin2_21d_015	442920	134.942	c	bin2	Col-0	21d	15
ProC_bin2_21d_016	175797	144.284	c	bin2	Col-0	21d	16
ProC_bin2_21d_017	216055	131.87	c	bin2	Col-0	21d	17
ProC_bin2_21d_018	357256	131.263	c	bin2	Col-0	21d	18
ProC_bin2_21d_019	260970	138.628	c	bin2	Col-0	21d	19
ProC_bin2_21d_020	192892	137.548	c	bin2	Col-0	21d	20
ProC_bin2_21d_021	198572	152.722	c	bin2	Col-0	21d	21
ProC_bin2_21d_022	368930	129.965	c	bin2	Col-0	21d	22
ProC_bin2_21d_023	342156	129.925	c	bin2	Col-0	21d	23
ProC_bin2_21d_024	201222	138.036	c	bin2	Col-0	21d	24
ProC_Col0WT_21d_001	274258	119.457	c	WT	Col-0	21d	1
ProC_Col0WT_21d_002	229421	138.928	c	WT	Col-0	21d	2
ProC_Col0WT_21d_003	316444	132.484	c	WT	Col-0	21d	3
ProC_Col0WT_21d_004	543393	133.251	c	WT	Col-0	21d	4
ProC_Col0WT_21d_005	178270	151.372	c	WT	Col-0	21d	5
ProC_Col0WT_21d_006	297492	144.601	c	WT	Col-0	21d	6
ProC_Col0WT_21d_007	152879	155.844	c	WT	Col-0	21d	7
ProC_Col0WT_21d_008	274783	126.028	c	WT	Col-0	21d	8
ProC_Col0WT_21d_009	326230	133.607	c	WT	Col-0	21d	9
ProC_Col0WT_21d_010	389290	133.798	c	WT	Col-0	21d	10
ProC_Col0WT_21d_011	307704	142.979	c	WT	Col-0	21d	11
ProC_Col0WT_21d_012	226450	142.999	c	WT	Col-0	21d	12
ProC_Col0WT_21d_013	278803	137.601	c	WT	Col-0	21d	13
ProC_Col0WT_21d_014	235635	141.241	c	WT	Col-0	21d	14
ProC_Col0WT_21d_015	325687	141.593	c	WT	Col-0	21d	15
ProC_Col0WT_21d_016	331897	108.241	c	WT	Col-0	21d	16
ProC_Col0WT_21d_017	292668	118.592	c	WT	Col-0	21d	17
ProC_Col0WT_21d_018	563404	105.335	c	WT	Col-0	21d	18
ProC_Col0WT_21d_019	225511	141.144	c	WT	Col-0	21d	19
ProC_Col0WT_21d_020	347338	124.749	c	WT	Col-0	21d	20
ProC_Col0WT_21d_021	199558	122.491	c	WT	Col-0	21d	21
ProC_Col0WT_21d_022	278195	143.383	c	WT	Col-0	21d	22
ProC_Col0WT_21d_023	256607	138.4	c	WT	Col-0	21d	23
ProC_Col0WT_21d_024	103709	159.399	c	WT	Col-0	21d	24
ProC_cop1-5_21d_001	423031	107.907	c	cop1-5	Col-0	21d	1
ProC_cop1-5_21d_002	631272	101.074	c	cop1-5	Col-0	21d	2
ProC_cop1-5_21d_003	425457	129.945	c	cop1-5	Col-0	21d	3
ProC_cop1-5_21d_004	103915	143.259	c	cop1-5	Col-0	21d	4
ProC_cop1-5_21d_005	348826	141.43	c	cop1-5	Col-0	21d	5
ProC_cop1-5_21d_006	495096	129.886	c	cop1-5	Col-0	21d	6
ProC_cop1-5_21d_007	221554	142.558	c	cop1-5	Col-0	21d	7
ProC_cop1-5_21d_008	365342	93.235	c	cop1-5	Col-0	21d	8
ProC_cop1-5_21d_009	432695	124.411	c	cop1-5	Col-0	21d	9
ProC_cop1-5_21d_010	421680	121.165	c	cop1-5	Col-0	21d	10
ProC_cop1-5_21d_011	631657	115.948	c	cop1-5	Col-0	21d	11
ProC_cop1-5_21d_012	437941	117.387	c	cop1-5	Col-0	21d	12
ProC_cop1-5_21d_013	544817	145.192	c	cop1-5	Col-0	21d	13
ProC_cop1-5_21d_014	379197	132.513	c	cop1-5	Col-0	21d	14
ProC_cop1-5_21d_015	322756	121.487	c	cop1-5	Col-0	21d	15
ProC_cop1-5_21d_016	779085	119.083	c	cop1-5	Col-0	21d	16
ProC_cop1-5_21d_017	356246	140.868	c	cop1-5	Col-0	21d	17
ProC_cop1-5_21d_018	744819	132.537	c	cop1-5	Col-0	21d	18
ProC_cop1-5_21d_019	492733	130.167	c	cop1-5	Col-0	21d	19
ProC_cop1-5_21d_020	480998	107.256	c	cop1-5	Col-0	21d	20
ProC_cop1-5_21d_021	433243	145.297	c	cop1-5	Col-0	21d	21
ProC_cop1-5_21d_022	301341	130.535	c	cop1-5	Col-0	21d	22
ProC_cop1-5_21d_023	421214	141.851	c	cop1-5	Col-0	21d	23
ProC_cop1-5_21d_024	351790	137.886	c	cop1-5	Col-0	21d	24
ProC_phot1-5phot2_21d_001	167430	147.551	c	phot1-5_phot2	Col-0	21d	1
ProC_phot1-5phot2_21d_002	17409	167.919	c	phot1-5_phot2	Col-0	21d	2
ProC_phot1-5phot2_21d_003	239670	146.302	c	phot1-5_phot2	Col-0	21d	3
ProC_phot1-5phot2_21d_004	306993	87.232	c	phot1-5_phot2	Col-0	21d	4
ProC_phot1-5phot2_21d_005	170821	142.337	c	phot1-5_phot2	Col-0	21d	5
ProC_phot1-5phot2_21d_006	252331	125.032	c	phot1-5_phot2	Col-0	21d	6
ProC_phot1-5phot2_21d_007	188579	139.195	c	phot1-5_phot2	Col-0	21d	7
ProC_phot1-5phot2_21d_008	79539	150.838	c	phot1-5_phot2	Col-0	21d	8
ProC_phot1-5phot2_21d_009	251644	134.802	c	phot1-5_phot2	Col-0	21d	9
ProC_phot1-5phot2_21d_010	165243	141.129	c	phot1-5_phot2	Col-0	21d	10
ProC_phot1-5phot2_21d_011	61672	160.707	c	phot1-5_phot2	Col-0	21d	11
ProC_phot1-5phot2_21d_012	493011	87.749	c	phot1-5_phot2	Col-0	21d	12
ProC_phot1-5phot2_21d_013	632028	96.355	c	phot1-5_phot2	Col-0	21d	13
ProC_phot1-5phot2_21d_014	247000	135.059	c	phot1-5_phot2	Col-0	21d	14
ProC_phot1-5phot2_21d_015	523155	102.606	c	phot1-5_phot2	Col-0	21d	15
ProC_phot1-5phot2_21d_016	126212	146.212	c	phot1-5_phot2	Col-0	21d	16
ProC_phot1-5phot2_21d_017	323037	142.875	c	phot1-5_phot2	Col-0	21d	17
ProC_phot1-5phot2_21d_018	227988	133.586	c	phot1-5_phot2	Col-0	21d	18
ProC_phot1-5phot2_21d_019	232807	132.656	c	phot1-5_phot2	Col-0	21d	19
ProC_phot1-5phot2_21d_020	227150	127.277	c	phot1-5_phot2	Col-0	21d	20
ProC_phot1-5phot2_21d_021	162348	145.814	c	phot1-5_phot2	Col-0	21d	21
ProC_phot1-5phot2_21d_022	247069	127.737	c	phot1-5_phot2	Col-0	21d	22
ProC_phot1-5phot2_21d_023	237669	141.238	c	phot1-5_phot2	Col-0	21d	23
ProC_phot1-5phot2_21d_024	178101	142.821	c	phot1-5_phot2	Col-0	21d	24
ProC_phyA-211-99_21d_001	417106	98.152	c	phyA211-99	Col-0	21d	1
ProC_phyA-211-99_21d_002	58094	164.731	c	phyA211-99	Col-0	21d	2
ProC_phyA-211-99_21d_003	780529	99.751	c	phyA211-99	Col-0	21d	3
ProC_phyA-211-99_21d_004	172590	138.689	c	phyA211-99	Col-0	21d	4
ProC_phyA-211-99_21d_005	602980	94.313	c	phyA211-99	Col-0	21d	5
ProC_phyA-211-99_21d_006	115165	157.704	c	phyA211-99	Col-0	21d	6
ProC_phyA-211-99_21d_007	723163	90.828	c	phyA211-99	Col-0	21d	7
ProC_phyA-211-99_21d_008	197099	153.075	c	phyA211-99	Col-0	21d	8
ProC_phyA-211-99_21d_009	152709	158.291	c	phyA211-99	Col-0	21d	9
ProC_phyA-211-99_21d_010	161338	157.477	c	phyA211-99	Col-0	21d	10
ProC_phyA-211-99_21d_011	182617	155.408	c	phyA211-99	Col-0	21d	11
ProC_phyA-211-99_21d_012	368272	117.206	c	phyA211-99	Col-0	21d	12
ProC_phyA-211-99_21d_013	122853	144.256	c	phyA211-99	Col-0	21d	13
ProC_phyA-211-99_21d_014	332526	113.332	c	phyA211-99	Col-0	21d	14
ProC_phyA-211-99_21d_015	251263	146.388	c	phyA211-99	Col-0	21d	15
ProC_phyA-211-99_21d_016	334348	138.786	c	phyA211-99	Col-0	21d	16
ProC_phyA-211-99_21d_017	463645	98.249	c	phyA211-99	Col-0	21d	17
ProC_phyA-211-99_21d_018	166446	155.043	c	phyA211-99	Col-0	21d	18
ProC_phyA-211-99_21d_019	154216	161.389	c	phyA211-99	Col-0	21d	19
ProC_phyA-211-99_21d_020	65720	162.16	c	phyA211-99	Col-0	21d	20
ProC_phyA-211-99_21d_021	369163	94.936	c	phyA211-99	Col-0	21d	21
ProC_phyA-211-99_21d_022	24574	172.035	c	phyA211-99	Col-0	21d	22
ProC_phyA-211-99_21d_023	34813	171.764	c	phyA211-99	Col-0	21d	23
ProC_phyA-211-99_21d_024	106374	135.554	c	phyA211-99	Col-0	21d	24
ProC_phyAcry1cry2_21d_001	54966	164.407	c	phyA_cry1_cry2	Col-0	21d	1
ProC_phyAcry1cry2_21d_002	3606	184.664	c	phyA_cry1_cry2	Col-0	21d	2
ProC_phyAcry1cry2_21d_003	46605	171.601	c	phyA_cry1_cry2	Col-0	21d	3
ProC_phyAcry1cry2_21d_004	79503	149.418	c	phyA_cry1_cry2	Col-0	21d	4
ProC_phyAcry1cry2_21d_005	58711	170.636	c	phyA_cry1_cry2	Col-0	21d	5
ProC_phyAcry1cry2_21d_006	53060	172.437	c	phyA_cry1_cry2	Col-0	21d	6
ProC_phyAcry1cry2_21d_007	19022	179.226	c	phyA_cry1_cry2	Col-0	21d	7
ProC_phyAcry1cry2_21d_008	78577	158.385	c	phyA_cry1_cry2	Col-0	21d	8
ProC_phyAcry1cry2_21d_009	35255	170.359	c	phyA_cry1_cry2	Col-0	21d	9
ProC_phyAcry1cry2_21d_010	30599	176.271	c	phyA_cry1_cry2	Col-0	21d	10
ProC_phyAcry1cry2_21d_011	13381	185.247	c	phyA_cry1_cry2	Col-0	21d	11
ProC_phyAcry1cry2_21d_012	25269	170.353	c	phyA_cry1_cry2	Col-0	21d	12
ProC_phyAcry1cry2_21d_013	49445	182.036	c	phyA_cry1_cry2	Col-0	21d	13
ProC_phyAcry1cry2_21d_014	41461	174.466	c	phyA_cry1_cry2	Col-0	21d	14
ProC_phyAcry1cry2_21d_015	74414	165.592	c	phyA_cry1_cry2	Col-0	21d	15
ProC_phyAcry1cry2_21d_016	29306	180.331	c	phyA_cry1_cry2	Col-0	21d	16
ProC_phyAcry1cry2_21d_017	20665	173.495	c	phyA_cry1_cry2	Col-0	21d	17
ProC_phyAcry1cry2_21d_018	47597	171.514	c	phyA_cry1_cry2	Col-0	21d	18
ProC_phyAcry1cry2_21d_019	49357	182.42	c	phyA_cry1_cry2	Col-0	21d	19
ProC_phyAcry1cry2_21d_020	62259	160.243	c	phyA_cry1_cry2	Col-0	21d	20
ProC_phyAcry1cry2_21d_021	34942	171.357	c	phyA_cry1_cry2	Col-0	21d	21
ProC_phyAcry1cry2_21d_022	70759	163.863	c	phyA_cry1_cry2	Col-0	21d	22
ProC_phyAcry1cry2_21d_023	11380	178.957	c	phyA_cry1_cry2	Col-0	21d	23
ProC_phyAcry1cry2_21d_024	68948	157.603	c	phyA_cry1_cry2	Col-0	21d	24
ProC_phyAphyB_21d_001	3547	166.545	c	phyA_phyB	Col-0	21d	1
ProC_phyAphyB_21d_002	19284	168.419	c	phyA_phyB	Col-0	21d	2
ProC_phyAphyB_21d_003	23610	172.064	c	phyA_phyB	Col-0	21d	3
ProC_phyAphyB_21d_004	1635	167.201	c	phyA_phyB	Col-0	21d	4
ProC_phyAphyB_21d_005	126535	166.255	c	phyA_phyB	Col-0	21d	5
ProC_phyAphyB_21d_006	88204	171.506	c	phyA_phyB	Col-0	21d	6
ProC_phyAphyB_21d_007	99881	165.461	c	phyA_phyB	Col-0	21d	7
ProC_phyAphyB_21d_008	33266	170.921	c	phyA_phyB	Col-0	21d	8
ProC_phyAphyB_21d_009	12650	157.901	c	phyA_phyB	Col-0	21d	9
ProC_phyAphyB_21d_010	175219	162.051	c	phyA_phyB	Col-0	21d	10
ProC_phyAphyB_21d_011	21261	186.261	c	phyA_phyB	Col-0	21d	11
ProC_phyAphyB_21d_012	48913	166.346	c	phyA_phyB	Col-0	21d	12
ProC_phyAphyB_21d_013	82497	124.522	c	phyA_phyB	Col-0	21d	13
ProC_phyAphyB_21d_014	68919	166.411	c	phyA_phyB	Col-0	21d	14
ProC_phyAphyB_21d_015	110619	168.766	c	phyA_phyB	Col-0	21d	15
ProC_phyAphyB_21d_016	75714	154.69	c	phyA_phyB	Col-0	21d	16
ProC_phyAphyB_21d_017	56819	162.001	c	phyA_phyB	Col-0	21d	17
ProC_phyAphyB_21d_018	17871	154.981	c	phyA_phyB	Col-0	21d	18
ProC_phyAphyB_21d_019	47152	164.948	c	phyA_phyB	Col-0	21d	19
ProC_phyAphyB_21d_020	113473	159.288	c	phyA_phyB	Col-0	21d	20
ProC_phyAphyB_21d_021	35833	165.481	c	phyA_phyB	Col-0	21d	21
ProC_phyAphyB_21d_022	28272	142.491	c	phyA_phyB	Col-0	21d	22
ProC_phyAphyB_21d_023	19206	172.025	c	phyA_phyB	Col-0	21d	23
ProC_phyAphyBcry1cry2_21d_001	59013	161.36	c	phyA_phyB_cry1_cry2	Col-0	21d	1
ProC_phyAphyBcry1cry2_21d_002	88000	157.274	c	phyA_phyB_cry1_cry2	Col-0	21d	2
ProC_phyAphyBcry1cry2_21d_003	87187	158.5	c	phyA_phyB_cry1_cry2	Col-0	21d	3
ProC_phyAphyBcry1cry2_21d_004	86595	159.597	c	phyA_phyB_cry1_cry2	Col-0	21d	4
ProC_phyAphyBcry1cry2_21d_005	81026	158.006	c	phyA_phyB_cry1_cry2	Col-0	21d	5
ProC_phyAphyBcry1cry2_21d_006	33198	181.734	c	phyA_phyB_cry1_cry2	Col-0	21d	6
ProC_phyAphyBcry1cry2_21d_007	506012	126.241	c	phyA_phyB_cry1_cry2	Col-0	21d	7
ProC_phyAphyBcry1cry2_21d_008	44233	150.074	c	phyA_phyB_cry1_cry2	Col-0	21d	8
ProC_phyAphyBcry1cry2_21d_009	39508	156.842	c	phyA_phyB_cry1_cry2	Col-0	21d	9
ProC_phyAphyBcry1cry2_21d_010	46873	175.655	c	phyA_phyB_cry1_cry2	Col-0	21d	10
ProC_phyAphyBcry1cry2_21d_011	20995	175.067	c	phyA_phyB_cry1_cry2	Col-0	21d	11
ProC_phyAphyBcry1cry2_21d_012	25875	179.038	c	phyA_phyB_cry1_cry2	Col-0	21d	12
ProC_phyAphyBcry1cry2_21d_013	96505	168.916	c	phyA_phyB_cry1_cry2	Col-0	21d	13
ProC_phyAphyBcry1cry2_21d_014	66635	169.886	c	phyA_phyB_cry1_cry2	Col-0	21d	14
ProC_phyAphyBcry1cry2_21d_015	71282	181.896	c	phyA_phyB_cry1_cry2	Col-0	21d	15
ProC_phyAphyBcry1cry2_21d_016	246323	111.384	c	phyA_phyB_cry1_cry2	Col-0	21d	16
ProC_phyAphyBcry1cry2_21d_017	14302	180.606	c	phyA_phyB_cry1_cry2	Col-0	21d	17
ProC_phyAphyBcry1cry2_21d_018	27490	172.706	c	phyA_phyB_cry1_cry2	Col-0	21d	18
ProC_phyAphyBcry1cry2_21d_019	79377	170.098	c	phyA_phyB_cry1_cry2	Col-0	21d	19
ProC_phyAphyBcry1cry2_21d_020	52487	167.157	c	phyA_phyB_cry1_cry2	Col-0	21d	20
ProC_phyAphyBcry1cry2_21d_022	28693	168.447	c	phyA_phyB_cry1_cry2	Col-0	21d	22
ProC_phyAphyBcry1cry2_21d_023	54358	169.772	c	phyA_phyB_cry1_cry2	Col-0	21d	23
ProC_phyAphyBcry1cry2_21d_025	44824	160.488	c	phyA_phyB_cry1_cry2	Col-0	21d	25
ProC_pif1_21d_001	198643	147.097	c	pif1	Col-0	21d	1
ProC_pif1_21d_002	255196	138.327	c	pif1	Col-0	21d	2
ProC_pif1_21d_003	105901	145.987	c	pif1	Col-0	21d	3
ProC_pif1_21d_004	208675	146.151	c	pif1	Col-0	21d	4
ProC_pif1_21d_005	506449	115.689	c	pif1	Col-0	21d	5
ProC_pif1_21d_006	540837	116.55	c	pif1	Col-0	21d	6
ProC_pif1_21d_007	312125	144.354	c	pif1	Col-0	21d	7
ProC_pif1_21d_008	118588	133.698	c	pif1	Col-0	21d	8
ProC_pif1_21d_009	391131	127.294	c	pif1	Col-0	21d	9
ProC_pif1_21d_010	322579	148.605	c	pif1	Col-0	21d	10
ProC_pif1_21d_011	259571	137.011	c	pif1	Col-0	21d	11
ProC_pif1_21d_012	156405	150.172	c	pif1	Col-0	21d	12
ProC_pif1_21d_013	154468	146.582	c	pif1	Col-0	21d	13
ProC_pif1_21d_014	158063	144.157	c	pif1	Col-0	21d	14
ProC_pif1_21d_015	209000	142.259	c	pif1	Col-0	21d	15
ProC_pif1_21d_016	130608	144.697	c	pif1	Col-0	21d	16
ProC_pif1_21d_017	463600	108.162	c	pif1	Col-0	21d	17
ProC_pif1_21d_018	287584	135.853	c	pif1	Col-0	21d	18
ProC_pif1_21d_019	236876	130.644	c	pif1	Col-0	21d	19
ProC_pif1_21d_020	58454	153.256	c	pif1	Col-0	21d	20
ProC_pif1_21d_021	327643	115.68	c	pif1	Col-0	21d	21
ProC_pif1_21d_022	752106	123.694	c	pif1	Col-0	21d	22
ProC_pif1_21d_023	272157	142.224	c	pif1	Col-0	21d	23
ProC_pif1_21d_024	221807	146.188	c	pif1	Col-0	21d	24
ProC_pp2aBalpha--beta+-_21d_001	402623	105.283	c	pp2aBalpha--beta+-	Col-0	21d	1
ProC_pp2aBalpha--beta+-_21d_002	716499	98.857	c	pp2aBalpha--beta+-	Col-0	21d	2
ProC_pp2aBalpha--beta+-_21d_003	1034056	91.131	c	pp2aBalpha--beta+-	Col-0	21d	3
ProC_pp2aBalpha--beta+-_21d_004	366977	140.757	c	pp2aBalpha--beta+-	Col-0	21d	4
ProC_pp2aBalpha--beta+-_21d_005	602011	117.954	c	pp2aBalpha--beta+-	Col-0	21d	5
ProC_pp2aBalpha--beta+-_21d_006	392964	137.323	c	pp2aBalpha--beta+-	Col-0	21d	6
ProC_pp2aBalpha--beta+-_21d_007	296413	142.211	c	pp2aBalpha--beta+-	Col-0	21d	7
ProC_pp2aBalpha--beta+-_21d_008	773751	108.697	c	pp2aBalpha--beta+-	Col-0	21d	8
ProC_pp2aBalpha--beta+-_21d_009	634517	80.302	c	pp2aBalpha--beta+-	Col-0	21d	9
ProC_pp2aBalpha--beta+-_21d_010	259069	142.94	c	pp2aBalpha--beta+-	Col-0	21d	10
ProC_pp2aBalpha--beta+-_21d_011	420644	126.897	c	pp2aBalpha--beta+-	Col-0	21d	11
ProC_pp2aBalpha--beta+-_21d_012	383617	119.546	c	pp2aBalpha--beta+-	Col-0	21d	12
ProC_pp2aBalpha--beta+-_21d_013	354198	138.716	c	pp2aBalpha--beta+-	Col-0	21d	13
ProC_pp2aBalpha--beta+-_21d_014	882037	90.846	c	pp2aBalpha--beta+-	Col-0	21d	14
ProC_pp2aBalpha--beta+-_21d_015	374682	121.411	c	pp2aBalpha--beta+-	Col-0	21d	15
ProC_pp2aBalpha--beta+-_21d_016	665338	101.792	c	pp2aBalpha--beta+-	Col-0	21d	16
ProC_pp2aBalpha--beta+-_21d_017	168078	127.391	c	pp2aBalpha--beta+-	Col-0	21d	17
ProC_pp2aBalpha--beta+-_21d_018	946486	86.271	c	pp2aBalpha--beta+-	Col-0	21d	18
ProC_pp2aBalpha--beta+-_21d_019	263230	143.589	c	pp2aBalpha--beta+-	Col-0	21d	19
ProC_pp2aBalpha--beta+-_21d_020	309585	144.083	c	pp2aBalpha--beta+-	Col-0	21d	20
ProC_pp2aBalpha--beta+-_21d_021	446641	117.001	c	pp2aBalpha--beta+-	Col-0	21d	21
ProC_pp2aBalpha--beta+-_21d_022	341456	128.783	c	pp2aBalpha--beta+-	Col-0	21d	22
ProC_pp2aBalpha--beta+-_21d_023	291888	139.984	c	pp2aBalpha--beta+-	Col-0	21d	23
ProC_pp2aBalpha--beta+-_21d_024	879326	98.305	c	pp2aBalpha--beta+-	Col-0	21d	24
ProC_SALK095242_21d_001	298454	139.011	c	at3g13990	Col-0	21d	1
ProC_SALK095242_21d_002	118816	149.151	c	at3g13990	Col-0	21d	2
ProC_SALK095242_21d_003	352078	101.514	c	at3g13990	Col-0	21d	3
ProC_SALK095242_21d_004	141047	150.116	c	at3g13990	Col-0	21d	4
ProC_SALK095242_21d_005	703523	105.017	c	at3g13990	Col-0	21d	5
ProC_SALK095242_21d_006	118383	133.891	c	at3g13990	Col-0	21d	6
ProC_SALK095242_21d_007	100044	159.055	c	at3g13990	Col-0	21d	7
ProC_SALK095242_21d_008	120395	146.634	c	at3g13990	Col-0	21d	8
ProC_SALK095242_21d_009	720312	97.327	c	at3g13990	Col-0	21d	9
ProC_SALK095242_21d_010	137014	157.37	c	at3g13990	Col-0	21d	10
ProC_SALK095242_21d_011	78175	163.229	c	at3g13990	Col-0	21d	11
ProC_SALK095242_21d_012	690484	86.967	c	at3g13990	Col-0	21d	12
ProC_SALK095242_21d_013	247988	151.608	c	at3g13990	Col-0	21d	13
ProC_SALK095242_21d_014	842344	88.051	c	at3g13990	Col-0	21d	14
ProC_SALK095242_21d_015	372885	129.018	c	at3g13990	Col-0	21d	15
ProC_SALK095242_21d_016	96488	154	c	at3g13990	Col-0	21d	16
ProC_SALK095242_21d_017	70035	143.109	c	at3g13990	Col-0	21d	17
ProC_SALK095242_21d_018	140652	150.423	c	at3g13990	Col-0	21d	18
ProC_SALK095242_21d_019	132050	157.18	c	at3g13990	Col-0	21d	19
ProC_SALK095242_21d_020	505025	122.771	c	at3g13990	Col-0	21d	20
ProC_SALK095242_21d_021	71402	132.514	c	at3g13990	Col-0	21d	21
ProC_SALK095242_21d_022	164786	134.241	c	at3g13990	Col-0	21d	22
ProC_SALK095242_21d_023	160017	147.813	c	at3g13990	Col-0	21d	23
ProC_SALK095242_21d_024	37110	164.531	c	at3g13990	Col-0	21d	24
ProC_spa1-7spa2-1spa3-1_21d_001	263178	129.864	c	spa1-7_spa2-1_spa3-1	Col-0	21d	1
ProC_spa1-7spa2-1spa3-1_21d_002	296355	133.358	c	spa1-7_spa2-1_spa3-1	Col-0	21d	2
ProC_spa1-7spa2-1spa3-1_21d_003	401486	130.818	c	spa1-7_spa2-1_spa3-1	Col-0	21d	3
ProC_spa1-7spa2-1spa3-1_21d_004	208265	127.179	c	spa1-7_spa2-1_spa3-1	Col-0	21d	4
ProC_spa1-7spa2-1spa3-1_21d_005	558509	105.042	c	spa1-7_spa2-1_spa3-1	Col-0	21d	5
ProC_spa1-7spa2-1spa3-1_21d_006	362078	136.409	c	spa1-7_spa2-1_spa3-1	Col-0	21d	6
ProC_spa1-7spa2-1spa3-1_21d_007	305909	132.46	c	spa1-7_spa2-1_spa3-1	Col-0	21d	7
ProC_spa1-7spa2-1spa3-1_21d_008	340154	113.877	c	spa1-7_spa2-1_spa3-1	Col-0	21d	8
ProC_spa1-7spa2-1spa3-1_21d_009	395862	111.356	c	spa1-7_spa2-1_spa3-1	Col-0	21d	9
ProC_spa1-7spa2-1spa3-1_21d_010	427002	116.945	c	spa1-7_spa2-1_spa3-1	Col-0	21d	10
ProC_spa1-7spa2-1spa3-1_21d_011	268079	138.828	c	spa1-7_spa2-1_spa3-1	Col-0	21d	11
ProC_spa1-7spa2-1spa3-1_21d_012	292395	135.286	c	spa1-7_spa2-1_spa3-1	Col-0	21d	12
ProC_spa1-7spa2-1spa3-1_21d_013	440564	100.977	c	spa1-7_spa2-1_spa3-1	Col-0	21d	13
ProC_spa1-7spa2-1spa3-1_21d_014	304671	146.607	c	spa1-7_spa2-1_spa3-1	Col-0	21d	14
ProC_spa1-7spa2-1spa3-1_21d_015	322904	128.3	c	spa1-7_spa2-1_spa3-1	Col-0	21d	15
ProC_spa1-7spa2-1spa3-1_21d_016	133957	133.158	c	spa1-7_spa2-1_spa3-1	Col-0	21d	16
ProC_spa1-7spa2-1spa3-1_21d_017	434579	94.139	c	spa1-7_spa2-1_spa3-1	Col-0	21d	17
ProC_spa1-7spa2-1spa3-1_21d_018	763289	112.768	c	spa1-7_spa2-1_spa3-1	Col-0	21d	18
ProC_spa1-7spa2-1spa3-1_21d_019	400264	134.52	c	spa1-7_spa2-1_spa3-1	Col-0	21d	19
ProC_spa1-7spa2-1spa3-1_21d_020	254646	145.486	c	spa1-7_spa2-1_spa3-1	Col-0	21d	20
ProC_spa1-7spa2-1spa3-1_21d_021	166021	105.637	c	spa1-7_spa2-1_spa3-1	Col-0	21d	21
ProC_spa1-7spa2-1spa3-1_21d_022	352662	110.645	c	spa1-7_spa2-1_spa3-1	Col-0	21d	22
ProC_spa1-7spa2-1spa3-1_21d_023	835628	97.153	c	spa1-7_spa2-1_spa3-1	Col-0	21d	23
ProC_spa1-7spa2-1spa3-1_21d_024	240130	147.892	c	spa1-7_spa2-1_spa3-1	Col-0	21d	24
Col-0_a_21d_control_01	185154	148.322	a	WT	Col-0	21d	1
Col-0_a_21d_control_02	182909	141.805	a	WT	Col-0	21d	2
Col-0_a_21d_control_03	118339	139.248	a	WT	Col-0	21d	3
Col-0_a_21d_control_04	187145	138.827	a	WT	Col-0	21d	4
Col-0_a_21d_control_05	152262	146.033	a	WT	Col-0	21d	5
Col-0_a_21d_control_06	120164	148.962	a	WT	Col-0	21d	6
Col-0_a_21d_control_07	118112	143.682	a	WT	Col-0	21d	7
Col-0_a_21d_control_08	70918	147.745	a	WT	Col-0	21d	8
Col-0_a_21d_control_09	60164	148.116	a	WT	Col-0	21d	9
Col-0_a_21d_control_10	105171	150.965	a	WT	Col-0	21d	10
Col-0_a_21d_control_11	23657	153.045	a	WT	Col-0	21d	11
Col-0_a_21d_control_12	15815	157.757	a	WT	Col-0	21d	12
Col-0_b_21d_control_01	38458	157.568	b	WT	Col-0	21d	1
Col-0_b_21d_control_02	53528	153.857	b	WT	Col-0	21d	2
Col-0_b_21d_control_03	66863	149.472	b	WT	Col-0	21d	3
Col-0_b_21d_control_04	60246	142.433	b	WT	Col-0	21d	4
Col-0_b_21d_control_05	53558	148.701	b	WT	Col-0	21d	5
Col-0_b_21d_control_06	77842	148.598	b	WT	Col-0	21d	6
Col-0_b_21d_control_07	88750	149.623	b	WT	Col-0	21d	7
Col-0_b_21d_control_08	104460	141.876	b	WT	Col-0	21d	8
Col-0_b_21d_control_09	159263	143.803	b	WT	Col-0	21d	9
Col-0_b_21d_control_10	73290	132.247	b	WT	Col-0	21d	10
Col-0_b_21d_control_11	48999	141.434	b	WT	Col-0	21d	11
Col-0_b_21d_control_12	70759	143.299	b	WT	Col-0	21d	12
Col-0_c_21d_control_01	83692	120.096	c	WT	Col-0	21d	1
Col-0_c_21d_control_02	83857	122.014	c	WT	Col-0	21d	2
Col-0_c_21d_control_03	354608	91.518	c	WT	Col-0	21d	3
Col-0_c_21d_control_04	157539	104.211	c	WT	Col-0	21d	4
Col-0_c_21d_control_05	111509	120.735	c	WT	Col-0	21d	5
Col-0_c_21d_control_06	614154	72.925	c	WT	Col-0	21d	6
Col-0_c_21d_control_07	570169	80.287	c	WT	Col-0	21d	7
Col-0_c_21d_control_08	123456	102.681	c	WT	Col-0	21d	8
Col-0_c_21d_control_09	108133	106.579	c	WT	Col-0	21d	9
Col-0_c_21d_control_10	144281	98.201	c	WT	Col-0	21d	10
Col-0_c_21d_control_11	309507	119.2	c	WT	Col-0	21d	11
Col-0_c_21d_control_12	111719	124.636	c	WT	Col-0	21d	12
KO11_a_21d_control_01	198910	130.846	a	fh1	WS	21d	1
KO11_a_21d_control_02	85257	148.683	a	fh1	WS	21d	2
KO11_a_21d_control_03	139400	146.319	a	fh1	WS	21d	3
KO11_a_21d_control_04	131342	136.806	a	fh1	WS	21d	4
KO11_a_21d_control_05	92230	138.768	a	fh1	WS	21d	5
KO11_a_21d_control_06	108300	146.931	a	fh1	WS	21d	6
KO11_a_21d_control_07	63014	158.072	a	fh1	WS	21d	7
KO11_a_21d_control_08	127578	134.309	a	fh1	WS	21d	8
KO11_a_21d_control_09	178052	145.091	a	fh1	WS	21d	9
KO11_a_21d_control_10	58442	156.144	a	fh1	WS	21d	10
KO11_a_21d_control_11	99811	146.609	a	fh1	WS	21d	11
KO11_a_21d_control_12	300455	134.644	a	fh1	WS	21d	12
KO11_b_21d_control_01	70273	149.046	b	fh1	WS	21d	1
KO11_b_21d_control_02	176604	140.398	b	fh1	WS	21d	2
KO11_b_21d_control_03	36594	150.602	b	fh1	WS	21d	3
KO11_b_21d_control_04	129461	129.994	b	fh1	WS	21d	4
KO11_b_21d_control_05	82047	139.445	b	fh1	WS	21d	5
KO11_b_21d_control_06	292414	103.201	b	fh1	WS	21d	6
KO11_b_21d_control_07	100442	156.488	b	fh1	WS	21d	7
KO11_b_21d_control_08	130664	118.666	b	fh1	WS	21d	8
KO11_b_21d_control_09	71255	141.654	b	fh1	WS	21d	9
KO11_b_21d_control_10	32638	148.688	b	fh1	WS	21d	10
KO11_b_21d_control_11	111582	135.658	b	fh1	WS	21d	11
KO11_b_21d_control_12	96413	130.038	b	fh1	WS	21d	12
KO11_c_21d_control_01	621490	81.231	c	fh1	WS	21d	1
KO11_c_21d_control_02	716907	65.442	c	fh1	WS	21d	2
KO11_c_21d_control_03	548788	68.267	c	fh1	WS	21d	3
KO11_c_21d_control_04	521593	84.7	c	fh1	WS	21d	4
KO11_c_21d_control_05	560457	85.623	c	fh1	WS	21d	5
KO11_c_21d_control_06	621021	57.738	c	fh1	WS	21d	6
KO11_c_21d_control_07	1238476	65.26	c	fh1	WS	21d	7
KO11_c_21d_control_08	1040048	70.694	c	fh1	WS	21d	8
KO11_c_21d_control_09	1330301	58.365	c	fh1	WS	21d	9
KO11_c_21d_control_10	860955	59.445	c	fh1	WS	21d	10
KO11_c_21d_control_11	168676	87.159	c	fh1	WS	21d	11
KO11_c_21d_control_12	757550	63.939	c	fh1	WS	21d	12
KO20_a_21d_control_01	113755	142.823	a	at1g48820	Col-0	21d	1
KO20_a_21d_control_02	39824	153.265	a	at1g48820	Col-0	21d	2
KO20_a_21d_control_03	52516	149.538	a	at1g48820	Col-0	21d	3
KO20_a_21d_control_04	122405	145.707	a	at1g48820	Col-0	21d	4
KO20_a_21d_control_05	186742	147.897	a	at1g48820	Col-0	21d	5
KO20_a_21d_control_06	151645	149.993	a	at1g48820	Col-0	21d	6
KO20_a_21d_control_07	33441	151.784	a	at1g48820	Col-0	21d	7
KO20_a_21d_control_08	36563	156.267	a	at1g48820	Col-0	21d	8
KO20_a_21d_control_09	111767	139.158	a	at1g48820	Col-0	21d	9
KO20_a_21d_control_10	84159	147.791	a	at1g48820	Col-0	21d	10
KO20_a_21d_control_11	45001	152.918	a	at1g48820	Col-0	21d	11
KO20_a_21d_control_12	82788	150.941	a	at1g48820	Col-0	21d	12
KO20_b_21d_control_01	76522	147.205	b	at1g48820	Col-0	21d	1
KO20_b_21d_control_02	75257	148.483	b	at1g48820	Col-0	21d	2
KO20_b_21d_control_03	131643	139.693	b	at1g48820	Col-0	21d	3
KO20_b_21d_control_04	55058	136.318	b	at1g48820	Col-0	21d	4
KO20_b_21d_control_05	73672	135.37	b	at1g48820	Col-0	21d	5
KO20_b_21d_control_06	139227	144.503	b	at1g48820	Col-0	21d	6
KO20_b_21d_control_07	57191	153.623	b	at1g48820	Col-0	21d	7
KO20_b_21d_control_08	95072	142.644	b	at1g48820	Col-0	21d	8
KO20_b_21d_control_09	127095	144.446	b	at1g48820	Col-0	21d	9
KO20_b_21d_control_10	74151	138.277	b	at1g48820	Col-0	21d	10
KO20_b_21d_control_11	49448	146.506	b	at1g48820	Col-0	21d	11
KO20_b_21d_control_12	40411	137.217	b	at1g48820	Col-0	21d	12
KO20_c_21d_control_01	60325	125.415	c	at1g48820	Col-0	21d	1
KO20_c_21d_control_02	121341	115.901	c	at1g48820	Col-0	21d	2
KO20_c_21d_control_03	494832	73.775	c	at1g48820	Col-0	21d	3
KO20_c_21d_control_04	163762	99.053	c	at1g48820	Col-0	21d	4
KO20_c_21d_control_05	822494	84.424	c	at1g48820	Col-0	21d	5
KO20_c_21d_control_06	423433	76.12	c	at1g48820	Col-0	21d	6
KO20_c_21d_control_07	473242	94.034	c	at1g48820	Col-0	21d	7
KO20_c_21d_control_08	101984	118.216	c	at1g48820	Col-0	21d	8
KO20_c_21d_control_09	71438	125.189	c	at1g48820	Col-0	21d	9
KO20_c_21d_control_10	326504	83.59	c	at1g48820	Col-0	21d	10
KO20_c_21d_control_11	221710	108.834	c	at1g48820	Col-0	21d	11
KO20_c_21d_control_12	110970	126.797	c	at1g48820	Col-0	21d	12
KO9_a_21d_control_01	236953	128.813	a	the1	WS	21d	1
KO9_a_21d_control_02	135341	134.682	a	the1	WS	21d	2
KO9_a_21d_control_03	257204	133.954	a	the1	WS	21d	3
KO9_a_21d_control_04	75677	141.641	a	the1	WS	21d	4
KO9_a_21d_control_05	77660	141.208	a	the1	WS	21d	5
KO9_a_21d_control_06	184384	125.484	a	the1	WS	21d	6
KO9_a_21d_control_07	259523	120.547	a	the1	WS	21d	7
KO9_a_21d_control_08	139202	127.042	a	the1	WS	21d	8
KO9_a_21d_control_09	169880	110.828	a	the1	WS	21d	9
KO9_a_21d_control_10	215049	119.099	a	the1	WS	21d	10
KO9_a_21d_control_11	126304	130.727	a	the1	WS	21d	11
KO9_a_21d_control_12	154304	119.012	a	the1	WS	21d	12
KO9_b_21d_control_01	66597	144.45	b	the1	WS	21d	1
KO9_b_21d_control_02	65873	133.086	b	the1	WS	21d	2
KO9_b_21d_control_03	130461	114.018	b	the1	WS	21d	3
KO9_b_21d_control_04	57416	132.847	b	the1	WS	21d	4
KO9_b_21d_control_05	81444	127.798	b	the1	WS	21d	5
KO9_b_21d_control_06	37058	143.207	b	the1	WS	21d	6
KO9_b_21d_control_07	346465	91.782	b	the1	WS	21d	7
KO9_b_21d_control_08	98076	134.772	b	the1	WS	21d	8
KO9_b_21d_control_09	84868	129.416	b	the1	WS	21d	9
KO9_b_21d_control_10	81225	132.439	b	the1	WS	21d	10
KO9_b_21d_control_11	99063	131.521	b	the1	WS	21d	11
KO9_b_21d_control_12	57083	127.718	b	the1	WS	21d	12
KO9_c_21d_control_01	442359	91.182	c	the1	WS	21d	1
KO9_c_21d_control_02	972060	64.612	c	the1	WS	21d	2
KO9_c_21d_control_03	444881	78.202	c	the1	WS	21d	3
KO9_c_21d_control_04	1235134	52.319	c	the1	WS	21d	4
KO9_c_21d_control_05	785982	65.355	c	the1	WS	21d	5
KO9_c_21d_control_06	1291966	51.991	c	the1	WS	21d	6
WS_a_21d_control_01	380010	111.136	a	WT	WS	21d	1
WS_a_21d_control_02	207662	128.77	a	WT	WS	21d	2
WS_a_21d_control_03	285595	119.43	a	WT	WS	21d	3
WS_a_21d_control_04	255536	115.196	a	WT	WS	21d	4
WS_a_21d_control_05	160479	123.824	a	WT	WS	21d	5
WS_a_21d_control_06	196820	126.832	a	WT	WS	21d	6
WS_a_21d_control_07	305043	131.909	a	WT	WS	21d	7
WS_a_21d_control_08	341312	133.428	a	WT	WS	21d	8
WS_a_21d_control_09	238098	131.098	a	WT	WS	21d	9
WS_a_21d_control_10	199872	132.888	a	WT	WS	21d	10
WS_a_21d_control_11	169457	133.567	a	WT	WS	21d	11
WS_a_21d_control_12	259738	121.411	a	WT	WS	21d	12
WS_b_21d_control_01	230174	125.793	b	WT	WS	21d	1
WS_b_21d_control_02	27945	141.951	b	WT	WS	21d	2
WS_b_21d_control_03	61105	148.919	b	WT	WS	21d	3
WS_b_21d_control_04	148046	130.405	b	WT	WS	21d	4
WS_b_21d_control_05	157784	126.718	b	WT	WS	21d	5
WS_b_21d_control_06	66054	139.063	b	WT	WS	21d	6
WS_b_21d_control_07	65551	131.941	b	WT	WS	21d	7
WS_b_21d_control_08	53002	135.675	b	WT	WS	21d	8
WS_b_21d_control_09	50026	133.279	b	WT	WS	21d	9
WS_b_21d_control_10	72861	145.004	b	WT	WS	21d	10
WS_b_21d_control_11	131034	120.795	b	WT	WS	21d	11
WS_b_21d_control_12	65997	141.491	b	WT	WS	21d	12
WS_c_21d_control_01	767739	62.843	c	WT	WS	21d	1
WS_c_21d_control_02	785531	86.244	c	WT	WS	21d	2
WS_c_21d_control_03	798149	63.966	c	WT	WS	21d	3
WS_c_21d_control_04	1286362	49.065	c	WT	WS	21d	4
WS_c_21d_control_05	808276	69.644	c	WT	WS	21d	5
WS_c_21d_control_06	660208	76.258	c	WT	WS	21d	6
WS_c_21d_control_07	186095	102.714	c	WT	WS	21d	7
WS_c_21d_control_08	579967	70.22	c	WT	WS	21d	8
WS_c_21d_control_09	558535	63.388	c	WT	WS	21d	9
WS_c_21d_control_10	385938	76.405	c	WT	WS	21d	10
WS_c_21d_control_11	11128	174.026	c	WT	WS	21d	11
WS_c_21d_control_12	491791	85.279	c	WT	WS	21d	12
