# Supplementary material for: The genetic framework of shoot regeneration in Arabidopsis comprises master regulators and conditional fine-tuning factors
Source: Commun Biol. 2020 Oct 2;3:549. doi: 10.1038/s42003-020-01274-9 (PMC7532540; doi:10.1038/s42003-020-01274-9)
Supplement: Supplementary file 6 — Supplementary Code [file 42003_2020_1274_MOESM6_ESM.txt]

#################################################
### ImageJ macro for image processing (*.ijm) ###
#################################################
imagedir = getDirectory("Choose a Directory");
function extractgreensurface(filename){
	open(imagedir+"/"+filename);
	name = substring(filename, 0, lengthOf(filename)-4);
	run("Duplicate...", "title="+name+"_duplicate.jpg");
	// Color Thresholder 2.0.0-rc-64/1.51s
	// Autogenerated macro, single images only!
	min=newArray(3);
	max=newArray(3);
	filter=newArray(3);
	a=getTitle();
	run("HSB Stack");
	run("Convert Stack to Images");
	selectWindow("Hue");
	rename("0");
	selectWindow("Saturation");
	rename("1");
	selectWindow("Brightness");
	rename("2");
	min[0]=75;
	max[0]=225;
	filter[0]="stop";
	min[1]=75;
	max[1]=255;
	filter[1]="pass";
	min[2]=0;
	max[2]=225;
	filter[2]="pass";
	for (i=0;i<3;i++){
  		selectWindow(""+i);
  		setThreshold(min[i], max[i]);
  		run("Convert to Mask");
  		if (filter[i]=="stop")  run("Invert");
	}
	imageCalculator("AND create", "0","1");
	imageCalculator("AND create", "Result of 0","2");
	for (i=0;i<3;i++){
  		selectWindow(""+i);
  		close();
	}
	selectWindow("Result of 0");
	close();
	selectWindow("Result of Result of 0");
	rename(a);
	// Colour Thresholding-------------
	//run("Fill Holes");
	//run("Despeckle");
	run("Create Selection");
	run("Make Inverse");
	roiManager("Add");
	selectWindow(filename);
	roiManager("Select", 0);
	roiManager("Measure");
	roiManager("Delete");
	close();
	selectWindow(name+"_duplicate.jpg");
	close();
}
files = getFileList(imagedir);
Array.sort(files);
setBatchMode(true);
run("Set Measurements...", "area mean redirect=None decimal=3");
for (i = 0; i < files.length; i++){
	extractgreensurface(files[i]);
	setResult("Label", i, substring(files[i], 0, lengthOf(files[i])-4));
	vars = split(files[i], "_.");
	for (j = 0; j < vars.length - 1; j++){
		setResult("Var"+j, i, vars[j]);
	}
}
setBatchMode(false);
resultsdir = imagedir+"/.."
subfolders = split(imagedir, "/");
Array.reverse(subfolders);
saveAs("Results", resultsdir+"/"+subfolders[0]+"_FIJIresults.txt");

#####################################################
### R script for processing GWAS phenotypes (*.R) ###
#####################################################
library(ggplot2)
library(MASS)
library(pscl)
library(vcd)
library(multcomp)
library(multcompView)
library(RColorBrewer)
library(PMCMRplus)
library(ggpubr)
library(devtools)
library(biostat)
library(biostat3)
library(ggrepel)
library(gridExtra)
library(cowplot)
library(maps)
### Get strain info
wdir = "/users/rlardon/Documents/PhD/Results"
straininfo = read.table(paste(wdir, "GWAS/Analysis", "StrainInfo.txt", sep = "/"), header = T, sep = "\t")
head(straininfo)
### Get manually scored phenotypes
data21d = read.table(paste(wdir, "TextFiles", "GWASdata21d.txt", sep = "/"), header = T, sep = "\t", na.strings = "NaN")
data21d$time = rep("21d", length(data21d[, 1]))
data15d = read.table(paste(wdir, "TextFiles", "GWASdata15d.txt", sep = "/"), header = T, sep = "\t", na.strings = "NaN")
data15d$time = rep("15d", length(data15d[, 1]))
Pdata = rbind(data21d, data15d)
Pdata[, c(6, 7, 8, 9, 10, 11)] = mapply(Pdata[, c(6, 7, 8, 9, 10, 11)], FUN = as.numeric)
### Get image processing results
imagedata = read.table(paste(wdir, "TextFiles", "GWAS_FIJIresults.txt", sep = "/"), header = T, sep = "\t")
imagedata[, c(2, 3)] = mapply(imagedata[, c(2, 3)], FUN = as.numeric)
colnames(imagedata) = c("no", "area", "intensity", "label", "time", "explant")
getLine = function(x){return(substr(x, 1, nchar(as.character(x))-1))}
getProtocol = function(x){
  y = substr(x, nchar(as.character(x)), nchar(as.character(x)))
  if (y == "a"){return("C24")}
  else if(y == "b"){return("Col0")}
}
imagedata$line = as.factor(unlist(lapply(imagedata$label, getLine)))
imagedata$protocol = as.factor(unlist(lapply(imagedata$label, getProtocol)))
imagedata$greenness = 255-imagedata$intensity
### Calculate values of interest
lines = levels(Pdata$line)
strains = na.omit(straininfo$id[match(lines, straininfo$label)])
phenotypes = data.frame(strains, strains)
colnames(phenotypes) = c("FID", "IID")
meanorNA = function(x){if(length(x) >= 6){return(mean(x))}else{return(NA)}}
indexorNA = function(x){if(length(x) >= 6){return(sum(x > 0)/length(x)*100)}else{return(NA)}}
seorNA = function(x){if(length(x) >= 6){return(sd(x)/sqrt(length(x)))}else{return(NA)}}
for (proc in c("Col0", "C24")){
  for (tp in c("15d", "21d")){
    subset = Pdata[Pdata$protocol == proc & Pdata$time == tp, ]
    avgNshoots = tapply(subset$shoots, subset$line, meanorNA)
    seNshoots = tapply(subset$shoots, subset$line, seorNA)
    shootIndex = tapply(subset$shoots, subset$line, indexorNA)
    indexWeightedSDshootN = tapply(subset$shoots, subset$line, sd)/(shootIndex + 1)
    #avgNshoots[indexWeightedSDshootN > 0.33] = NA
    #shootIndex[indexWeightedSDshootN > 0.33] = NA
    avgNshootprim = tapply(subset$shoot_primordia, subset$line, meanorNA)
    seNshootprim = tapply(subset$shoot_primordia, subset$line, seorNA)
    shootprimIndex = tapply(subset$shoot_primordia, subset$line, indexorNA)
    avgNundefined = tapply(subset$undefined, subset$line, meanorNA)
    seNundefined = tapply(subset$undefined, subset$line, seorNA)
    avgNrootlike = tapply(subset$root_like_structures, subset$line, meanorNA)
    seNrootlike = tapply(subset$root_like_structures, subset$line, seorNA)
    callusIndex = tapply(subset$white_callus + subset$green_callus, subset$line, indexorNA)
    greencallusScore = tapply(subset$green_callus, subset$line, meanorNA)
    greencallusSe = tapply(subset$green_callus, subset$line, seorNA)
    phenotypes = cbind(phenotypes, avgNshoots, seNshoots, shootIndex, indexWeightedSDshootN, avgNshootprim, seNshootprim, shootprimIndex, avgNundefined, 
                       seNundefined, avgNrootlike, seNrootlike, callusIndex, greencallusScore, greencallusSe)
    colnames(phenotypes)[(ncol(phenotypes)-13):ncol(phenotypes)] = paste(c("avgNshoots", "seNshoots", "shootIndex", "indexWeightedSDshootN", "avgNshootprim", 
             "seNshootprim", "shootprimIndex", "avgNundefined", "seNundefined", "avgNrootlike", "seNrootlike", "callusIndex", "greencallusScore", "greencallusSe"), 
             paste(proc, tp, sep = "_"), sep = "_")
  }
  control15d = phenotypes[, colnames(phenotypes) == paste("avgNshoots", proc, "15d", sep = "_")]
  control21d = phenotypes[, colnames(phenotypes) == paste("avgNshoots", proc, "21d", sep = "_")]
  se15d = phenotypes[, colnames(phenotypes) == paste("seNshoots", proc, "15d", sep = "_")]
  se21d = phenotypes[, colnames(phenotypes) == paste("seNshoots", proc, "21d", sep = "_")]
  phenotypes = cbind(phenotypes, (control21d - control15d)/6, sqrt(se15d^2 + se21d^2)/6)
  colnames(phenotypes)[(ncol(phenotypes)-1):ncol(phenotypes)] = paste(c("shootFormationRate", "shootFormationSE", proc, sep = "_")
}
phenotypes$Col0vsC24_15d = log2((phenotypes$avgNshoots_Col0_15d + 1)/(phenotypes$avgNshoots_C24_15d + 1))
phenotypes$Col0vsC24_21d = log2((phenotypes$avgNshoots_Col0_21d + 1)/(phenotypes$avgNshoots_C24_21d + 1))
lines = levels(imagedata$line)
strains = straininfo$id[match(lines, straininfo$label)]
imagingresults = data.frame(strains, strains)
colnames(imagingresults) = c("FID", "IID")
for (proc in c("Col0", "C24")){
  for (tp in c("15d", "21d")){
    name = paste(proc, tp, sep = "_")
    subset = imagedata[imagedata$protocol == proc & imagedata$time == tp, ]
    avgArea = tapply(subset$area, subset$line, meanorNA)
    seArea = tapply(subset$area, subset$line, seorNA)
    avgGreening = tapply(subset$greenness, subset$line, meanorNA)
    seGreening = tapply(subset$greenness, subset$line, seorNA)
    imagingresults = cbind(imagingresults, avgArea, seArea, avgGreening, seGreening)
    colnames(imagingresults)[(ncol(imagingresults)-3):ncol(imagingresults)] = paste(c("avgArea", "seArea", "avgGreening", "seGreening"), name, sep = "_")
  }
}
### Filter accessions (remove dubious strains) and write phenotype data in easyGWAS input format
check = function(x){
  comment = substr(straininfo$comments[straininfo$id == x], 1, 7)
  if (comment != "dubious"){return(TRUE)}
  else{return(FALSE)}
}
phenotypes = phenotypes[unlist(lapply(phenotypes$IID, check)), ]
imagingresults = imagingresults[unlist(lapply(imagingresults$IID, check)), ]
write.table(phenotypes, paste(wdir, "easyGWASinput.pheno", sep = "/"), quote = F, row.names = F, col.names = T, sep = "\t")
write.table(imagingresults, paste(wdir, "FIJIoutput.pheno", sep = "/"), quote = F, row.names = F, col.names = T, sep = "\t")
### Compile plot data
graphdata = phenotypes[straininfo$set[, c("avgNshoots_Col0_15d", "seNshoots_Col0_15d", "avgNshoots_Col0_21d", "seNshoots_Col0_21d", 
                                          "avgNshoots_C24_15d", "seNshoots_C24_15d", "avgNshoots_C24_21d", "seNshoots_C24_21d")]
colnames(graphdata) = c("avg_b_15d", "se_b_15d", "avg_b_21d", "se_b_21d", "avg_a_15d", "se_a_15d", "avg_a_21d", "se_a_21d")
graphdata = graphdata[!(is.na(graphdata$avg_b_21d) & is.na(graphdata$avg_a_21d)), ]
graphdata$rank = apply(graphdata[, c("avg_b_21d", "avg_a_21d")], 1, function(x) max(na.omit(x)))
graphdata$batch.a = straininfo$batch.a[match(rownames(graphdata), straininfo$label)]
graphdata$batch.b = straininfo$batch.b[match(rownames(graphdata), straininfo$label)]
graphdata = graphdata[order(graphdata$rank, graphdata$batch.b, graphdata$batch.a), ]
graphdata$accession = straininfo$accession[match(rownames(graphdata), straininfo$label)]
plotdata = data.frame(rep(as.character(graphdata$accession), 4), c(rep("b", nrow(graphdata)*2), rep("a", nrow(graphdata)*2)),
                      c(rep(as.character(graphdata$batch.b), 2), rep(as.character(graphdata$batch.a), 2)),
                      rep(c(rep("15d", nrow(graphdata)), rep("21d", nrow(graphdata))), 2),
                      c(graphdata$avg_b_15d, graphdata$avg_b_21d, graphdata$avg_a_15d, graphdata$avg_a_21d),
                      c(graphdata$se_b_15d, graphdata$se_b_21d, graphdata$se_a_15d, graphdata$se_a_21d))
colnames(plotdata) = c("accession", "protocol", "batch", "time", "shoots", "se")
plotdata$accession = factor(plotdata$accession, levels = graphdata$accession)
plotdata$time = factor(plotdata$time, levels = c("15d", "21d"))
plotdata$batch = unlist(lapply(strsplit(as.character(plotdata$batch), ","), "[", 1))
plotdata$batch = gsub("r2", "b1", plotdata$batch)
### Non-parametric tests
testset = Pdata[Pdata$line %in% rownames(graphdata), c("line", "batch", "protocol", "time", "shoots")]
testset$accession = straininfo$accession[match(testset$line, straininfo$label)]
testset$protocol = ifelse(testset$protocol == "C24", "a", "b")
x = data.frame(compare_means(shoots ~ accession, data = testset, group.by = c("time", "protocol"), method = "kruskal.test", p.adj = "fdr"))
for (p in c("a", "b")){
  subset = testset[testset$protocol == p & testset$time == "21d", ]
  y = kwAllPairsDunnTest(x = subset$shoots, g = subset$line, p.adjust.method = "fdr")
  letters = make_cld(y)
  plotdata$group[plotdata$protocol == p & plotdata$time == "21d"] = as.character(letters$cld[match(rownames(graphdata), letters$group)])
}
plotdata$group[plotdata$time == "15d"] = rep(NA, sum(plotdata$time == "15d"))
plotdata = plotdata[!is.na(plotdata$shoots), ]
plotdata$batch = factor(plotdata$batch, levels = c("b1", "b2", "b3", "b4", "b5", "b6", "b7", "b8", "b9", "b10", "b11", "b12", "b13", "b14", "b15"))
### Bar plot shoot numbers
colpal = c("steelblue", "gainsboro", "palegreen4", "lightsteelblue", "azure4", "darkseagreen", "lemonchiffon3", "burlywood3", "burlywood4",
           "coral3", "peachpuff3", "sienna", "thistle4", "rosybrown3", "lavenderblush3")
shootplot = ggplot(data = plotdata, aes(x = accession, y = shoots, fill = batch, alpha = time, width = 1 )) + 
  geom_bar(stat = "identity", position = position_dodge()) + facet_grid(~ ifelse(protocol == "a", "Protocol a", "Protocol b") , scales = "free") +
  geom_errorbar(aes(ymin = shoots-se, ymax = shoots+se), width = 1, position = position_dodge(1), size = 0.25) + coord_flip(ylim = c(-5, 20)) +
  geom_label_repel(aes(label = group, y = 0), size = 1.5, position = position_dodge(1), show.legend = F, direction = "x", label.size = 0,
                   label.padding = unit(0.09, "lines"), box.padding = unit(0.05, "lines"), segment.size = 0.1, segment.alpha = 0.7,
                   alpha = 0.7, ylim = c(-5, 0)) + scale_alpha_discrete(range = c(0.5, 1)) + scale_y_continuous(expand = c(0, 0)) +
  theme_linedraw() + theme(axis.title.y = element_blank(), axis.text.y = element_text(size = 4), axis.title.x = element_text(size = 10), 
  axis.text.x = element_text(size = 8), panel.spacing = unit(1, "lines")) + labs(y = "Shoot Number") + scale_fill_manual(values = colpal)
### Supplementary bar plots
graphdata = imagingresults[straininfo$set[, c("avgArea_Col0_15d", "seArea_Col0_15d", "avgArea_Col0_21d", "seArea_Col0_21d", 
                                              "avgArea_C24_15d", "seArea_C24_15d", "avgArea_C24_21d", "seArea_C24_21d")]
colnames(graphdata) = c("avg_b_15d", "se_b_15d", "avg_b_21d", "se_b_21d", "avg_a_15d", "se_a_15d", "avg_a_21d", "se_a_21d")
graphdata = graphdata[!(is.na(graphdata$avg_b_21d) & is.na(graphdata$avg_a_21d)), ]
graphdata$rank = apply(graphdata[, c("avg_b_15d", "avg_a_15d", "avg_b_21d", "avg_a_21d")], 1, function(x) max(na.omit(x)))
graphdata = graphdata[order(graphdata$rank), ]
graphdata$accession = straininfo$accession[match(rownames(graphdata), straininfo$label)]
plotdata = data.frame(rep(as.character(graphdata$accession), 4), c(rep("b", nrow(graphdata)*2), rep("a", nrow(graphdata)*2)), rep(c(rep("15d", nrow(graphdata)), 
                      rep("21d", nrow(graphdata))), 2), c(graphdata$avg_b_15d, graphdata$avg_b_21d, graphdata$avg_a_15d, graphdata$avg_a_21d),
                      c(graphdata$se_b_15d, graphdata$se_b_21d, graphdata$se_a_15d, graphdata$se_a_21d))
colnames(plotdata) = c("accession", "protocol", "time", "value", "se")
plotdata$accession = factor(plotdata$accession, levels = graphdata$accession)
plotdata$time = factor(plotdata$time, levels = c("15d", "21d"))
ggplot(data = plotdata, aes(x = accession, y = value, alpha = time, width = 1 )) + geom_bar(stat = "identity", position = position_dodge(), fill = "cadetblue") + 
  geom_errorbar(aes(ymin = value - se, ymax = value + se), width = 1, position = position_dodge(1), size = 0.3) + coord_cartesian(ylim = c(0, 550000)) +
  facet_grid(rows = vars(ifelse(protocol == "a", "Protocol a", "Protocol b")), scales = "fixed") + scale_y_continuous(expand = c(0, 0)) + theme_light() + 
  theme(axis.title.x = element_blank(), axis.text.x = element_text(size = 5, angle = 90), axis.title.y = element_text(size = 10), legend.title = element_blank(), 
        legend.position = c(0.024, 0.883), legend.background = element_blank(), panel.spacing = unit(0.5, "lines"), axis.ticks = element_blank()) + 
  labs(y = "Regenerated Area (Pixels)") + scale_alpha_discrete(range = c(0.5, 1))
### Plot accessions on world map
mapdata = read.table("/users/rlardon/documents/PhD/Results/TextFiles/mapdata.txt", header = T, sep = "\t")
mapdata$rank = graphdata$rank[match(mapdata$accession, graphdata$accession)]
world_map = map_data("world")
p = ggplot() + coord_fixed() + xlab("") + ylab("")
base_world_messy = p + geom_polygon(data = world_map, aes(x = long, y = lat, group = group), 
                                    colour = "grey60", fill = "grey95", size = 0.2)
cleanup = theme(panel.grid.major = element_blank(), panel.grid.minor = element_blank(), 
                panel.background = element_rect(fill = 'white', colour = 'white'), axis.line = element_line(colour = "white"), 
                axis.ticks = element_blank(), axis.text.x = element_blank(), axis.text.y = element_blank(),
                legend.position = "bottom", legend.box.spacing = unit(-0.8, "cm"), legend.key.width = unit(2, "line"), legend.key.height = unit(0.5, "line"))
base_world = base_world_messy + cleanup
map_data_coloured = base_world + geom_point(data = mapdata, aes(x = long, y = lat, colour = rank), size = 1, alpha = 0.5) + 
                                 geom_point(data = mapdata, aes(x = long, y = lat, colour = rank), shape = 1, size = 1) +
                                 #scale_color_gradient2(midpoint = 3.0, low = "lightcoral", mid = "mintcream", high = "darkseagreen") +
                                 scale_color_gradientn(colours =  c("coral3", "peachpuff2", "lemonchiffon2", "darkseagreen2", "palegreen4"), 
                                                       values = c(0, 0.1, 0.2, 0.3, 1.0)) +
                                 geom_text_repel(data = mapdata, aes(label = accession, x = long, y = lat, colour = rank), size = 1.5, 
                                                 box.padding = unit(0.05, "lines"), segment.size = 0.1, segment.alpha = 0.6, alpha = 0.9) +
                                 labs(colour = "max shoot number (21d)")

####################################################
### R script for processing CSL phenotypes (*.R) ###
####################################################
library(vcd)
library(MASS)
library(stats)
library(ggplot2)
### Define functions
se = function(x){return(sqrt(var(x)/length(x)))}
index = function(x){return(sum(x > 0)/length(x)*100)}
### Read files
data21d = read.table("/users/rlardon/Documents/PhD/Results/TextFiles/CSLsData21d.txt", header = T, sep = "\t")
legend = read.table("/users/rlardon/Documents/PhD/Results/TextFiles/CSLsLegend.txt", header = T, sep = "\t")
data21d = cbind(data21d, legend[match(data21d$label, legend$label), 2:6])
imagedata = read.table("/users/rlardon/Documents/PhD/Results/TextFiles/CSLs_FIJIresults.txt", header = T, sep = "\t")
colnames(imagedata) = c("no", "label", "area", "greenness", "csl", "time", "explant")
imagedata = imagedata[imagedata$time == "21d", c(3, 4, 5, 7)]
subset = data21d[, c(1, 9, 10, 11, 12, 13, 4, 2, 5, 6)]
subset$protocol = ifelse(subset$protocol == "Col0", "b", "a")
subset$regenerated_area = imagedata$area[match(paste(subset$label, subset$protocol, subset$explant, sep = ""), 
                                               paste(imagedata$csl, imagedata$explant, sep = ""))]
subset$regenerated_area[is.na(subset$regenerated_area)] = 0
### Statistic analysis of shoots and primordia
shootglm = glm.nb(shoots ~ chr1 + chr2 + chr3 + chr4 + chr5 + chr1:chr2 + chr1:chr3 + chr1:chr4 + chr1:chr5 + chr2:chr3 + chr2:chr4 + chr2:chr5 + 
                           chr3:chr4 + chr3:chr5 + chr4:chr5, data = subset)
stepAIC(shootglm)$anova
reshootglm = glm.nb(shoots ~ chr1 + chr2 + chr3 + chr4 + chr5 + chr3:chr4 + chr3:chr5, data = subset)
anova(shootglm, reshootglm)
anova(reshootglm, test = "LRT")
shootp = p.adjust(anova(reshootglm, test = "LRT")$Pr, method = "fdr") #likelihood ratio test
primglm = glm.nb(primordia ~ chr1 + chr2 + chr3 + chr4 + chr5 + chr1:chr2 + chr1:chr3 + chr1:chr4 + chr1:chr5 + chr2:chr3 + chr2:chr4 + chr2:chr5 + 
                             chr3:chr4 + chr3:chr5 + chr4:chr5, data = subset)
primglm2 = glm.nb(primordia ~ chr1 + chr2 + chr3 + chr4 + chr5 + chr1:chr2 + chr1:chr3 + chr1:chr4 + chr1:chr5 + chr2:chr3 + chr2:chr4 + chr2:chr5 + 
                              chr3:chr4 + chr3:chr5, data = subset)
anova(primglm, primglm2)
stepAIC(primglm2)$anova
reprimglm = glm.nb(primordia ~ chr1 + chr2 + chr3 + chr4 + chr5 + chr1:chr3 + chr2:chr3 + chr2:chr4 + chr3:chr4 + chr3:chr5, data = subset)
anova(primglm, reprimglm)
anova(reprimglm, test = "LRT")
primp = p.adjust(anova(reprimglm, test = "LRT")$Pr, method = "fdr") #likelihood ratio test
# Collect p values for plotting
pvals = data.frame(cbind(rep(c("Col-0", "Ler"), each = 5), rep(paste("chr", 1:5, sep = ""), 2), c(rep(1, 5), shootp[2:6]), c(rep(1, 5), primp[2:6])))
colnames(pvals) = c("origin", "chr", "p_shoots", "p_primordia")
pvals$p_shoots = ifelse(as.numeric(as.character(pvals$p_shoots)) <= 0.1, paste("p =", round(as.numeric(as.character(pvals$p_shoots)), 3), sep = " "), NA)
pvals$p_primordia = ifelse(as.numeric(as.character(pvals$p_primordia)) <= 0.1, paste("p =", round(as.numeric(as.character(pvals$p_primordia)), 3), sep = " "), NA)
### Construct bar plot with data jitter
# Calculate averages and SEs per chromosome
shootmeans = rbind(tapply(subset$shoots, paste(subset$chr1, "shoot_mean", sep = "_"), mean),
                   tapply(subset$shoots, paste(subset$chr2, "shoot_mean", sep = "_"), mean),
                   tapply(subset$shoots, paste(subset$chr3, "shoot_mean", sep = "_"), mean),
                   tapply(subset$shoots, paste(subset$chr4, "shoot_mean", sep = "_"), mean),
                   tapply(subset$shoots, paste(subset$chr5, "shoot_mean", sep = "_"), mean))
shootse = rbind(tapply(subset$shoots, paste(subset$chr1, "shoot_se", sep = "_"), se),
                tapply(subset$shoots, paste(subset$chr2, "shoot_se", sep = "_"), se),
                tapply(subset$shoots, paste(subset$chr3, "shoot_se", sep = "_"), se),
                tapply(subset$shoots, paste(subset$chr4, "shoot_se", sep = "_"), se),
                tapply(subset$shoots, paste(subset$chr5, "shoot_se", sep = "_"), se))
primmeans = rbind(tapply(subset$primordia, paste(subset$chr1, "prim_mean", sep = "_"), mean),
                  tapply(subset$primordia, paste(subset$chr2, "prim_mean", sep = "_"), mean),
                  tapply(subset$primordia, paste(subset$chr3, "prim_mean", sep = "_"), mean),
                  tapply(subset$primordia, paste(subset$chr4, "prim_mean", sep = "_"), mean),
                  tapply(subset$primordia, paste(subset$chr5, "prim_mean", sep = "_"), mean))
primse = rbind(tapply(subset$primordia, paste(subset$chr1, "prim_se", sep = "_"), se),
               tapply(subset$primordia, paste(subset$chr2, "prim_se", sep = "_"), se),
               tapply(subset$primordia, paste(subset$chr3, "prim_se", sep = "_"), se),
               tapply(subset$primordia, paste(subset$chr4, "prim_se", sep = "_"), se),
               tapply(subset$primordia, paste(subset$chr5, "prim_se", sep = "_"), se))
chrsummary = data.frame(shootmeans, shootse, primmeans, primse)
rownames(chrsummary) = c("chr1", "chr2", "chr3", "chr4", "chr5")
# Compile plot data
plotdata = data.frame(c(chrsummary$Col_shoot_mean, chrsummary$Ler_shoot_mean, chrsummary$Col_prim_mean, chrsummary$Ler_prim_mean),
                      c(chrsummary$Col_shoot_se, chrsummary$Ler_shoot_se, chrsummary$Col_prim_se, chrsummary$Ler_prim_se),
                      rep(rownames(chrsummary), 4), rep(rep(c("Col-0", "Ler"), each = 5), 2), rep(c("shoots", "primordia"), each = 10))
colnames(plotdata) = c("count", "se", "chr", "origin", "structure")
plotdata$count = as.numeric(as.character(plotdata$count))
plotdata$log10count = log10(plotdata$count + 1)
plotdata$structure = factor(plotdata$structure, levels = c("shoots", "primordia"))
plotdata$origin = factor(plotdata$origin, levels = c("Col-0", "Ler"))
plotdata$sig = c(pvals$p_shoots, pvals$p_primordia)
plotdata$ymin = log10(plotdata$count - plotdata$se + 1)
plotdata$ymax = log10(plotdata$count + plotdata$se + 1)
boxplotdata = data.frame(cbind(rep(c("chr1", "chr2", "chr3", "chr4", "chr5"), each = nrow(subset)*2), c(subset$chr1, subset$chr1, subset$chr2,
                               subset$chr2, subset$chr3, subset$chr3, subset$chr4, subset$chr4, subset$chr5, subset$chr5),
                               rep(rep(c("shoots", "primordia"), each = nrow(subset)), 5), rep(c(subset$shoots, subset$primordia), 5)))
colnames(boxplotdata) = c("chr", "origin", "structure", "count")
boxplotdata$count = as.numeric(as.character(boxplotdata$count))
boxplotdata$log10count = log10(boxplotdata$count + 1)
boxplotdata$origin = ifelse(as.character(boxplotdata$origin) == "1", "Col-0", "Ler")
boxplotdata$origin = factor(boxplotdata$origin, levels = c("Col-0", "Ler"))
boxplotdata$structure = factor(boxplotdata$structure, levels = c("shoots", "primordia"))
# Construct plot
colpal = c("lavenderblush3", "lightyellow3", "thistle4", "darkseagreen")
ggplot(data = boxplotdata, aes(x = chr, y = log10count, fill = paste(origin, structure)), width = 0.9) + 
  geom_jitter(aes(color = paste(origin, structure)), alpha = 0.5, size = 3,
              position = position_jitterdodge(jitter.height = 0.03, jitter.width = 0.3, dodge.width = 0.9)) +
  geom_bar(data = plotdata, stat = "identity", position = position_dodge(0.9), color = "black") +
  geom_errorbar(data = plotdata, aes(ymin = ymin, ymax = ymax), width = 0.5, position = position_dodge(0.9), size = 0.5) +
  geom_text(data = plotdata, aes(label = sig, y = c(rep(0.05, 15), rep(0.09, 5))), size = 3) +
  facet_wrap(~ structure, scales = "free") + scale_color_manual(values = colpal) + scale_fill_manual(values = colpal) +
  theme_linedraw() + theme(axis.title.x = element_blank(), axis.title.y = element_text(hjust = 0.83), strip.text = element_text(size = 12)) + 
  labs(y = "Log10(count + 1)", color = "legend", fill = "legend")

#######################################################
### R script for processing mutant phenotypes (*.R) ###
#######################################################
library(stringr)
library(PMCMRplus)
library(vcd)
library(MASS)
library(ggplot2)
library(ggpubr)
library(multcomp)
library(multcompView)
### Collect data
wdir = "/users/rlardon/documents/PhD/Results/TextFiles"
legend = read.table(paste(wdir, "KOs_legend.txt", sep = "/"), header = T, sep = "\t")
phenodata = read.table(paste(wdir, "KOs_FIJIresults.txt", sep = "/"), header = T, sep = "\t")
colnames(phenodata) = c("no", "label", "area", "mean", "line", "protocol", "time", "explant")
phenodata = phenodata[, 3:8]
phenodata$group = paste(phenodata$line, phenodata$protocol, sep = "_")
phenodata$gene = legend$gene[match(phenodata$line, legend$label)]
phenodata$background = legend$background[match(phenodata$line, legend$label)]
### Compile results
se = function(x){return(sd(x)/sqrt(length(x)))}
avgArea = tapply(phenodata$area, phenodata$group, mean)
seArea = tapply(phenodata$area, phenodata$group, se)
avgMean = tapply(255-phenodata$mean, phenodata$group, mean)
seMean = tapply(255-phenodata$mean, phenodata$group, se)
results = data.frame(str_split_fixed(names(avgArea), "_", n = 2), avgArea, seArea, avgMean, seMean, stringsAsFactors = F)
colnames(results) = c("line", "protocol", "area", "seArea", "greening", "seGreening")
results$background = phenodata$background[match(results$line, phenodata$line)]
results$gene = phenodata$gene[match(results$line, phenodata$line)]
results$gene = relevel(results$gene, "WT")
results$gene = factor(results$gene, levels = unique(results$gene[order(results$background, results$gene)]))
x = data.frame(compare_means(area ~ gene, data = phenodata, group.by = c("background", "protocol"), method = "kruskal.test", p.adj = "fdr"))
results$p = rep("ns", nrow(results))
results$p.adj = rep("ns", nrow(results))
results$stat = rep(NA, nrow(results))
for (pr in c("a", "b", "c")){
  for (bg in c("Col-0", "Col-3", "WS")){
    subset = phenodata[phenodata$protocol == pr & phenodata$background == bg, ]
    subset$gene = relevel(subset$gene, "WT")
    pkw = x$p.adj[x$protocol == pr & x$background == bg]
    if (pkw <= 0.05){
      pmc = kwManyOneDunnTest(x = subset$area, g = subset$gene, p.adjust.method = "none")$p.value
      est = kwManyOneDunnTest(x = subset$area, g = subset$gene, p.adjust.method = "none")$statistic
      for (i in 1:length(pmc)){
        results$p[results$protocol == pr & results$background == bg & results$gene == rownames(pmc)[i]] = pmc[i]
        results$stat[results$protocol == pr & results$background == bg & results$gene == rownames(est)[i]] = est[i]
      }
    }
  }
}
results$p.adj[results$p != "ns"] = p.adjust(as.numeric(results$p[results$p != "ns"]), method = "fdr")
asterisk = function(p){
  if (p == "ns"){return("")}
  else if (as.numeric(p) <= 0.001){return("****")}
  else if (as.numeric(p) <= 0.01){return("***")}
  else if (as.numeric(p) <= 0.05){return("**")}
  else if (as.numeric(p) <= 0.1){return("*")}
  else {return("")}
}
results$sig = unlist(lapply(results$p.adj, asterisk))
### box plot
results[nrow(results) + 1, ] = list("KO24", "c", 0, NA, 0, NA, "Col-0", "at1g20380", "ns", "ns", NA, "")
results[nrow(results) + 1, ] = list("KO10", "a", 0, NA, 0, NA, "WS", "wavh2", "ns", "ns", NA, "")
results$gene = factor(results$gene, levels = unique(results$gene[order(results$background, results$gene)]))
results$p.adj = ifelse(results$p.adj == "ns", "", paste("p =", signif(as.numeric(as.character(results$p.adj)), 2), sep = " "))
phenodata[nrow(phenodata) + 1, ] = list(0, 0, "KO24", "c", "21d", "control", "KO24_c", "at1g20380", "Col-0")
phenodata[nrow(phenodata) + 1, ] = list(0, 0, "KO10", "a", "21d", "control", "KO10_a", "wavh2", "WS")
kwtext = data.frame(label = c("Kruskal Wallis: p(a, b, c) > 0.05", "p(a) = 0.0067\np(b, c) > 0.05", "p(a) = 0.0028\np(b) = 0.029  \np(c) > 0.05    "),
                    background = c("Col-0", "Col-3", "WS"), protocol = rep("a", 3), x = c(2.1, 1.2, 1.2), y = c(1.20e6, 1.17e6, 1.14e6))
ggplot(data = results, aes(x = gene, y = area, fill = protocol), width = 0.75) + facet_grid(~ background, scales = "free", space = "free_x") +
  geom_text(aes(label = p.adj, y = area), hjust = -1.5, vjust = 0.5, position = position_dodge(0.75), size = 3, angle = 90) +
  geom_text(data = kwtext, aes(x = x, y = y, label = label), size = 4) +
  geom_boxplot(data = phenodata, position = position_dodge(0.75), outlier.alpha = 0.5) + 
  stat_boxplot(data = phenodata, geom = "errorbar", position = position_dodge(0.75), width = 0.5) +
  theme_linedraw() + labs(y = "Regenerated Area (Pixels)") + theme(axis.title.x = element_blank(), axis.title.y = element_text(hjust = 0.85)) +
  scale_fill_manual(values = c("steelblue3", "lightsteelblue4", "lightsteelblue"))

####################################################
### R script for transcriptome comparisons (*.R) ###
####################################################
library(MASS)
library(limma)
library(edgeR)
library(biomaRt)
library(refGenome)
### Open files containing candidate loci, accessions used in the study, genome-wide marker SNPs and candidate SNPs
wdir = "/Users/Robin/Desktop/GWASsuite"
loci = read.table(paste(wdir, "candidateLoci.txt", sep = "/"), header = T, sep = "\t")
strains = read.table(paste(wdir, "IDlegend.txt", sep = "/"), header = T, sep = "\t")
markers = read.table(paste(wdir, "152genomes_snp-short-indel_only_ACGTN_subset.vcf", sep = "/"), header = T, sep = "\t", colClasses = "character")
rownames(markers) = paste("Chr", markers$CHROM, "_", markers$POS, sep = "")
SNPs = read.table(paste(wdir, "170genomes_snps_in_candidate_loci.vcf", sep  ="/"), header = T, sep = "\t", colClasses = "character", skip = 15)
rownames(SNPs) = paste("Chr", SNPs$CHROM, "_", SNPs$POS, sep = "")
### Translate VCF data into genotype data => returns matrix with alleles, where rows are positions in the genome and columns are accessions
vcf2geno = function(vcf, ref, alt){
  geno = data.frame(matrix(NA, nrow = nrow(vcf), ncol = ncol(vcf)), row.names = rownames(vcf))
  colnames(geno) = colnames(vcf)
  for (i in 1:nrow(vcf)){
    r = ref[i]
    a = strsplit(alt[i], ",")[[1]]
    for (j in 1:ncol(vcf)){
      gt = substr(vcf[i, j], 1, 3)
      if (gt == "0|0"){geno[i, j] = r}
      else if (gt == "1|1"){geno[i, j] = a[1]}
      else if (gt == "2|2"){geno[i, j] = a[2]}
      else if (gt == "3|3"){geno[i, j] = a[3]}
      else if (gt == "4|4"){geno[i, j] = a[4]}
    }
  }
  return(geno)
}
markerSNPs = vcf2geno(markers[, colnames(markers) %in% paste("X", strains$id, sep = "")[strains$comments == "" & 
                      strains$GEOid_transcription != ""]], markers$REF, markers$ALT)
candidateSNPs = vcf2geno(SNPs[, colnames(SNPs) %in% paste("X", strains$id, sep = "")[strains$comments == "" & 
                         strains$GEOid_transcription != ""]], SNPs$REF, SNPs$ALT)
candidateSNPs = as.data.frame(t(candidateSNPs))
### Infer population structure from genome-wide marker SNPs using PCA
structure = mca(df = data.frame(t(na.omit(markerSNPs))), nf = 3)
PCs = structure$rs[rownames(candidateSNPs), ]
### Read transcriptome data and convert read counts to fpkm values => result is a matrix of fpkm values where columns are accessions and rows are genes
genes1 = read.table(paste(wdir, "SelectedTranscriptomes", "GSM1086809_Aa_0_expression.tsv",  sep = "/"), 
                    header = T, sep = "\t")$tracking_id
genes2 = as.factor(sapply(read.table(paste(wdir, "SelectedTranscriptomes", "GSM2135807_5837.bam.gene.count2.txt",  
                   sep = "/"), header = F, sep = "\t")[, 1], substr, start = 6, stop = 14))
GTF = ensemblGenome()
read.gtf(GTF, paste(wdir, "Arabidopsis_thaliana.TAIR10.37.gtf", sep = "/"), useBasedir = F)
exongtf = extractFeature(GTF, "exon")@ev$gtf
genes = intersect(intersect(genes1, genes2), unique(exongtf$gene_id))
genelengths = rep(NA, length(genes)); names(genelengths) = genes
for (gene in genes){
  genelengths[gene] = sum(abs(exongtf$end[exongtf$gene_id == gene] - exongtf$start[exongtf$gene_id == gene]))
}
GSE = rep(NA, nrow(candidateSNPs)); names(GSE) = rownames(candidateSNPs)
for (filename in list.files(paste(wdir, "SelectedTranscriptomes", sep = "/"))){
  sample = paste("X", strains$id[strains$GEOid_transcription == substr(filename, 1, 10)], sep = "")
  if (sample %in% rownames(candidateSNPs)){
    if (substr(filename, nchar(filename) - 2, nchar(filename)) == "tsv"){
      TSV = read.table(paste(wdir, "SelectedTranscriptomes", filename, sep = "/"), header = T, sep = "\t")
      assign(sample, TSV$fpkm[match(genes, TSV$tracking_id)])
      GSE[sample] = "GSE43858"
    }
    else if (substr(filename, nchar(filename) - 2, nchar(filename)) == "txt"){
      TXT = read.table(paste(wdir, "SelectedTranscriptomes", filename, sep = "/"), header = F, sep = "\t")
      geneids = as.factor(sapply(TXT[, 1], substr, start = 6, stop = 14))
      assign(sample, 10^9*TXT[match(genes, geneids), 2]/(quantile(TXT[, 2], probs = 0.75)*genelengths))
      GSE[sample] = "GSE80744"
    }
  }
}
FPKMs = data.frame(matrix(NA, nrow = length(genes), ncol = nrow(candidateSNPs)), row.names = genes)
colnames(FPKMs) = rownames(candidateSNPs)
for (strain in colnames(FPKMs)){
  FPKMs[, strain] = log2(get(strain) + 1)
}
FPKMs = FPKMs[rowSums(FPKMs > log2(10)) > 30,]
### Perform transcriptome-wide differential expression test for every SNP in candidate loci => result is list of up-/downregulated genes per SNP
SNPeffects = data.frame()
for (SNP in colnames(candidateSNPs)){
  if (nlevels(candidateSNPs[, SNP]) > 1){
    design = model.matrix(~ GSE + PCs[, 1] + PCs[, 2] + PCs[, 3] + candidateSNPs[, SNP])
    rownames(design) = names(na.omit(candidateSNPs[, SNP]))
    fit = lmFit(FPKMs[, rownames(design)], design)
    fit = eBayes(fit, trend = TRUE)
    res = topTable(fit, coef = ncol(design), p.value = 0.05)
    res$candidateSNP = rep(SNP, nrow(res))
    res$candidateGene = rep(loci$gene[loci$SNPid == SNP], nrow(res))
    res$geneID = rownames(res)
    SNPeffects = rbind(SNPeffects, res)
  }
}
### Retrieve and add gene annotations
ensembl = useMart(biomart = "plants_mart", dataset = "athaliana_eg_gene", host = "plants.ensembl.org")
IDlist = getBM(attributes = c('ensembl_gene_id', 'external_gene_name', 'description'), filters = 'ensembl_gene_id', 
               values = SNPeffects$geneID, mart = ensembl, uniqueRows = T)
SNPeffects$geneName = IDlist$external_gene_name[match(SNPeffects$geneID, IDlist$ensembl_gene_id)]
SNPeffects$geneDescription = IDlist$description[match(SNPeffects$geneID, IDlist$ensembl_gene_id)]
### Write results to file
write.table(SNPeffects, paste(wdir, "SNPeffects.txt", sep = "/"), quote = F, row.names = F, col.names = T, sep = "\t")

###########################################
### R script for RT-qPCR analysis (*.R) ###
###########################################
library(pcr)
library(ggplot2)
### Reading plate layout and Ct data files
wdir = "/users/rlardon/Documents/PhD/Results/TextFiles"
layout = read.table(paste(wdir, "qPCR_wus_layout.txt", sep = "/"), header = T, sep = "\t")
Ctfiles = grep("Robin_.+_\\d+-\\d{1}_Cts.txt", list.files(wdir), value = T)
runs = data.frame(cbind("plate" = c("plate1", "plate2", "plate3"), "gene" = c("WUS", "UBC9", "TIP41")))
for (Ctfile in Ctfiles){
  Cts = read.table(paste(wdir, Ctfile, sep = "/"), header = T, sep = "\t")
  plate = runs$plate[runs$gene == regmatches(Ctfile, regexec("Robin_(.+)_\\d+-\\d{1}_Cts.txt", Ctfile))[[1]][2]]
  layout$Ct[layout$run == plate] = trimws(Cts$Ct..dRn.[match(layout$well[layout$run == plate], trimws(Cts$Well))])
}
layout$name = paste(layout$accession, layout$protocol, layout$treatment, layout$time, layout$biorep, layout$techrep, sep = "_")
layout$Ct[layout$techrep == "NTC"] # All NTCs are negative
layout = layout[!is.na(layout$Ct), ] # Remove empty wells
### Assemble data frame for further analysis (samples in rows, genes in columns)
Ctdata = layout[layout$run == "plate1", -c(1, 2, 9, 10)] # These variables define the samples
Ctdata$sample = paste(Ctdata$accession, Ctdata$protocol, Ctdata$treatment, Ctdata$time, Ctdata$biorep, sep = "_")
Ctdata$group = paste(Ctdata$accession, Ctdata$protocol, Ctdata$treatment, Ctdata$time, sep = "_")
Ctdata$wus = layout$Ct[layout$gene == "wus"][match(Ctdata$name, layout$name[layout$gene == "wus"])]
Ctdata$ubc9 = layout$Ct[layout$gene == "ubc9"][match(Ctdata$name, layout$name[layout$gene == "ubc9"])]
Ctdata$tip41 = layout$Ct[layout$gene == "tip41-like"][match(Ctdata$name, layout$name[layout$gene == "tip41-like"])]
Ctdata[, c("wus", "ubc9", "tip41")] = apply(Ctdata[, c("wus", "ubc9", "tip41")], c(1, 2), function(x) ifelse(x == "No Ct", 40.0, as.numeric(x)))
noRTs = Ctdata[Ctdata$techrep == "no-RT", ]
Ctdata = na.omit(Ctdata[!(Ctdata$techrep %in% c("NTC", "no-RT")), ])
### Taking averages of technical replicates and checking no-RTs
meanCts = aggregate(Ctdata[, c("wus", "ubc9", "tip41")], by = list(Ctdata$sample), FUN = mean, na.rm = T)
meanCts$ref = round(rowMeans(meanCts[, c("ubc9", "tip41")]), digits = 3) # Geometric mean of reference genes
meanCts$group = Ctdata$group[match(meanCts$Group.1, Ctdata$sample)] # Grouping factor
noRTs = noRTs[match(meanCts$Group.1, noRTs$sample), ]
for (biorep in meanCts$Group.1){
  for (gene in c("wus", "ubc9", "tip41")){
    noRT = as.numeric(noRTs[noRTs$sample == biorep, gene])
    meanCt = as.numeric(meanCts[meanCts$Group.1 == biorep, gene])
    dif = round(noRT - meanCt, 2)
    if (noRT == 40.0 || dif >= 5.0){noRTs[noRTs$sample == biorep, paste(gene, "check", sep = "_")] = "ok"}
    else{noRTs[noRTs$sample == biorep, paste(gene, "check", sep = "_")] = paste("fail (", dif, ")", sep = "")}
  }
}
### WUS expression in Col-0 and Lp2-2 under protocol b
meanCts = meanCts[meanCts$group %in% c("Col-0_b_SIM_3d", "Lp2-2_b_SIM_3d"), ]
# ∆∆Ct analysis using pcr package
subres = pcr_analyze(meanCts[, c("wus", "ref")], group_var = meanCts$group, reference_gene = "ref", reference_group = "Col-0_b_SIM_3d")
subres$accession = unlist(lapply(strsplit(as.character(subres$group), "_"), "[[", 1))
subres$protocol = unlist(lapply(strsplit(as.character(subres$group), "_"), "[[", 2))
subres$reps = table(meanCts$group)[match(subres$group, unique(meanCts$group))]
subx = pcr_test(meanCts[, c("wus", "ref")], group_var = meanCts$group, reference_gene = "ref", reference_group = "Col-0_b_SIM_3d", test = "lm")
subres$p = round(subx$p_value[match(paste("group_var", subres$group, sep = ""), subx$term)], 3)
subres$p[is.na(subres$p)] = "ref"
# Calculating individual data points
meanCts$normalized = meanCts$wus - meanCts$ref
meanCts$calibrated = meanCts$normalized - mean(meanCts$normalized[1:3])
meanCts$relative_expression = 2^(-meanCts$calibrated)
meanCts$accession = rep(c("Col-0", "Lp2-2"), each = 3)
# Bar plot with individual points
ggplot(subres, aes(x = accession, y = relative_expression, fill = accession)) + geom_bar(stat = "identity", position = position_dodge()) +
  geom_errorbar(aes(ymin = relative_expression - error/sqrt(reps), ymax = relative_expression + error/sqrt(reps)), width = 0.5, size = 0.3) + 
  geom_point(data = meanCts, size = 2) + scale_y_continuous(expand = c(0, 0), lim = c(0, 5)) + labs(title = "", x = "", y = "Relative Expression") + 
  theme_linedraw() + theme(legend.position = "none", axis.title.y = element_text(hjust = 0.85), plot.title = element_text(hjust = 0.5),
                           panel.spacing = unit(1, "lines")) + scale_fill_manual(values = c("lightsteelblue4", "darkseagreen4")) +
  geom_text(aes(label = sapply(p, function(x) ifelse(x != "ref", paste("p = ", x, sep = ""), x)), y = relative_expression + error/sqrt(reps) + 0.9))

#######################################################################################
### Python code for selecting candidate genes from easyGWAS association data (*.py) ###
#######################################################################################
import re
import csv
import numpy
from BCBio import GFF
from collections import defaultdict
from itertools import islice
from operator import itemgetter
from matplotlib import pyplot
### Parse GFF gene annotation file into dictionary
annotations = open("%s/Arabidopsis_thaliana.TAIR10.35.gff3" %raw_input("path to gff3 annotations file: "), 'r')
subset = dict(gff_type = ["gene", "miRNA_gene"])
geneinfo = defaultdict(list)
for rec in GFF.parse(annotations, limit_info = subset):
    for gene in rec.features:
        regmatch = re.match("\[(\d+):(\d+)\]\((.)\)", str(gene.location))
        info = ["Chr%s" %rec.id, regmatch.group(3)] + [int(x) for x in regmatch.group(1, 2)]
        if "Name" in gene.qualifiers.keys():
            info.append(gene.qualifiers["Name"][0])
        else: info.append("No name")
        if "description" in gene.qualifiers.keys():
            info.append(gene.qualifiers["description"][0])
        else: info.append("No description")
        geneinfo[gene.qualifiers["gene_id"][0]] = info
annotations.close()
### Get association data from easyGWAS
filename = raw_input("associations filename (.csv): ")
usedir = raw_input("path to associations file: ")
easyGWASout = open("%s/%s.csv" %(usedir, filename), 'r')
associations = csv.reader(easyGWASout)
associations = islice(associations, 9, None)
SNPinfo = defaultdict(list)
for line in associations:
    chrom = line[0]
    pos = int(float(line[1]))
    SNPid = chrom + "_" + str(pos)
    Pval = float(line[2])
    beta = float(line[9])
    MAF = float(line[11])
    SNPinfo[SNPid] = [chrom, pos, Pval, beta, MAF]
easyGWASout.close()
### Devise appropriate p-value cutoff and subset associations based on significance
pvalues = map(itemgetter(2), SNPinfo.values())
minlogp = numpy.log10(min(pvalues))
maxlogp = numpy.log10(max(pvalues))
logprange = numpy.arange(minlogp, maxlogp, (maxlogp-minlogp)/100)
prange = numpy.power([10]*len(logprange), logprange)
freq, pborders = numpy.histogram(pvalues, bins = prange)
p = pborders[:-1] + numpy.diff(pborders, 1)/2
dfreqdp = numpy.divide(numpy.diff(freq, 1), numpy.diff(p, 1))
p2 = p[:-1] + numpy.diff(p, 1)/2
d2freqdp2 = numpy.divide(numpy.diff(dfreqdp, 1), numpy.diff(p2, 1))
ptype = raw_input("choose p-value cutoff type (own/freq/dfreqdp/d2freqdp2): ")
if ptype == "own":
    pcutoff = float(raw_input("raw p-value cutoff: "))
elif ptype == "freq":
    percentp = float(raw_input("% of p-values to retain: "))
    pcutoff = numpy.percentile(map(itemgetter(2), SNPinfo.values()), percentp)
elif ptype == "dfreqdp":
    pcutoff = p2[numpy.argmax(dfreqdp)]
elif ptype ==  "d2freqdp2":
    pcutoff = p[numpy.argmax(d2freqdp2) + 1]
else: print "not a valid p-value cutoff type" 
sigSNPs = [SNP for SNP in SNPinfo.keys() if SNPinfo[SNP][2] <= pcutoff]
print "# of significant SNPs at -log10(Padj) >= %s: %s" %(-numpy.log10(pcutoff), len(sigSNPs))
### Choose SNPs with largest effect sizes from significant MAF and count-filtered SNPs
countcutoff = 0
filteredSNPs = sigSNPs
plothist = raw_input("plot abs(beta) histogram? (y/n): ")
if plothist == "y" or plothist == "yes":
    pyplot.hist([abs(SNPinfo[SNP][3]) for SNP in filteredSNPs])
    pyplot.show()
betatype = raw_input("Choose beta cutoff type (own/top/freq): ")
if betatype == "own":
    betacutoff = float(raw_input("beta cutoff: "))
elif betatype == "top":
    topb = int(raw_input("# of betas to retain: "))
    betacutoff = sorted([abs(SNPinfo[SNP][3]) for SNP in filteredSNPs], reverse = True)[topb-1]
elif betatype == "freq":
    percentb = float(raw_input("% of betas to retain: "))
    betacutoff = numpy.percentile([abs(SNPinfo[SNP][3]) for SNP in filteredSNPs], 100-percentb)
else: print "not a valid beta cutoff type" 
selectedSNPs = [SNP for SNP in filteredSNPs if abs(SNPinfo[SNP][3]) >= betacutoff]
print "# of filtered SNPs with effect size (beta) >= %s: %s" %(betacutoff, len(selectedSNPs))
### Find genes that might be linked to selected SNPs
output = open("%s/%s_CandidateGenes.txt" %(usedir, filename), 'w')
output.write("<Pvalue <= %s, SNPs per peak > %s, beta >= %s, MAF >= 0.05>\n" %(pcutoff, countcutoff, betacutoff))
output.write("ID\tname\tdescription\tstrand\t#upstreamSNPs\t#genebodySNPs\t#downstreamSNPs\tdistance(bp)\tminPvalue\
             \tabsBeta\tMAF\n")
LD = 10000
ngenes = 0
for gene in geneinfo.keys():
    strand = geneinfo[gene][1]
    start = geneinfo[gene][2]
    stop = geneinfo[gene][3]
    linkedSNPs = []
    minp = 1.0
    for SNP in selectedSNPs:
        pos = SNPinfo[SNP][1]
        if SNPinfo[SNP][0] == geneinfo[gene][0] and pos >= start - LD and pos <= stop + LD:
            linkedSNPs.append(SNP)
            if SNPinfo[SNP][2] < minp:
                minp = SNPinfo[SNP][2]
                bestSNP = SNP
    genebodySNPs = [SNP for SNP in linkedSNPs if SNPinfo[SNP][1] >= start and SNPinfo[SNP][1] <= stop]
    if strand == "+": 
        upstreamSNPs = [SNP for SNP in linkedSNPs if SNPinfo[SNP][1] < start]
        downstreamSNPs = [SNP for SNP in linkedSNPs if SNPinfo[SNP][1] > stop]
    elif strand == "-":
        upstreamSNPs = [SNP for SNP in linkedSNPs if SNPinfo[SNP][1] > stop]
        downstreamSNPs = [SNP for SNP in linkedSNPs if SNPinfo[SNP][1] < start]
    if len(linkedSNPs) > 0:
        beta = abs(SNPinfo[bestSNP][3])
        MAF = SNPinfo[bestSNP][4]
        if SNPinfo[bestSNP][1] < start: dist = start - SNPinfo[bestSNP][1]
        elif SNPinfo[bestSNP][1] > stop: dist = SNPinfo[bestSNP][1] - stop
        else: dist = 0
        output.write("%s\t%s\t%s\t%s\t%s\t%s\t%s\t%s\t%s\t%s\t%s\n" %(gene, geneinfo[gene][4], geneinfo[gene][5], 
                     strand, len(upstreamSNPs), len(genebodySNPs), len(downstreamSNPs), dist, minp, beta, MAF))
        ngenes += 1
output.close()
print "# of candidate genes with these settings: %s (see %s/%sCandidateGenes.txt)" %(ngenes, usedir, filename)
